# Supplementary material for: Host Responses in an Ex Vivo Human Skin Model Challenged With Malassezia sympodialis
Source: Front Cell Infect Microbiol. 2021 Jan 21;10:561382. doi: 10.3389/fcimb.2020.561382 (PMC7859105; doi:10.3389/fcimb.2020.561382)
Supplement: S1 — Results Supplementary Material S1 proteomics human database OA. [file Table_1.xlsx]

## Sheet: Summary index
Key to columns and sample names
Column heading contains	Sample name	Brief description	Name in PRIDE db
A	NC61	Negative control day 6.1 human	NC_d6_1_human
B	NC62	Negative control day 6.2 human	NC_d6_2_human
C	NC63	Negative control day 6.3 human	NC_d6_3_human
D	MS61	Malassezia infection human day 6.1	MI_d6_1_human
E	MS62	Malassezia infection human day 6.2	MI_d6_2_human
F	MS63	Malassezia infection human day 6.3	MI_d6_3_human
G	MSOA1	Malassezia infection + Oleic acid human day 6.1	MI_OA_d6_1_human
H	MSOA2	Malassezia infection + Oleic acid human day 6.2	MI_OA_d6_2_human
I	MSOA3	Malassezia infection + Oleic acid human day 6.3	MI_OA_d6_3_human
J	NCOA1	Negative control + Oleic acid day 6.1 human	NC_OA_d6_1_human
K	NCOA2	Negative control + Oleic acid day 6.2 human	NC_OA_d6_2_human
		Number 6 after a condition is the days of incubation
		Number after 6 is the biological replicate

## Sheet: RAW DATA
Accession	Description	ΣCoverage	Σ# Proteins	Σ# Unique Peptides	Σ# Peptides	Σ# PSMs	A5: Area NC61	B5: Area NC62	C5: Area NC63	D5: Area MS61	E5: Area MS62	F5: Area MS63	G5: Area MSOA61	H5: Area MSOA62	I5: Area MSOA63	J5: Area NCOA1	K5: Area NCOA1	Score A2	Coverage A2	# Peptides A2	# PSM A2	Score B2	Coverage B2	# Peptides B2	# PSM B2	Score C2	Coverage C2	# Peptides C2	# PSM C2	Score D2	Coverage D2	# Peptides D2	# PSM D2	Score E2	Coverage E2	# Peptides E2	# PSM E2	Score F2	Coverage F2	# Peptides F2	# PSM F2	Score G2	Coverage G2	# Peptides G2	# PSM G2	Score H2	Coverage H2	# Peptides H2	# PSM H2
P04264	Keratin, type II cytoskeletal 1 OS=Homo sapiens OX=9606 GN=KRT1 PE=1 SV=6 - [K2C1_HUMAN]	70.19	9	37	42	608	2.27117e+09	9.76226e+07	1.49756e+08	3.9273e+06	3.60256e+07	1.60165e+10	1.58866e+08	5.03697e+07	3.75389e+07	6.06388e+07	6.05665e+07	4545.06	51.24	24	100	867.379	32.45	16	18	801.39	26.71	11	15	85.3726	7.45	4	4	595.669	30.28	13	14	17933.2	68.48	41	355	1696.95	31.21	12	41	654.71	31.21	13	17
P13645	Keratin, type I cytoskeletal 10 OS=Homo sapiens OX=9606 GN=KRT10 PE=1 SV=6 - [K1C10_HUMAN]	59.76	6	30	36	461	2.39851e+09	6.95294e+07	1.291e+08	3.35754e+06	1.9611e+07	4.89993e+09	1.55562e+08	7.05676e+07	3.51564e+07	3.92594e+07	2.32399e+07	7028.85	50.68	26	131	1362.16	45.72	18	27	1344.93	39.38	15	20	123	9.76	4	4	252.01	16.27	7	8	9641.03	58.22	33	171	1510.08	28.77	11	36	771.47	39.55	15	21
P35527	Keratin, type I cytoskeletal 9 OS=Homo sapiens OX=9606 GN=KRT9 PE=1 SV=3 - [K1C9_HUMAN]	86.2	2	39	40	375	1.58797e+08	1.38689e+07	3.34822e+07	0	9.22919e+06	7.35963e+09	1.48505e+08	6.99504e+07	1.707e+07	2.32426e+07	2.28912e+07	1498.15	55.22	19	31	399.47	28.57	9	10	409.36	18.78	6	6					215.15	20.22	7	7	14458.8	86.2	40	262	746.16	34.99	9	19	524.33	53.13	13	16
P35908	Keratin, type II cytoskeletal 2 epidermal OS=Homo sapiens OX=9606 GN=KRT2 PE=1 SV=2 - [K22E_HUMAN]	65.26	4	28	36	328	2.42163e+09	4.04446e+08	4.01152e+08	8.09662e+06	3.09602e+07	1.16536e+10	6.60603e+07	4.94761e+07	3.72241e+07	3.99591e+07	2.78844e+07	5306.83	47.73	25	117	885.642	27.7	10	22	471.47	20.81	8	11	122.727	4.69	3	3	305.986	14.71	7	10	5283.73	56.49	31	114	712.559	26.6	12	17	469.572	31.77	10	12
P12111	Collagen alpha-3(VI) chain OS=Homo sapiens OX=9606 GN=COL6A3 PE=1 SV=5 - [CO6A3_HUMAN]	34.59	4	71	71	291	0	8.90336e+07	2.6114e+08	958238	628922	740775	286227	4.38047e+07	2.44943e+07	4.78422e+06	2.27694e+06					3121.35	28.71	59	77	3727.25	31.26	64	85	129.077	2.55	4	5	41.49	1.13	2	2	32.9	0.5	1	1	35.98	1.13	2	2	2368.02	21.66	48	59
P13647	Keratin, type II cytoskeletal 5 OS=Homo sapiens OX=9606 GN=KRT5 PE=1 SV=3 - [K2C5_HUMAN]	39.15	7	15	23	236	9.10892e+08	6.72312e+08	9.71008e+08	9.48151e+06	2.26065e+07	1.9847e+09	3.39962e+07	4.46675e+07	3.42261e+07	3.56608e+07	7.8325e+06	2061.07	33.73	17	54	1346.93	34.07	18	35	904.484	28.14	14	20	325.678	15.59	8	8	444.939	22.03	10	13	2278.5	39.15	23	55	333.885	11.86	6	9	635.461	26.1	13	14
P02533	Keratin, type I cytoskeletal 14 OS=Homo sapiens OX=9606 GN=KRT14 PE=1 SV=4 - [K1C14_HUMAN]	58.69	5	14	31	227	2.56377e+08	7.01772e+08	9.67868e+08	1.44272e+07	4.95184e+07	2.02653e+09	2.07117e+07	5.23729e+07	3.61007e+07	4.30032e+07	4.731e+06	1395.31	47.67	19	37	1733.07	40.04	15	30	1883.21	45.34	19	37	383.76	28.6	9	9	482.65	34.53	11	12	2437.14	54.03	28	59	178.55	18.22	6	6	696.06	37.08	11	14
P04259	Keratin, type II cytoskeletal 6B OS=Homo sapiens OX=9606 GN=KRT6B PE=1 SV=5 - [K2C6B_HUMAN]	45.04	2	1	22	222	1.21905e+09	5.59239e+08	6.7942e+08	8.24121e+06	2.81995e+07	6.36892e+09	5.15385e+07	4.4373e+07	3.13995e+07	3.15825e+07	2.39724e+07	1864.59	21.28	10	47	1166.53	32.27	16	28	739.79	26.24	11	15	179.239	9.22	5	5	378.129	21.63	9	12	3177.14	40.25	19	86	267.988	7.09	4	7	305.238	15.43	6	7
P02768	Serum albumin OS=Homo sapiens OX=9606 GN=ALB PE=1 SV=2 - [ALBU_HUMAN]	53.04	8	28	28	215	4.39108e+08	3.23808e+08	2.7806e+08	1.44996e+08	1.45472e+08	7.05351e+07	2.44555e+07	5.03114e+08	2.57144e+08	4.06453e+08	5.66866e+07	827.25	47.62	23	28	595.53	37.6	17	19	976.74	46.14	22	31	345.43	30.05	13	14	438.81	27.59	12	13	469.44	30.71	15	16	238.56	14.12	7	7	733.43	47.13	20	24
P07355	Annexin A2 OS=Homo sapiens OX=9606 GN=ANXA2 PE=1 SV=2 - [ANXA2_HUMAN]	61.06	24	21	21	199	1.61561e+08	3.36398e+08	1.38122e+09	1.22735e+07	6.89955e+07	7.71638e+07	1.58878e+07	1.89005e+08	1.13872e+08	8.89397e+07	6.21831e+06	910.89	50.15	16	24	911.03	51.03	15	23	1521.67	56.05	19	35	432.3	36.28	11	11	586.19	44.54	14	17	592.96	33.92	12	14	365.05	31.56	9	10	690.32	36.28	13	18
P02538	Keratin, type II cytoskeletal 6A OS=Homo sapiens OX=9606 GN=KRT6A PE=1 SV=3 - [K2C6A_HUMAN]	48.4	2	2	24	194	9.10892e+08	5.59239e+08	6.95629e+08	8.30877e+06	2.19896e+07	1.98214e+09	3.39962e+07	3.41319e+07	3.23764e+07	1.96261e+07	6.77647e+06	1847.47	24.29	11	45	1188.23	35.28	17	29	881.226	32.8	14	18	231.654	12.23	6	6	380.049	22.87	9	12	2378.34	43.62	21	59	247.751	5.32	3	6	266.471	13.65	5	6
P20774	Mimecan OS=Homo sapiens OX=9606 GN=OGN PE=1 SV=1 - [MIME_HUMAN]	46.31	2	16	16	192	7.43444e+08	4.58468e+08	2.14062e+09	15525655	1.42585e+08	3.88949e+08	8.95813e+07	8.87924e+08	3.69389e+08	3.78854e+08	3.79258e+07	1391.78	45.64	15	33	783.19	45.64	14	21	1394.02	42.62	14	37	55.18	8.05	2	2	334.96	25.5	8	11	670.92	45.64	15	21	221.12	22.82	7	8	792.11	43.29	12	21
P48668	Keratin, type II cytoskeletal 6C OS=Homo sapiens OX=9606 GN=KRT6C PE=1 SV=3 - [K2C6C_HUMAN]	46.81	2	2	24	190	9.10892e+08	5.59239e+08	6.95629e+08	8.30877e+06	2.19896e+07	1.98214e+09	3.39962e+07	3.41319e+07	3.23764e+07	1.96261e+07	6.77647e+06	1720.43	19.86	9	43	1113.54	32.62	16	28	763.559	28.37	12	16	231.654	12.23	6	6	380.049	22.87	9	12	2422.79	44.68	22	60	247.751	5.32	3	6	266.471	13.65	5	6
P60709	Actin, cytoplasmic 1 OS=Homo sapiens OX=9606 GN=ACTB PE=1 SV=1 - [ACTB_HUMAN]	75.73	20	15	22	176	6.16229e+07	9.79691e+08	3.42155e+09	2.36575e+07	4.37013e+07	4.26232e+07	7.15187e+06	2.46029e+08	4.94769e+07	9.92851e+07	2.76618e+07	618.48	54.67	11	14	1089.74	66.13	16	28	2591.57	75.73	22	57	171.95	27.47	5	5	458.28	48.53	10	11	417.15	28.8	8	10	112.84	18.93	3	4	753.32	44.53	10	14
P08670	Vimentin OS=Homo sapiens OX=9606 GN=VIM PE=1 SV=4 - [VIME_HUMAN]	62.88	14	25	28	175	3.30246e+07	1.42783e+08	5.92525e+08	1.64039e+07	2.45359e+07	1.19349e+07	5.32684e+06	9.08514e+07	3.90239e+07	2.70843e+07	2.9033e+06	425.41	23.39	9	10	927.56	44.42	17	22	1534.5	62.45	25	36	394.87	24.89	9	9	601.357	35.41	16	17	185.63	18.45	6	6	193.581	20.82	7	7	1024.46	51.07	23	29
P15924	Desmoplakin OS=Homo sapiens OX=9606 GN=DSP PE=1 SV=3 - [DESP_HUMAN]	33.51	1	65	65	165	6.10136e+07	1.88803e+07	6.49968e+07	0	4.28894e+06	1.15619e+08	0	1.08104e+07	4.19779e+06	4.98758e+06	0	2808.62	25.01	50	65	564.236	8.53	15	15	798.57	8.12	13	15					105.09	1.95	4	4	2052.24	21.35	40	47					430.438	6.83	11	11
P05109	Protein S100-A8 OS=Homo sapiens OX=9606 GN=S100A8 PE=1 SV=1 - [S10A8_HUMAN]	73.12	1	10	10	154	2.10266e+09	8.70399e+08	6.19099e+09	4.57944e+07	1.41284e+08	1.50584e+09	2.01554e+07	6.92557e+07	3.85796e+07	7.4851e+07	1.87212e+07	911.217	63.44	8	24	550.818	63.44	6	12	1878.3	64.52	8	43	239.46	46.24	3	5	220.9	47.31	4	6	993.36	73.12	9	25	341.6	46.24	3	7	257.881	47.31	3	6
P58107	Epiplakin OS=Homo sapiens OX=9606 GN=EPPK1 PE=1 SV=2 - [EPIPL_HUMAN]	50.59	1	2	59	141	1.68324e+07	3.79673e+07	1.26888e+08	0	0	5.98858e+06	0	6.44064e+06	572142	7.83567e+06	2.66596e+06	538.48	23.38	11	12	2109.2	39.29	38	45	3392.35	49.21	57	65									101.02	7.45	3	3					284.92	17.11	9	9
P08779	Keratin, type I cytoskeletal 16 OS=Homo sapiens OX=9606 GN=KRT16 PE=1 SV=4 - [K1C16_HUMAN]	66.17	6	16	30	139	1.59265e+08	5.92153e+08	7.94978e+08	1.35593e+07	4.3234e+07	1.89935e+09	1.51213e+07	2.90241e+07	1.12891e+07	2.98262e+07	2.94209e+06	970.26	44.4	17	22	922.26	42.07	16	20	849.85	38.05	14	19	141.06	11.63	4	4	304.24	26.64	9	9	2593.61	62.16	27	51	77.17	7.82	3	3	108.29	9.94	4	4
A0A087X1U6	Epiplakin OS=Homo sapiens OX=9606 GN=EPPK1 PE=1 SV=1 - [A0A087X1U6_HUMAN]	50.75	2	2	59	137	1.68324e+07	3.79673e+07	1.26888e+08	0	0	5.98858e+06	0	6.44064e+06	572142	7.83567e+06	2.66596e+06	511.6	22.33	10	11	2012.47	39.13	38	44	3189.23	48.82	56	63									101.02	7.45	3	3					284.92	17.18	9	9
P19013	Keratin, type II cytoskeletal 4 OS=Homo sapiens OX=9606 GN=KRT4 PE=1 SV=4 - [K2C4_HUMAN]	46.25	13	16	18	135	3.20583e+08	1.59383e+08	45368492	4.33309e+06	1.50309e+07	2.1892e+09	1.38753e+08	3.26203e+07	2.6778e+07	4.54474e+07	2.5659e+07	1457.05	26.59	10	34	80.7	3.37	2	2	50.26	2.06	1	1	27.66	1.31	1	1	38.81	1.31	1	1	2295.4	31.27	11	52	1007.39	3.37	2	26	50.66	2.06	1	1
Q09666	Neuroblast differentiation-associated protein AHNAK OS=Homo sapiens OX=9606 GN=AHNAK PE=1 SV=2 - [AHNK_HUMAN]	33.53	6	67	71	134	4.38462e+06	3.78047e+07	1.07358e+08	3.20952e+06	0	2.45027e+06	3.82791e+06	4.1643e+06	5.09634e+06	4.31974e+06	2.12886e+06	37.09	2.48	2	2	1511.56	22.31	46	50	1979.04	28.06	60	66	65.49	2.24	2	2					34.48	0.31	1	1	75.21	3.77	3	3	154.72	4.82	6	6
P68871	Hemoglobin subunit beta OS=Homo sapiens OX=9606 GN=HBB PE=1 SV=2 - [HBB_HUMAN]	88.44	8	7	12	134	2.7186e+08	2.65347e+08	3.42887e+09	1.99918e+07	4.25472e+07	3.19509e+08	3.26958e+07	4.06617e+08	1.39988e+08	7.11918e+07	9.25907e+06	669.57	74.15	9	16	639.43	74.15	9	13	1252.69	88.44	12	33	120.82	43.54	5	5	238.95	61.22	7	8	561.98	80.27	10	13	154.86	51.7	6	6	517.46	74.15	9	14
P14923	Junction plakoglobin OS=Homo sapiens OX=9606 GN=JUP PE=1 SV=3 - [PLAK_HUMAN]	64.3	7	26	31	133	5.94741e+07	6.8282e+07	2.40775e+08	0	5.76685e+06	8.43328e+07	268692	928623	778073	3.14663e+06	0	1300.25	57.32	26	32	1086.88	45.37	21	22	1652.46	62.95	29	34					219.32	15.17	8	8	1314.37	57.32	26	30	46.39	2.68	1	1	104.24	5.1	2	2
P31944	Caspase-14 OS=Homo sapiens OX=9606 GN=CASP14 PE=1 SV=2 - [CASPE_HUMAN]	68.18	1	17	17	131	1.08836e+08	8.54796e+07	3.42912e+08	0	1.73797e+07	7.55349e+07	6.75977e+06	5.00967e+07	1.098e+07	1.0875e+07	4.75255e+06	913.13	61.57	14	23	917.72	50.83	14	21	1168.37	64.88	16	27					270.73	45.45	9	9	559.06	45.45	12	16	52.06	12.81	2	2	515	47.52	13	14
P08729	Keratin, type II cytoskeletal 7 OS=Homo sapiens OX=9606 GN=KRT7 PE=1 SV=5 - [K2C7_HUMAN]	22.39	11	8	10	116	4.71299e+08	1.0808e+08	2.22481e+07	4.33309e+06	3.81496e+07	3.25885e+09	1.38753e+08	1.19133e+07	2.6778e+07	4.10529e+07	2.5659e+07	1034.25	3.84	2	26	245.83	14.5	6	6	206.72	10.23	4	4	27.66	1.49	1	1	140.48	4.05	3	4	1926.58	3.84	2	43	1007.39	3.84	2	26	107.11	7.46	3	3
P05787	Keratin, type II cytoskeletal 8 OS=Homo sapiens OX=9606 GN=KRT8 PE=1 SV=7 - [K2C8_HUMAN]	10.77	13	2	5	109	4.71299e+08	1.07523e+08	2.50164e+07	4.33309e+06	1.50309e+07	3.25885e+09	1.38753e+08	3.26203e+07	2.6778e+07	4.10529e+07	2.5659e+07	1034.25	3.73	2	26	151.63	8.7	4	4	81.19	4.76	2	2	27.66	1.45	1	1	38.81	1.45	1	1	1966.8	5.8	3	45	1007.39	3.73	2	26	50.66	2.28	1	1
P06733	Alpha-enolase OS=Homo sapiens OX=9606 GN=ENO1 PE=1 SV=2 - [ENOA_HUMAN]	54.84	8	16	16	107	1.81786e+07	1.18943e+08	4.13464e+08	488416	7.00203e+06	8.61557e+06	0	1.52495e+07	6.01171e+06	1.32938e+07	8.62303e+06	675.8	41.24	12	16	1118.78	54.84	15	20	1671.05	54.84	16	25	33.74	5.07	1	1	413.572	39.17	10	10	328.46	29.49	8	8					408.658	31.11	9	10
Q6KB66	Keratin, type II cytoskeletal 80 OS=Homo sapiens OX=9606 GN=KRT80 PE=1 SV=2 - [K2C80_HUMAN]	20.8	9	8	9	107	1.8283e+08	2.52082e+07	2.58138e+07	0	0	1.84942e+09	2.70725e+08	3.26203e+07	2.6778e+07	4.10529e+07	2.5659e+07	1122.36	9.51	4	27	110.91	5.31	2	2	127.8	5.31	2	2									2102.32	16.59	7	47	988.34	2.43	1	25	50.66	2.43	1	1
P04406	Glyceraldehyde-3-phosphate dehydrogenase OS=Homo sapiens OX=9606 GN=GAPDH PE=1 SV=3 - [G3P_HUMAN]	67.16	2	15	15	103	6.5637e+07	2.51315e+08	6.96801e+08	5.27204e+06	3.28936e+07	6.07216e+07	2.44828e+06	5.63248e+07	1.68479e+07	2.19131e+07	9.73928e+06	698.12	53.73	10	14	824.72	53.73	10	16	1054.88	67.16	14	21	124.33	18.81	3	3	486.78	51.04	8	11	427.76	37.31	7	9	51.41	4.18	1	1	571.81	49.55	10	11
P62736	Actin, aortic smooth muscle OS=Homo sapiens OX=9606 GN=ACTA2 PE=1 SV=1 - [ACTA_HUMAN]	74.54	8	13	20	102	4.57076e+07	7.31941e+08	2.52751e+09	1.15974e+07	2.24774e+07	3.65134e+07	0	2.40032e+08	3.54767e+07	3.81853e+07	9.86414e+06	151.14	17.51	5	5	1039.81	65.25	15	22	1352.74	66.31	18	30	30.82	2.92	1	1	217.56	23.87	5	5	146.19	17.24	5	5					504.63	50.93	13	15
P47929	Galectin-7 OS=Homo sapiens OX=9606 GN=LGALS7 PE=1 SV=2 - [LEG7_HUMAN]	65.44	1	6	6	102	4.14407e+08	6.81185e+08	1.79598e+09	1.99957e+07	8.97352e+07	2.51747e+08	2.09426e+07	7.26939e+07	2.24146e+07	6.3919e+07	1.08027e+07	638.07	46.32	4	14	656.211	56.62	5	14	2225.01	38.24	3	46	122.6	18.38	2	2	273.77	46.32	4	5	352.43	55.15	5	7	53.23	10.29	1	1	264.41	46.32	4	5
P08758	Annexin A5 OS=Homo sapiens OX=9606 GN=ANXA5 PE=1 SV=2 - [ANXA5_HUMAN]	65.94	5	18	19	99	1.10109e+07	5.42855e+07	2.09942e+08	1.46603e+06	7.29202e+06	6.06435e+06	1.88085e+06	2.8962e+07	2.21372e+07	1.61478e+07	0	285.65	18.44	5	7	822.67	56.56	15	19	1396.02	57.5	17	24	66.84	7.81	2	2	231.13	28.13	7	7	147.86	7.81	2	2	90.88	7.81	2	2	619.64	53.75	13	15
P12035	Keratin, type II cytoskeletal 3 OS=Homo sapiens OX=9606 GN=KRT3 PE=1 SV=3 - [K2C3_HUMAN]	16.08	3	2	10	99	3.46177e+08	2.07078e+08	1.12487e+08	6.25483e+06	1.02395e+07	9.77506e+08	3.89546e+07	2.40939e+07	2.67176e+07	2.21939e+07	5.76657e+06	1234.36	6.05	4	30	446.614	6.37	5	13	242.015	3.66	3	5	77.2604	2.87	2	2	158.436	4.62	3	6	1340.51	10.19	7	32	196.364	2.87	2	5	78.6163	6.05	2	2
P07585	Decorin OS=Homo sapiens OX=9606 GN=DCN PE=1 SV=1 - [PGS2_HUMAN]	37.88	10	12	12	99	2.04676e+08	9.3561e+07	3.83723e+08	1.10696e+07	4.17403e+07	4.15041e+07	2.23654e+07	2.75616e+08	8.89864e+07	1.06164e+08	1.08833e+07	605.84	30.36	9	13	546.39	23.96	8	11	864.56	34.82	11	17	111.9	9.19	3	3	341.94	27.02	8	10	54.03	6.13	2	2	143.58	15.88	5	5	637.8	30.64	10	14
Q04695	Keratin, type I cytoskeletal 17 OS=Homo sapiens OX=9606 GN=KRT17 PE=1 SV=2 - [K1C17_HUMAN]	58.1	7	14	24	98	1.50147e+08	3.86014e+08	4.086e+08	1.26321e+07	2.96232e+07	1.22613e+09	3.51828e+06	2.86064e+07	534957	1.23088e+07	1.86999e+06	409	22.69	10	11	1010.72	46.06	16	20	846.31	44.91	15	16	63.41	4.63	2	2	204.15	16.44	5	5	1375.74	55.09	21	29	31.08	2.08	1	1	125.1	17.82	4	4
P31947	14-3-3 protein sigma OS=Homo sapiens OX=9606 GN=SFN PE=1 SV=1 - [1433S_HUMAN]	56.85	7	10	12	94	3.82947e+08	5.07676e+08	1.82463e+09	1.75334e+07	8.90874e+07	1.02761e+08	1.16348e+07	1.00386e+08	1.3235e+07	1.96465e+07	8.07739e+06	652.859	56.85	11	18	568.4	56.05	10	14	838.62	56.85	11	21	112.29	19.76	4	4	241	29.03	6	7	221.86	39.11	6	8	80.29	22.18	3	3	322.5	40.32	7	8
P04083	Annexin A1 OS=Homo sapiens OX=9606 GN=ANXA1 PE=1 SV=2 - [ANXA1_HUMAN]	62.72	3	21	21	94	1.23601e+07	8.30357e+07	3.6748e+08	1.80015e+06	1.04075e+07	1.30604e+07	0	3.15849e+07	2.07479e+07	2.43594e+07	0	452.53	29.48	8	9	724.81	53.47	14	16	1002.07	54.91	16	21	103.94	11.56	3	3	232.39	26.59	6	6	229.54	9.25	2	3					613.62	50.87	12	14
P19012	Keratin, type I cytoskeletal 15 OS=Homo sapiens OX=9606 GN=KRT15 PE=1 SV=3 - [K1C15_HUMAN]	50.88	4	9	19	93	1.49061e+08	5.92153e+08	7.38947e+08	1.35593e+07	4.3234e+07	1.89935e+09	9.92463e+06	2.8767e+07	1.03825e+07	4.76341e+07	2.94209e+06	388.43	20.83	10	11	804.34	38.38	14	17	936.89	38.6	13	17	120.27	7.02	3	3	173.62	14.91	5	5	845.017	19.96	11	22	57.06	4.61	2	2	160.61	12.28	4	4
P13646	Keratin, type I cytoskeletal 13 OS=Homo sapiens OX=9606 GN=KRT13 PE=1 SV=4 - [K1C13_HUMAN]	51.97	7	10	19	91	2.68675e+08	3.96811e+08	7.38947e+08	1.26626e+07	2.56137e+07	1.68021e+09	1.06755e+07	1.58269e+07	1.73972e+07	5.16485e+07	5.75316e+06	782.398	42.36	15	18	341.98	12.23	6	8	344.793	14.41	7	9	86.02	5.02	2	2	116.84	10.26	4	4	1498.86	38.21	15	30	71.45	5.02	2	2	81.53	7.86	3	3
Q07507	Dermatopontin OS=Homo sapiens OX=9606 GN=DPT PE=1 SV=2 - [DERM_HUMAN]	66.17	1	9	9	90	2.0693e+08	1.04556e+08	5.61337e+08	1.52481e+07	4.69897e+07	1.33735e+08	4.07029e+07	1.97111e+08	6.07327e+07	7.18948e+07	1.30132e+07	612.82	66.17	9	12	372.95	26.87	4	6	892.07	66.17	9	17	195.11	29.35	4	5	326.75	39.8	6	7	232.06	27.36	5	7	235.94	39.8	5	6	549.21	60.7	8	14
P14618	Pyruvate kinase PKM OS=Homo sapiens OX=9606 GN=PKM PE=1 SV=4 - [KPYM_HUMAN]	63.09	12	25	25	90	3.44582e+06	1.13859e+08	4.01906e+08	0	0	1.27768e+07	0	7.32394e+06	3.56227e+06	6.91265e+06	0	176.02	14.5	4	4	1290.64	60.64	24	29	1337.24	58.95	22	31									172.66	15.63	5	6					337.53	26.74	9	10
O43707	Alpha-actinin-4 OS=Homo sapiens OX=9606 GN=ACTN4 PE=1 SV=2 - [ACTN4_HUMAN]	54.88	11	24	35	89	2.70643e+06	3.32271e+07	1.18821e+08	0	0	3.36691e+06	0	1.00146e+07	4.58987e+06	1.66351e+06	0	176.65	5.93	3	3	973.97	36	22	23	1585.06	54.01	32	36									55.17	1.1	1	1					461.62	18.77	12	12
Q60FE5	Filamin-A OS=Homo sapiens OX=9606 GN=FLNA PE=1 SV=1 - [Q60FE5_HUMAN]	34.08	8	48	50	88	0	1.80422e+07	4.91212e+07	0	0	0	0	6.84302e+06	1.89592e+06	0	0					1196.06	24.27	35	36	1645.95	24.85	37	39																	384.93	8.55	12	12
P62805	Histone H4 OS=Homo sapiens OX=9606 GN=HIST1H4A PE=1 SV=2 - [H4_HUMAN]	43.69	1	8	8	87	8.13238e+08	6.65171e+08	2.25908e+09	1.8613e+07	1.04528e+08	3.53201e+08	1.56706e+08	9.05753e+08	2.96439e+08	1.89452e+08	1.53951e+08	376.9	43.69	7	13	277.15	41.75	5	8	337.22	43.69	7	10	123.66	21.36	4	4	225.32	33.01	5	7	239.13	43.69	6	8	187.97	32.04	4	6	380.86	42.72	7	11
P06702	Protein S100-A9 OS=Homo sapiens OX=9606 GN=S100A9 PE=1 SV=1 - [S10A9_HUMAN]	67.54	1	6	6	85	1.05005e+09	6.50377e+08	2.30488e+09	8.67098e+07	1.0272e+08	4.6912e+08	1.14414e+07	5.27351e+07	1.18713e+06	2.87312e+07	1.06765e+07	753.91	67.54	6	15	549.23	67.54	6	12	1030.92	49.12	5	22	171.79	35.96	3	4	318.87	49.12	5	9	440.44	49.12	5	10	85.78	35.96	3	3	123.14	35.96	4	4
P63104	14-3-3 protein zeta/delta OS=Homo sapiens OX=9606 GN=YWHAZ PE=1 SV=1 - [1433Z_HUMAN]	59.59	16	8	12	82	2.96593e+08	367158757	1393700957	7.92747e+06	4.5859e+07	1.08631e+08	4.77762e+06	5.74364e+07	9.05976e+06	1.87882e+07	4.80011e+06	666.86	53.47	10	13	546.71	50.2	10	11	844.17	59.59	12	17	109.36	13.88	3	3	247.49	32.65	5	7	427.14	41.63	7	9	84.67	16.73	3	3	245.44	24.08	4	6
P02647	Apolipoprotein A-I OS=Homo sapiens OX=9606 GN=APOA1 PE=1 SV=1 - [APOA1_HUMAN]	47.19	2	13	13	80	1.44565e+07	2.2419e+07	9.90757e+07	1.67213e+06	3.98372e+06	1.26502e+07	7.45131e+06	4.69283e+07	1.39243e+07	1.25432e+07	0	411.61	37.45	9	9	389.92	35.58	9	10	449.42	36.33	10	10	56.46	5.24	1	1	156.26	22.47	5	5	291.96	34.46	8	8	235.35	37.08	9	9	425.16	41.95	12	12
A0A087X0S5	Collagen alpha-1(VI) chain OS=Homo sapiens OX=9606 GN=COL6A1 PE=1 SV=1 - [A0A087X0S5_HUMAN]	30.21	2	18	18	78	0	7.17552e+07	1.62537e+08	867795	0	0	0	3.89167e+07	1.42752e+07	3.43096e+06	1.89751e+06					992.088	17.25	12	20	1123.22	26.9	15	21	68.2	1.75	1	1													674.079	19.49	13	18
P29508	Serpin B3 OS=Homo sapiens OX=9606 GN=SERPINB3 PE=1 SV=2 - [SPB3_HUMAN]	57.95	1	11	21	76	1.15288e+07	7.03781e+07	2.838e+08	1.46165e+06	5.17721e+06	2.64685e+07	0	4.79574e+06	0	5.64889e+06	3.07316e+06	423.66	27.95	9	10	956.178	55.9	17	20	1161.64	57.44	20	24	21.17	5.9	1	1	146.3	16.15	4	4	359.786	24.1	8	10					116.83	16.15	5	5
P69905	Hemoglobin subunit alpha OS=Homo sapiens OX=9606 GN=HBA1 PE=1 SV=2 - [HBA_HUMAN]	83.8	2	9	9	75	1.46539e+08	1.64487e+08	1.98429e+09	0	1.86657e+07	9.63125e+07	2.30853e+07	2.80648e+08	8.21831e+07	2.62036e+07	0	241.64	71.13	6	8	303.22	77.46	7	10	614.22	77.46	8	18					51.53	17.61	2	2	190.07	36.62	4	6	148.49	39.44	3	4	356.28	77.46	7	13
P51888	Prolargin OS=Homo sapiens OX=9606 GN=PRELP PE=1 SV=1 - [PRELP_HUMAN]	38.74	1	12	12	74	6.8418e+07	4.80334e+07	1.90528e+08	4.48217e+06	1.11005e+07	1.20133e+07	8.04181e+06	1.20971e+08	2.59385e+07	3.97481e+07	3.5118e+06	348.77	29.84	8	11	278.7	29.32	8	9	520.44	37.7	11	15	33.84	3.4	1	1	183.89	22.51	6	6	112.95	10.99	3	3	53.47	6.28	2	2	345.79	25.92	8	12
P68104	Elongation factor 1-alpha 1 OS=Homo sapiens OX=9606 GN=EEF1A1 PE=1 SV=1 - [EF1A1_HUMAN]	43.51	7	12	12	73	3.16799e+07	1.75259e+08	5.87188e+08	3.79488e+06	1.94626e+07	1.61413e+07	0	1.81288e+07	5.74766e+06	1.48661e+07	0	426.19	34.42	8	12	539.65	43.07	10	13	851.3	41.77	11	19	32.73	7.58	2	2	204.15	16.02	5	6	152.86	11.26	3	5					260.02	17.1	5	8
P02042	Hemoglobin subunit delta OS=Homo sapiens OX=9606 GN=HBD PE=1 SV=2 - [HBD_HUMAN]	71.43	8	4	9	71	2.03832e+08	1.79346e+08	2.1143e+09	2.39041e+07	2.32723e+07	2.01348e+08	3.65311e+07	3.04961e+08	5.59837e+07	3.96951e+07	9.25907e+06	348.12	50.34	7	10	308.63	39.46	5	6	786.58	71.43	9	23	25.57	6.8	1	1	67.99	24.49	3	3	345.64	41.5	6	8	32.99	6.8	1	1	285.15	56.46	7	9
Q71U36	Tubulin alpha-1A chain OS=Homo sapiens OX=9606 GN=TUBA1A PE=1 SV=1 - [TBA1A_HUMAN]	72.73	14	2	19	70	1.11454e+07	6.93516e+07	2.32746e+08	0	5.3662e+06	2.98484e+06	0	5.54379e+06	2.60739e+06	1.58906e+07	6.32925e+06	303.986	25.28	7	7	802.74	55.21	14	17	1170.53	66.74	17	22					205.19	19.29	5	7	164.35	7.98	2	3					284.71	26.61	7	8
P31946	14-3-3 protein beta/alpha OS=Homo sapiens OX=9606 GN=YWHAB PE=1 SV=3 - [1433B_HUMAN]	56.5	7	8	12	70	2.72233e+08	3.38702e+08	1.25503e+09	1.68451e+07	3.60173e+07	9.0613e+07	9.92058e+06	4.1051e+07	8.9283e+06	1.55555e+07	6.27411e+06	606.97	56.5	11	14	544.81	52.85	9	11	932.82	56.5	12	17	43.84	4.07	1	1	82.22	15.04	3	3	388.96	30.89	6	8	48.56	4.07	1	1	331.79	27.64	5	6
Q01469	Fatty acid-binding protein, epidermal OS=Homo sapiens OX=9606 GN=FABP5 PE=1 SV=3 - [FABP5_HUMAN]	65.19	3	11	11	70	3.65835e+08	1.33155e+08	9.97194e+08	9.29502e+06	2.69807e+07	2.01445e+08	5.78675e+06	1.8494e+07	3.301e+06	8.73082e+06	3.02859e+06	742.94	64.44	8	18	321	45.19	5	7	851.48	65.19	9	18	40.88	15.56	1	1	221.19	54.07	5	5	371.05	52.59	7	8	22.08	6.67	1	1	187.8	60	5	5
P48594	Serpin B4 OS=Homo sapiens OX=9606 GN=SERPINB4 PE=1 SV=2 - [SPB4_HUMAN]	60.26	3	11	21	70	1.18762e+07	7.03781e+07	2.838e+08	0	5.17721e+06	2.60233e+07	0	3.74221e+06	0	1.74097e+06	0	270.13	19.74	7	8	993.11	57.69	17	22	1250.6	59.74	20	23					159.64	18.72	5	5	192.38	13.08	5	6					64.01	7.69	3	3
Q9BQE3	Tubulin alpha-1C chain OS=Homo sapiens OX=9606 GN=TUBA1C PE=1 SV=1 - [TBA1C_HUMAN]	66.59	14	2	18	70	1.11454e+07	6.86267e+07	2.32746e+08	0	5.3662e+06	4.08188e+06	0	5.39206e+06	2.60739e+06	1.46985e+07	6.32925e+06	359.408	28.51	8	9	740.88	55.46	14	17	1139.23	60.58	16	21					220.47	18.71	5	7	259.69	11.14	3	5					218.26	17.59	5	6
Q08188	Protein-glutamine gamma-glutamyltransferase E OS=Homo sapiens OX=9606 GN=TGM3 PE=1 SV=4 - [TGM3_HUMAN]	55.56	1	22	22	70	9.14507e+06	1.50492e+07	6.83582e+07	0	0	2.53029e+07	0	4.76073e+06	2.64316e+06	0	0	510.088	28.57	12	14	629.896	31.75	11	13	1079.99	44.73	17	21									834.31	28.57	13	16					103.33	10.1	4	4
P60174	Triosephosphate isomerase OS=Homo sapiens OX=9606 GN=TPI1 PE=1 SV=3 - [TPIS_HUMAN]	56.99	4	12	12	70	3.3404e+07	7.82875e+07	2.43535e+08	1.81613e+06	1.12938e+07	9.76599e+06	0	2.33475e+07	9.67302e+06	1.02065e+07	0	503.05	38.11	9	12	576.82	47.9	9	14	821.05	56.99	12	18	52.62	5.24	1	1	211.81	18.53	3	4	271.01	23.43	4	5					296.61	32.87	6	7
Q00610	Clathrin heavy chain 1 OS=Homo sapiens OX=9606 GN=CLTC PE=1 SV=5 - [CLH1_HUMAN]	34.75	10	34	34	68	950479	2.56409e+07	4.21618e+07	0	0	0	0	1.55909e+06	0	0	0	64.7	2.09	2	2	875.34	22.27	23	25	1724.73	34.15	33	38																	103.67	2.81	3	3
P0DMV8	Heat shock 70 kDa protein 1A OS=Homo sapiens OX=9606 GN=HSPA1A PE=1 SV=1 - [HS71A_HUMAN]	59.13	4	23	24	68	1.86034e+06	7.37231e+07	2.88929e+08	0	2.90906e+06	0	0	1.16873e+07	5.83612e+06	8.95713e+06	0	80.97	7.33	2	2	1021.65	54.6	20	23	1145.76	45.87	18	24					100.7	9.2	3	3									267.42	19.03	7	7
P62937	Peptidyl-prolyl cis-trans isomerase A OS=Homo sapiens OX=9606 GN=PPIA PE=1 SV=2 - [PPIA_HUMAN]	66.67	5	11	11	68	1.81495e+08	145992942	6.61526e+08	2.95782e+06	2.60262e+07	8.84511e+07	2.66239e+06	2.34382e+07	8.25894e+06	4.31137e+06	0	619.46	66.67	10	15	508.38	64.85	9	11	658.4	66.67	9	14	33.75	10.91	1	1	338.41	46.67	7	8	265.07	42.42	6	6	39.3	10.91	1	1	172.68	42.42	4	5
P06576	ATP synthase subunit beta, mitochondrial OS=Homo sapiens OX=9606 GN=ATP5B PE=1 SV=3 - [ATPB_HUMAN]	69	5	23	23	68	0	3.28231e+07	1.37443e+08	0	840349	0	0	1.34042e+07	6.76775e+06	227264	0					879.616	44.61	14	18	1327.82	64.27	21	29					30.93	2.46	1	1									434.61	32.14	11	12
P68366	Tubulin alpha-4A chain OS=Homo sapiens OX=9606 GN=TUBA4A PE=1 SV=1 - [TBA4A_HUMAN]	57.59	9	5	16	67	8.58554e+06	68336077	2.32746e+08	0	4.00401e+06	5.26898e+06	0	5.34197e+06	2.123e+06	1.58906e+07	6.32925e+06	205.78	18.75	5	6	778.47	55.58	14	17	992.52	51.34	14	18					288.92	22.32	6	8	233.83	7.81	2	4					237.79	21.21	5	6
P13639	Elongation factor 2 OS=Homo sapiens OX=9606 GN=EEF2 PE=1 SV=4 - [EF2_HUMAN]	39.16	1	24	24	67	7.50867e+06	2.45769e+07	9.41085e+07	0	1.20478e+06	3.44099e+06	0	2.54943e+06	1.23446e+06	0	0	259.21	8.16	5	6	785.06	31.35	18	20	1210.36	38	23	28					87.37	5.59	3	3	137.82	5.36	3	3					144.8	7.23	5	5
P04792	Heat shock protein beta-1 OS=Homo sapiens OX=9606 GN=HSPB1 PE=1 SV=2 - [HSPB1_HUMAN]	61.95	3	8	8	67	1.39952e+08	2.08215e+08	7.86414e+08	8.30741e+06	3.49777e+07	6.49779e+07	3.47482e+06	8.59326e+07	3.0985e+07	2.91095e+07	3.06029e+06	442.16	40	6	10	479.45	40	6	9	592.87	61.95	8	12	69.49	16.1	2	2	193.11	40	5	6	277.88	58.54	6	8	51.28	8.78	2	2	309.68	54.63	6	8
Q13835	Plakophilin-1 OS=Homo sapiens OX=9606 GN=PKP1 PE=1 SV=2 - [PKP1_HUMAN]	52.07	1	25	25	67	6.23901e+06	26757956	8.48543e+07	0	1.5565e+06	1.89577e+07	0	0	0	0	0	362.4	17.67	8	9	1078.69	45.38	21	24	1310.04	42.44	20	24					27.16	1.87	1	1	423.84	18.88	9	9
G3V1A4	Cofilin 1 (Non-muscle), isoform CRA_a OS=Homo sapiens OX=9606 GN=CFL1 PE=1 SV=1 - [G3V1A4_HUMAN]	69.8	8	10	10	66	1.31086e+08	1.05137e+08	5.43238e+08	3.95669e+06	1.83785e+07	7.53495e+07	3.83074e+06	2.74166e+07	7.4172e+06	6.35075e+06	1.41129e+06	627.04	57.05	9	13	481.95	56.38	7	10	606.66	69.13	9	13	66.66	18.79	2	2	170.11	46.98	5	6	302.54	56.38	7	7	35.93	11.41	1	1	255.1	54.36	6	8
P62258	14-3-3 protein epsilon OS=Homo sapiens OX=9606 GN=YWHAE PE=1 SV=1 - [1433E_HUMAN]	46.67	9	8	10	64	2.67042e+08	3.4201e+08	1.24842e+09	1.68451e+07	3.85777e+07	8.63021e+07	9.92058e+06	4.33758e+07	7.95157e+06	1.58444e+07	6.27411e+06	409.38	42.35	9	12	477.55	41.96	9	11	617.17	41.96	9	14	43.84	3.92	1	1	130.6	19.22	4	4	101.23	14.51	3	4	48.56	3.92	1	1	254.81	27.84	5	7
P12814	Alpha-actinin-1 OS=Homo sapiens OX=9606 GN=ACTN1 PE=1 SV=2 - [ACTN1_HUMAN]	44.96	14	18	29	64	2.66793e+06	2.88571e+07	1.07789e+08	0	0	3.36691e+06	0	8.48295e+06	4.13899e+06	1.26482e+06	0	63.71	1.12	1	1	812.83	27.35	18	18	1424.43	40.36	26	30									55.17	1.12	1	1					292.94	12.22	8	8
P00338	L-lactate dehydrogenase A chain OS=Homo sapiens OX=9606 GN=LDHA PE=1 SV=2 - [LDHA_HUMAN]	67.17	12	18	18	64	8.52676e+06	1.13373e+08	3.71528e+08	1.57845e+06	5.68502e+06	2.65711e+06	0	1.29057e+07	5.66253e+06	3.17487e+06	0	274.69	26.2	5	6	530.69	52.11	13	16	1103.45	55.72	15	23	29.92	4.52	1	1	107.33	10.84	3	3	92.78	9.64	2	3					258.27	26.2	7	8
Q9NZT1	Calmodulin-like protein 5 OS=Homo sapiens OX=9606 GN=CALML5 PE=1 SV=2 - [CALL5_HUMAN]	69.86	1	8	8	63	1.46614e+08	6.61724e+07	3.4177e+08	1.80452e+07	3.16975e+07	2.03791e+07	0	1.45417e+07	2.49866e+06	4.95941e+06	2.89887e+06	526.42	69.86	7	9	584.47	63.7	6	9	781.919	69.86	8	10	279.41	40.41	5	6	395.85	53.42	6	7	517.93	43.84	5	6					288.09	45.21	5	6
P46940	Ras GTPase-activating-like protein IQGAP1 OS=Homo sapiens OX=9606 GN=IQGAP1 PE=1 SV=1 - [IQGA1_HUMAN]	34.46	6	35	35	63	0	1.0896e+07	4.6353e+07	0	0	0	0	2.21155e+06	1.4917e+06	1.23529e+06	0					908.17	21.79	22	22	1516.59	31.26	32	36																	95.23	1.57	2	2
P02545	Prelamin-A/C OS=Homo sapiens OX=9606 GN=LMNA PE=1 SV=1 - [LMNA_HUMAN]	41.57	5	19	19	61	8.20752e+06	2.89046e+07	3.07554e+07	877027	758215	0	1.80053e+06	2.0938e+07	3.10974e+06	3.39141e+06	0	217.17	10.39	6	6	780.19	36.75	16	17	379.96	16.87	9	9	26.02	1.66	1	1	40.13	1.51	1	1					50.36	3.01	2	2	696.61	33.58	17	18
P31151	Protein S100-A7 OS=Homo sapiens OX=9606 GN=S100A7 PE=1 SV=4 - [S10A7_HUMAN]	66.34	1	6	10	61	2.2263e+08	1.14072e+08	2.82273e+08	3.36799e+07	3.95945e+07	2.56618e+08	6.17244e+06	9.60824e+06	3.22364e+06	7.26995e+06	1.26331e+07	314.18	54.46	7	8	209.47	43.56	5	5	242.32	54.46	6	7	215.59	43.56	5	5	268.37	44.55	6	6	538.21	44.55	8	12	137.07	42.57	3	3	181.45	42.57	4	4
P61981	14-3-3 protein gamma OS=Homo sapiens OX=9606 GN=YWHAG PE=1 SV=2 - [1433G_HUMAN]	48.18	7	7	9	59	2.66514e+08	3.31156e+08	1.21235e+09	1.68451e+07	3.79628e+07	8.73208e+07	5.20924e+06	3.95945e+07	5.39362e+06	1.46541e+07	6.27411e+06	490.23	48.18	9	12	294.49	31.98	6	7	515.52	42.51	8	12	43.84	4.05	1	1	92.95	16.6	3	3	180.24	23.89	5	6	70.34	11.74	2	2	327.26	31.17	6	8
P09211	Glutathione S-transferase P OS=Homo sapiens OX=9606 GN=GSTP1 PE=1 SV=2 - [GSTP1_HUMAN]	77.14	4	10	10	59	4.32244e+07	8.38473e+07	3.76393e+08	1.37846e+06	1.61977e+07	1.17087e+07	0	2.27762e+07	6.54523e+06	4.8227e+06	0	369.51	40.48	6	7	560.41	42.86	7	10	762.56	72.38	9	15	29.17	7.62	1	1	196.43	57.14	7	7	176.11	12.86	2	3					263.29	47.62	6	7
P06899	Histone H2B type 1-J OS=Homo sapiens OX=9606 GN=HIST1H2BJ PE=1 SV=3 - [H2B1J_HUMAN]	26.98	8	2	4	58	5.15247e+08	1.73436e+08	1.36255e+09	3.89281e+07	1.05936e+08	3.32425e+08	6.70387e+07	2.71977e+08	1.42619e+07	2.67764e+07	3.99914e+07	408.07	26.98	3	11	286.39	19.84	2	6	339.89	26.98	3	10	33.65	11.9	1	1	218.3	26.98	3	6	278.3	26.98	4	6	119.02	19.84	3	4	273.14	19.84	2	6
P68371	Tubulin beta-4B chain OS=Homo sapiens OX=9606 GN=TUBB4B PE=1 SV=1 - [TBB4B_HUMAN]	74.61	20	4	20	56	8.67453e+06	8.23375e+07	3.29733e+08	2.36077e+06	6.47743e+06	6.11843e+06	0	6.49741e+06	2.51391e+06	0	0	191.16	13.93	5	5	633.732	44.49	13	17	1012.55	65.84	19	24	36.04	4.04	1	1	81.8	8.99	3	3	81.44	7.87	2	2					97.5	7.19	2	2
O60814	Histone H2B type 1-K OS=Homo sapiens OX=9606 GN=HIST1H2BK PE=1 SV=3 - [H2B1K_HUMAN]	26.98	11	2	4	54	4.99942e+08	1.70531e+08	1.618e+09	3.89281e+07	1.04404e+08	2.68525e+08	1.0694e+08	2.54227e+08	4.71611e+07	3.49656e+07	6.20222e+07	375.13	26.98	3	10	290.31	19.84	3	6	345.86	26.98	4	10	33.65	11.9	1	1	172.45	26.98	3	5	253.26	26.98	3	5	92.09	19.05	2	3	283.564	19.84	3	6
P0DP23	Calmodulin-1 OS=Homo sapiens OX=9606 GN=CALM1 PE=1 SV=1 - [CALM1_HUMAN]	71.81	10	7	8	53	1.73948e+08	5.11526e+07	2.30601e+08	1.67047e+07	3.89679e+07	90146314	2.63062e+06	3.25892e+07	1.76608e+07	1.81912e+07	0	562.44	71.81	7	12	214.38	46.98	4	5	593.24	71.81	6	11	152.41	14.77	1	3	232.93	34.9	3	5	258.84	30.87	3	5	67.14	25.5	2	2	307.1	46.98	4	6
P21810	Biglycan OS=Homo sapiens OX=9606 GN=BGN PE=1 SV=2 - [PGS1_HUMAN]	37.5	2	10	10	53	3.00301e+07	2.25346e+07	8.45627e+07	0	7.13972e+06	1.47541e+07	6.05917e+06	3.71878e+07	2.27466e+07	1.18618e+07	1.62414e+06	280.58	31.25	7	8	229.08	24.46	5	6	428.56	25.27	6	8					100.86	14.95	3	3	145.81	20.11	5	5	125.91	13.59	3	3	307.01	26.9	6	8
P63241	Eukaryotic translation initiation factor 5A-1 OS=Homo sapiens OX=9606 GN=EIF5A PE=1 SV=2 - [IF5A1_HUMAN]	61.69	8	8	8	51	4.85406e+07	3.17251e+07	1.27231e+08	2.89162e+06	7.72042e+06	2.28624e+07	1.74744e+06	7.77366e+06	2.26095e+06	1.40776e+07	0	578.91	50.65	6	10	447.95	61.04	6	9	599.74	50	5	8	117.75	38.96	3	3	210.98	38.96	4	5	251.8	34.42	4	4	109.62	23.38	2	2	227.61	50	5	5
P19105	Myosin regulatory light chain 12A OS=Homo sapiens OX=9606 GN=MYL12A PE=1 SV=2 - [ML12A_HUMAN]	74.85	3	1	8	51	5.98673e+07	3.17088e+07	2.26694e+08	0	5.22976e+06	2.65438e+07	5.21298e+06	5.41791e+07	5.08844e+06	6.28231e+06	5.26397e+06	488.44	74.85	8	9	267.51	39.77	5	6	477.5	63.16	7	8					125.78	26.9	3	3	277.99	24.56	3	4	155.2	33.33	4	4	412.54	74.85	8	9
O14950	Myosin regulatory light chain 12B OS=Homo sapiens OX=9606 GN=MYL12B PE=1 SV=2 - [ML12B_HUMAN]	74.42	1	1	8	51	5.98673e+07	3.17088e+07	2.26694e+08	0	5.22976e+06	2.65438e+07	5.21298e+06	5.41791e+07	5.08844e+06	6.28231e+06	5.26397e+06	553.44	74.42	8	10	267.51	39.53	5	6	487.56	62.79	7	8					125.78	26.74	3	3	277.99	24.42	3	4	155.2	33.14	4	4	371.18	56.98	7	8
P15088	Mast cell carboxypeptidase A OS=Homo sapiens OX=9606 GN=CPA3 PE=1 SV=2 - [CBPA3_HUMAN]	27.58	1	8	8	50	2.9053e+07	4.73633e+07	1.44077e+08	1.29562e+06	8.84593e+06	17028104	5.97677e+06	7.45349e+07	3.19107e+07	1.85651e+07	0	254.69	24.22	7	7	299.76	17.99	5	6	365.49	22.06	6	8	40.09	2.16	1	1	110.82	7.43	3	3	255.05	18.23	5	6	81.57	11.99	3	3	293.75	16.31	6	6
P60660	Myosin light polypeptide 6 OS=Homo sapiens OX=9606 GN=MYL6 PE=1 SV=2 - [MYL6_HUMAN]	76.16	11	1	9	50	9.31801e+07	7.7864e+07	4.77044e+08	3.00125e+06	1.18059e+07	1.04614e+08	8.07515e+06	9.43854e+07	25879726	1.62522e+07	2.6695e+06	306.14	70.2	8	8	164.37	34.44	4	4	437.09	70.2	8	9	32.21	9.93	1	1	191.08	31.13	5	5	280.61	40.4	6	7	128.43	22.52	3	3	273.74	50.99	6	6
P36952	Serpin B5 OS=Homo sapiens OX=9606 GN=SERPINB5 PE=1 SV=2 - [SPB5_HUMAN]	63.47	2	15	15	50	6.79818e+06	5.27761e+07	1.60209e+08	0	5.31332e+06	0	0	7.12936e+06	3.22387e+06	6.27843e+06	0	134.74	22.13	5	5	711.97	56.8	13	14	1002.09	55.47	13	18					111.87	14.93	4	4									105.7	15.2	3	3
G8JLA2	Myosin light polypeptide 6 OS=Homo sapiens OX=9606 GN=MYL6 PE=1 SV=1 - [G8JLA2_HUMAN]	75.66	12	1	9	50	9.31801e+07	7.7864e+07	4.77044e+08	3.00125e+06	1.18059e+07	1.04614e+08	8.07515e+06	9.43854e+07	25879726	1.62522e+07	2.6695e+06	315.64	69.74	8	8	173.65	51.97	5	5	375.79	51.97	7	8	32.21	9.87	1	1	191.08	30.92	5	5	280.61	40.13	6	7	128.43	22.37	3	3	273.74	50.66	6	6
A0A0A0MS51	Gelsolin OS=Homo sapiens OX=9606 GN=GSN PE=1 SV=1 - [A0A0A0MS51_HUMAN]	46.93	5	19	19	50	3.12785e+06	2.36728e+07	5.95321e+07	0	0	4.68244e+06	2.31492e+06	6.17528e+06	4.6505e+06	6.10629e+06	0	162.22	8.02	4	4	412.73	30.75	12	12	1160.51	40.64	15	19									148.05	3.48	3	3	34.02	2.01	1	1	177.45	9.22	4	4
P12110	Collagen alpha-2(VI) chain OS=Homo sapiens OX=9606 GN=COL6A2 PE=1 SV=4 - [CO6A2_HUMAN]	21.49	3	14	14	50	0	6.34944e+07	1.46714e+08	0	0	0	0	2.13775e+07	5.92323e+06	1.98275e+06	1.55015e+06					721.78	19.04	12	16	798.11	18.35	12	17																	411.24	14.62	9	9
P07437	Tubulin beta chain OS=Homo sapiens OX=9606 GN=TUBB PE=1 SV=2 - [TBB5_HUMAN]	68.69	17	3	19	49	8.67453e+06	8.23375e+07	3.29733e+08	2.36077e+06	8.1734e+06	6.11843e+06	0	5.31152e+06	2.51391e+06	0	0	194.52	13.96	5	5	558.66	40.77	12	13	981.55	59.91	18	21	36.04	4.05	1	1	65.42	6.31	2	2	81.44	7.88	2	2					132.52	9.91	3	3
P05387	60S acidic ribosomal protein P2 OS=Homo sapiens OX=9606 GN=RPLP2 PE=1 SV=1 - [RLA2_HUMAN]	88.7	2	7	8	49	1.06599e+08	5.00485e+07	3.22752e+08	4.32486e+06	1.20112e+07	9.4017e+07	3.6015e+06	2.50219e+07	6.00726e+06	6.31997e+06	2.83284e+06	479.55	70.43	6	10	187.95	69.57	4	5	547.64	88.7	7	10	77.01	26.96	2	2	161.08	55.65	3	4	343.33	70.43	5	8	33.59	10.43	1	1	165.15	55.65	3	4
P17661	Desmin OS=Homo sapiens OX=9606 GN=DES PE=1 SV=3 - [DESM_HUMAN]	42.98	7	12	15	48	1.35078e+07	6.36813e+07	2.64477e+08	8.18989e+06	6.74497e+06	5.134e+06	0	3.50749e+07	1.92675e+07	2.20285e+07	0	81.66	3.83	2	2	375.361	33.83	11	12	625.326	39.79	13	14	29.15	1.91	1	1	74.8245	4.68	3	3	41.92	2.77	1	1					392.989	27.45	10	11
P11142	Heat shock cognate 71 kDa protein OS=Homo sapiens OX=9606 GN=HSPA8 PE=1 SV=1 - [HSP7C_HUMAN]	45.98	14	15	20	48	4.04166e+06	4.36625e+07	1.7699e+08	0	5.39299e+06	1.60454e+07	0	3.34234e+06	0	3.7668e+06	0	98.25	7.74	3	3	716.99	38.7	17	19	865.03	31.27	16	21					51.27	2.01	1	1	42.47	3.72	1	1					41.82	1.7	1	1
P21796	Voltage-dependent anion-selective channel protein 1 OS=Homo sapiens OX=9606 GN=VDAC1 PE=1 SV=2 - [VDAC1_HUMAN]	73.5	2	13	14	48	1.20347e+07	2.45994e+07	9.55175e+07	0	3.11616e+06	5.13305e+06	0	1.61691e+07	7.82899e+06	8.07984e+06	0	211.74	29.33	6	6	336.521	43.11	8	9	476.02	54.77	10	12					32.98	3.53	1	1	117.62	14.84	3	3					174.92	26.5	5	5
Q13885	Tubulin beta-2A chain OS=Homo sapiens OX=9606 GN=TUBB2A PE=1 SV=1 - [TBB2A_HUMAN]	62.25	11	4	18	47	8.67453e+06	8.23375e+07	3.29733e+08	2.36077e+06	6.81171e+06	6.11843e+06	0	6.49741e+06	2.51391e+06	0	0	168.68	13.93	5	5	522.74	41.8	12	13	870.565	62.25	18	20	36.04	4.04	1	1	80.89	8.31	3	3	81.44	7.87	2	2					97.5	7.19	2	2
P27348	14-3-3 protein theta OS=Homo sapiens OX=9606 GN=YWHAQ PE=1 SV=1 - [1433T_HUMAN]	42.45	8	9	11	47	2.63007e+08	3.34024e+08	1.22689e+09	1.68451e+07	5.4445e+07	8.67738e+07	9.92058e+06	3.90737e+07	1.32231e+07	1.47256e+07	6.27411e+06	361.13	32.65	7	9	265.04	27.35	6	6	640.49	42.45	10	14	43.84	4.08	1	1	65.25	8.16	2	2	93.22	15.1	3	4	48.56	4.08	1	1	161.85	16.73	3	4
Q562R1	Beta-actin-like protein 2 OS=Homo sapiens OX=9606 GN=ACTBL2 PE=1 SV=2 - [ACTBL_HUMAN]	27.66	1	2	8	47	5.47419e+07	9.01726e+08	2.91133e+09	2.08351e+07	1.54655e+07	2.84808e+07	8.51479e+06	1.61353e+08	4.41524e+07	3.23343e+07	5.14087e+06	99.34	11.17	3	3	222.2	11.17	3	5	487.29	27.13	7	16	31.09	4.79	1	1	150.2	10.37	2	2	72.11	6.38	2	2	31.27	4.79	1	1	86.82	11.17	3	4
Q13867	Bleomycin hydrolase OS=Homo sapiens OX=9606 GN=BLMH PE=1 SV=1 - [BLMH_HUMAN]	57.36	7	15	15	47	1.21677e+07	1.91097e+07	6.91342e+07	0	0	1.30195e+07	0	5.29647e+06	0	5.21543e+06	0	290.59	28.35	6	8	410.55	34.29	10	11	784.14	46.81	13	17									155.93	15.82	4	4					40.75	4.84	2	2
P24844	Myosin regulatory light polypeptide 9 OS=Homo sapiens OX=9606 GN=MYL9 PE=1 SV=4 - [MYL9_HUMAN]	74.42	1	4	8	47	4.69011e+07	3.05182e+07	2.08115e+08	0	5.22976e+06	2.52734e+07	7.43002e+06	7.34689e+07	9.75576e+06	1.05924e+07	0	407.17	51.16	6	7	259.97	56.4	5	6	507.53	68.02	7	9					125.78	26.74	3	3	74.34	6.4	1	1	167.15	55.81	5	5	486.25	74.42	8	10
P00558	Phosphoglycerate kinase 1 OS=Homo sapiens OX=9606 GN=PGK1 PE=1 SV=3 - [PGK1_HUMAN]	55.88	2	17	17	47	4.27229e+06	7.28127e+07	2.36211e+08	0	5.41608e+06	0	0	4.07774e+06	0	0	0	64.19	8.39	2	2	576.63	41.97	12	14	1108.78	55.88	17	26					71.74	7.91	2	2									115.86	12.47	3	3
P55072	Transitional endoplasmic reticulum ATPase OS=Homo sapiens OX=9606 GN=VCP PE=1 SV=4 - [TERA_HUMAN]	45.66	6	22	22	47	2.76598e+06	1.31749e+07	6.56458e+07	0	0	0	0	3.05015e+06	0	819088	0	43.03	2.48	1	1	512.51	23.33	12	15	1180.57	44.42	21	26																	105.28	7.32	4	4
P78386	Keratin, type II cuticular Hb5 OS=Homo sapiens OX=9606 GN=KRT85 PE=1 SV=1 - [KRT85_HUMAN]	26.23	3	2	12	46	0	0	1.33321e+08	0	7.37895e+08	0	0	0	0	0	0	39.8994	2.17	1	2					56.7552	4.54	2	2					1535.51	26.23	12	40	47.4167	2.17	1	2
P25311	Zinc-alpha-2-glycoprotein OS=Homo sapiens OX=9606 GN=AZGP1 PE=1 SV=2 - [ZA2G_HUMAN]	40.27	3	11	11	46	3.47181e+07	1.85283e+07	4.24336e+07	0	2.42194e+06	3.27428e+07	3.03747e+06	2.77094e+07	2.81149e+06	1.28515e+07	0	281.59	32.21	7	7	201.87	25.17	5	5	208.62	18.12	4	5					77.27	15.1	3	3	213.15	23.49	6	6	102.13	15.1	3	3	311.81	36.58	9	10
P11021	Endoplasmic reticulum chaperone BiP OS=Homo sapiens OX=9606 GN=HSPA5 PE=1 SV=2 - [BIP_HUMAN]	33.03	1	14	15	45	4.24493e+06	1.50613e+07	4.7157e+07	0	1.03333e+06	4.92524e+06	0	6.42878e+06	3.08954e+06	2.5266e+06	0	63.57	4.28	2	2	496.42	22.78	10	11	645.01	27.68	13	14					26.5	2.75	1	1	85.78	2.6	1	1					160.37	11.47	5	5
Q16777	Histone H2A type 2-C OS=Homo sapiens OX=9606 GN=HIST2H2AC PE=1 SV=4 - [H2A2C_HUMAN]	58.14	2	3	5	45	8.69797e+07	2.57318e+08	6.41417e+08	1.98405e+07	3.33392e+07	7.69852e+07	5.14824e+07	1.15671e+08	1.10692e+08	2.57677e+07	1.09123e+08	386.14	42.64	3	8	190.33	44.19	3	5	399.62	44.19	3	6	29.55	14.73	1	1	87.7	37.21	2	3	171.07	20.16	2	3	237.94	37.21	2	4	156.06	37.21	2	3
P02787	Serotransferrin OS=Homo sapiens OX=9606 GN=TF PE=1 SV=3 - [TRFE_HUMAN]	37.25	6	16	16	45	4.82956e+06	3.77991e+06	1.77329e+07	0	1.34697e+06	0	0	9.73174e+06	5.14442e+06	6.44482e+06	0	234.46	13.61	6	7	58.25	4.15	2	2	413.02	26.07	10	10					27.66	2.01	1	1									257.42	20.34	10	10
Q15149	Plectin OS=Homo sapiens OX=9606 GN=PLEC PE=1 SV=3 - [PLEC_HUMAN]	7.09	6	16	20	44	1.83642e+07	2.65794e+07	9.95491e+07	0	0	1.04332e+07	0	5.73194e+06	0	0	0	121.79	0.81	2	2	658.46	5.94	16	17	641.65	5	14	15									38.17	0.41	1	1					222.61	3.03	8	9
P09525	Annexin A4 OS=Homo sapiens OX=9606 GN=ANXA4 PE=1 SV=4 - [ANXA4_HUMAN]	52.66	3	14	15	43	6.58267e+06	1.86088e+07	9.19916e+07	0	3.54538e+06	0	0	1.38665e+07	6.05681e+06	4.586e+06	0	241.24	15.05	4	5	434.69	27.9	7	10	735.97	45.14	12	14					107.76	10.03	3	3					32.77	5.02	1	1	112.39	10.97	3	4
P10809	60 kDa heat shock protein, mitochondrial OS=Homo sapiens OX=9606 GN=HSPD1 PE=1 SV=2 - [CH60_HUMAN]	49.04	7	21	21	43	0	1.38795e+07	4.5083e+07	0	0	0	0	4.02002e+06	3.17944e+06	8.78643e+06	3.40605e+06					521.44	33.68	11	11	903.87	43.8	19	19					32.94	3.66	1	1									176.75	14.49	5	5
P25705	ATP synthase subunit alpha, mitochondrial OS=Homo sapiens OX=9606 GN=ATP5A1 PE=1 SV=1 - [ATPA_HUMAN]	41.05	7	16	16	42	653911	2.66055e+07	9.77108e+07	0	0	0	0	6.81811e+06	3.73809e+06	2.8374e+06	0	28.41	2.89	1	1	705.173	28.21	11	13	1072.54	39.06	15	18																	187.92	17.54	6	6
P78385	Keratin, type II cuticular Hb3 OS=Homo sapiens OX=9606 GN=KRT83 PE=1 SV=2 - [KRT83_HUMAN]	20.08	2	1	9	42	0	0	259896249	0	7.37895e+08	0	0	0	0	0	0	39.8994	2.23	1	2					26.8	2.23	1	1					1484.94	20.08	9	37	47.4167	2.23	1	2
X6RJP6	Transgelin-2 (Fragment) OS=Homo sapiens OX=9606 GN=TAGLN2 PE=1 SV=1 - [X6RJP6_HUMAN]	62.57	2	8	8	42	2.23451e+07	3.6108e+07	1.48487e+08	0	5.57208e+06	7.09677e+06	454286	8.97321e+06	1.94051e+06	0	0	354.91	55.08	7	8	350.26	56.68	7	7	527.22	51.34	7	10					93.45	24.06	3	3	258.67	35.29	4	5	33.55	10.16	1	1	291.41	31.55	4	6
O43790	Keratin, type II cuticular Hb6 OS=Homo sapiens OX=9606 GN=KRT86 PE=1 SV=1 - [KRT86_HUMAN]	25.1	4	1	10	41	0	0	259896249	0	7.37895e+08	0	0	0	0	0	0	39.8994	2.26	1	2					26.8	2.26	1	1					1405.19	25.1	10	36	47.4167	2.26	1	2
P02743	Serum amyloid P-component OS=Homo sapiens OX=9606 GN=APCS PE=1 SV=2 - [SAMP_HUMAN]	30.04	1	7	7	41	1.0521e+08	3.89209e+07	3.76232e+08	3.66795e+06	1.43586e+07	8.02622e+07	1.14105e+07	1.03359e+08	4.74469e+07	5.11188e+07	7.9522e+06	143.76	20.18	4	4	102.53	16.59	3	3	194.55	21.97	5	5	55.86	4.48	1	1	122.39	20.18	4	4	114.1	18.39	4	4	95.24	16.14	3	3	199.04	24.66	6	6
Q5D862	Filaggrin-2 OS=Homo sapiens OX=9606 GN=FLG2 PE=1 SV=1 - [FILA2_HUMAN]	9.66	1	12	12	40	6.56156e+07	4.36057e+06	1.23379e+07	0	1.85605e+06	5.78388e+07	0	5.02253e+06	2.35626e+06	3.46956e+06	1.19928e+06	608.79	8.7	11	16	117.12	1.71	3	3	218.85	1.71	4	4					56.21	0.46	1	1	369.99	6.19	8	10					77.94	1	2	2
Q06830	Peroxiredoxin-1 OS=Homo sapiens OX=9606 GN=PRDX1 PE=1 SV=1 - [PRDX1_HUMAN]	74.87	5	12	13	40	3.41617e+07	7.83952e+07	3.18662e+08	1.33993e+06	1.52917e+07	3.28859e+07	0	1.69606e+07	5.67252e+06	3.34626e+06	0	209.68	50.75	7	7	254.83	51.76	9	9	392.7	74.87	12	13	27.39	5.53	1	1	53.94	15.08	2	2	73.46	9.55	2	2					70.55	20.1	3	3
P08294	Extracellular superoxide dismutase [Cu-Zn] OS=Homo sapiens OX=9606 GN=SOD3 PE=1 SV=2 - [SODE_HUMAN]	31.67	2	6	6	40	3.81498e+07	1.92116e+07	1.52037e+08	0	2.8816e+06	2.35863e+07	6.7673e+06	5.52789e+07	1.3226e+07	1.97572e+07	3.03266e+06	264.03	31.67	6	7	161.64	21.67	3	4	307.32	31.67	6	8					35.87	6.67	1	1	148.06	26.67	4	4	58.96	17.08	2	2	238.12	21.67	4	7
A0A1B0GW44	Cathepsin D OS=Homo sapiens OX=9606 GN=CTSD PE=1 SV=1 - [A0A1B0GW44_HUMAN]	43.95	15	11	11	40	2.51121e+07	2.52331e+07	1.06774e+08	0	2.82265e+06	2.24179e+07	0	6.86409e+06	0	4.41576e+06	0	340.89	29.63	8	10	281.601	21.48	6	7	388.63	31.85	9	10					38.42	4.94	1	1	180.371	23.7	6	6					120.95	14.81	4	4
O75369	Filamin-B OS=Homo sapiens OX=9606 GN=FLNB PE=1 SV=2 - [FLNB_HUMAN]	15.26	6	22	24	40	0	8.9403e+06	2.55711e+07	0	0	0	0	3.16558e+06	1.89592e+06	1.03367e+06	0					533.62	7.72	12	13	941.11	13.3	21	22																	83.36	1.96	3	3
P13797	Plastin-3 OS=Homo sapiens OX=9606 GN=PLS3 PE=1 SV=4 - [PLST_HUMAN]	56.83	6	20	24	40	0	1.89473e+07	6.58608e+07	0	0	0	0	3.21408e+06	0	0	0					540.05	30	15	15	885.36	52.86	21	23																	66.9	5.56	2	2
Q01518	Adenylyl cyclase-associated protein 1 OS=Homo sapiens OX=9606 GN=CAP1 PE=1 SV=5 - [CAP1_HUMAN]	31.16	9	11	11	39	1.35875e+06	1.17852e+07	5.53302e+07	469158	482802	0	538952	1.73576e+06	2.2498e+06	2.80393e+06	915838	113.38	7.58	2	2	453.24	28.42	9	11	736.85	31.16	11	15	50.29	3.79	1	1	45.01	3.79	1	1					48.79	3.79	1	1	84.4	7.58	2	2
P08727	Keratin, type I cytoskeletal 19 OS=Homo sapiens OX=9606 GN=KRT19 PE=1 SV=4 - [K1C19_HUMAN]	34	4	4	15	39	9.44517e+07	2.59918e+08	6.31904e+07	1.53528e+07	5.68248e+07	8.53713e+08	3.51828e+06	2.83648e+07	371535	6.61778e+06	2.94209e+06	183.72	13.25	6	6	212.76	17.5	7	7	159.223	15.25	4	4	47.25	2.25	1	1	28.04	2.25	1	1	439.885	22.75	11	14	31.08	2.25	1	1	87.99	5.5	2	2
P60903	Protein S100-A10 OS=Homo sapiens OX=9606 GN=S100A10 PE=1 SV=2 - [S10AA_HUMAN]	64.95	1	4	4	39	2.20022e+08	1.23178e+08	7.5766e+08	4.67284e+06	2.2568e+07	352702319	1.58971e+07	7.94598e+07	0	6.09042e+06	3.38241e+06	311.91	64.95	4	6	290.71	61.86	3	6	350.51	64.95	4	7	111.11	26.8	1	2	207.72	44.33	2	4	83.55	17.53	1	2	102.85	44.33	2	3	115.49	44.33	2	3
Q13813	Spectrin alpha chain, non-erythrocytic 1 OS=Homo sapiens OX=9606 GN=SPTAN1 PE=1 SV=3 - [SPTN1_HUMAN]	17.64	6	26	26	39	0	5.13247e+06	9.11102e+06	0	0	0	0	1.35163e+06	0	0	0					879.84	14.93	22	23	739.63	9.39	13	13																	78.12	1.38	3	3
P84077	ADP-ribosylation factor 1 OS=Homo sapiens OX=9606 GN=ARF1 PE=1 SV=2 - [ARF1_HUMAN]	69.61	6	1	10	38	1.32984e+07	2.38204e+07	8.13404e+07	0	2.91838e+06	4.76401e+06	0	7.71486e+06	3.67455e+06	4.82905e+06	0	263.52	58.56	7	7	295.91	52.49	7	7	400.41	63.54	8	8					114.06	23.2	3	3	123.54	17.13	2	3					193.77	33.15	4	5
Q9NSB2	Keratin, type II cuticular Hb4 OS=Homo sapiens OX=9606 GN=KRT84 PE=2 SV=2 - [KRT84_HUMAN]	5.33	2	1	3	38	4.02603e+08	2.70853e+08	259896249	4.33309e+06	3.06888e+08	988739841	6.77999e+06	0	0	0	0	71.8242	3	2	4	33.54	1.17	1	1	26.8	1.83	1	1	27.66	1.17	1	1	1009.51	3	2	25	129.263	5.33	3	5	32.05	1.17	1	1
P29373	Cellular retinoic acid-binding protein 2 OS=Homo sapiens OX=9606 GN=CRABP2 PE=1 SV=2 - [RABP2_HUMAN]	57.25	2	7	7	38	3.18806e+07	2.68535e+07	1.71384e+08	0	4.7137e+06	3.10296e+07	0	2.45696e+06	0	1.16189e+07	5.43365e+06	188.63	42.03	6	7	353.14	50	5	8	455.09	50.72	6	9					149.68	33.33	3	4	99.96	28.99	4	4					99.11	28.26	3	3
P61204	ADP-ribosylation factor 3 OS=Homo sapiens OX=9606 GN=ARF3 PE=1 SV=2 - [ARF3_HUMAN]	69.61	7	1	10	37	1.32984e+07	2.38204e+07	8.13404e+07	0	2.91838e+06	4.76401e+06	0	7.71486e+06	3.67455e+06	4.82905e+06	0	231.8	43.65	6	6	287.7	52.49	7	7	369.41	63.54	8	8					114.06	23.2	3	3	123.54	17.13	2	3					193.77	33.15	4	5
P08238	Heat shock protein HSP 90-beta OS=Homo sapiens OX=9606 GN=HSP90AB1 PE=1 SV=4 - [HS90B_HUMAN]	33.43	9	9	14	37	7.69247e+06	1.69938e+07	2.95323e+07	0	2.26453e+06	0	1.36796e+06	1.19584e+07	4.1947e+06	3.89174e+06	0	221.98	7.04	4	4	458.4	31.77	13	13	333.8	18.23	7	7					45.9	1.93	1	1					29.18	1.93	1	1	234.8	15.19	7	7
P60842	Eukaryotic initiation factor 4A-I OS=Homo sapiens OX=9606 GN=EIF4A1 PE=1 SV=1 - [IF4A1_HUMAN]	56.4	21	10	17	37	3.91287e+06	2.17605e+07	8.02656e+07	0	3.35553e+06	4.86468e+06	0	0	0	1.94136e+06	0	28.53	2.46	1	1	475.21	40.89	11	12	801.243	50.25	15	19					27.12	2.46	1	1	23.81	2.46	1	1
F8W1D1	Melanocyte protein PMEL (Fragment) OS=Homo sapiens OX=9606 GN=PMEL PE=1 SV=1 - [F8W1D1_HUMAN]	24.08	6	5	5	37	2.66937e+07	1.13581e+07	6.93031e+07	0	3.46595e+06	2.69189e+07	1.27901e+06	1.89368e+07	8.17013e+06	8.88144e+06	0	368.83	24.08	4	7	146.19	16.72	2	3	431.4	24.08	5	9					68.3	16.72	2	2	205.1	16.72	2	3	53.31	7.36	1	1	228.41	21.74	3	5
P18206	Vinculin OS=Homo sapiens OX=9606 GN=VCL PE=1 SV=4 - [VINC_HUMAN]	22.31	2	16	16	37	0	9.39489e+06	3.03497e+07	0	0	0	0	2.97598e+06	0	0	0					600.18	18.96	14	14	864.68	18.61	14	17																	202.94	8.29	6	6
P04075	Fructose-bisphosphate aldolase A OS=Homo sapiens OX=9606 GN=ALDOA PE=1 SV=2 - [ALDOA_HUMAN]	60.99	9	11	12	36	1.59358e+07	8.88871e+07	3.07798e+08	0	9.71805e+06	0	3.32985e+06	2.12345e+07	9.06591e+06	9.55298e+06	0	117.34	12.64	3	3	433.87	46.7	8	8	549.16	57.69	11	11					135.43	21.7	4	4					37	8.24	1	1	210.39	29.95	6	6
Q7Z794	Keratin, type II cytoskeletal 1b OS=Homo sapiens OX=9606 GN=KRT77 PE=1 SV=3 - [K2C1B_HUMAN]	14.19	3	4	7	36	1.36214e+09	1.96334e+08	1.17021e+08	4.33309e+06	2.87113e+07	7.01283e+09	4.11423e+07	5.72486e+07	4.69195e+07	7.25233e+07	6.56471e+07	352.88	5.19	3	9	100.58	3.29	2	2	97.4488	4.15	2	2	27.66	1.21	1	1	100.11	3.29	2	2	655.727	14.19	7	14	78.04	3.29	2	2	68.01	2.08	1	1
Q15661	Tryptase alpha/beta-1 OS=Homo sapiens OX=9606 GN=TPSAB1 PE=1 SV=1 - [TRYB1_HUMAN]	22.91	7	5	5	35	8.79499e+07	8.42739e+07	4.24843e+08	0	2.04456e+07	7.92882e+07	1.96425e+07	1.51035e+08	7.57137e+07	5.35925e+07	1.2646e+07	196.52	14.18	3	5	150.99	14.18	3	4	296.51	17.82	4	7					91.21	9.82	2	3	62.83	9.82	2	2	51.45	9.82	2	2	206.92	18.55	4	6
B4DGU4	Catenin beta-1 OS=Homo sapiens OX=9606 GN=CTNNB1 PE=1 SV=1 - [B4DGU4_HUMAN]	18.86	2	5	10	35	1.8531e+07	3.8516e+07	1.29708e+08	0	3.48734e+06	5.08738e+07	0	0	0	4.14777e+06	0	272.71	7.11	4	6	369.26	14.34	6	7	511.93	18.86	10	11					77.3	3.88	2	2	362.67	8.79	5	7
P30086	Phosphatidylethanolamine-binding protein 1 OS=Homo sapiens OX=9606 GN=PEBP1 PE=1 SV=3 - [PEBP1_HUMAN]	59.89	1	6	6	34	3.90709e+07	2.64011e+07	1.71067e+08	4.87978e+06	5.45199e+06	1.26741e+07	0	1.89092e+07	3.37568e+06	2.51176e+06	0	370.32	59.89	6	7	257.7	42.78	5	6	436.99	59.89	6	8	49.14	17.11	1	1	57.57	7.49	1	1	125.88	35.83	3	3					179.26	42.25	4	4
P18669	Phosphoglycerate mutase 1 OS=Homo sapiens OX=9606 GN=PGAM1 PE=1 SV=2 - [PGAM1_HUMAN]	60.24	3	10	10	34	1.76715e+07	5.01583e+07	1.90668e+08	0	3.63478e+06	0	0	5.29264e+06	388541	1.56434e+06	0	321.01	36.61	5	6	419.57	43.7	8	10	522.12	47.24	8	10					66.18	17.72	2	2									96.71	19.69	3	3
B1AK87	Capping protein (Actin filament) muscle Z-line, beta, isoform CRA_a OS=Homo sapiens OX=9606 GN=CAPZB PE=1 SV=1 - [B1AK87_HUMAN]	48.46	4	9	9	34	9.84502e+06	1.49551e+07	6.68097e+07	0	1.54407e+06	3.83808e+06	0	3.85658e+06	1.01374e+06	822504	0	234.52	40.38	7	7	293.45	48.08	8	9	458.18	48.46	9	10					76.81	9.62	1	1	70.59	13.46	2	2					121.92	21.15	3	3
Q5TCU3	Tropomyosin beta chain OS=Homo sapiens OX=9606 GN=TPM2 PE=1 SV=1 - [Q5TCU3_HUMAN]	34.15	7	3	10	34	2.27462e+07	2.09281e+07	1.13884e+07	7081565	1.37293e+07	0	0	4.01804e+07	0	1.68969e+07	0	224.7	15.49	6	6	251.061	27.11	6	7	85.29	7.75	2	2	105.6	10.56	3	3	126.594	10.92	4	4									217.78	17.61	4	5
F8W6I7	Heterogeneous nuclear ribonucleoprotein A1 OS=Homo sapiens OX=9606 GN=HNRNPA1 PE=1 SV=2 - [F8W6I7_HUMAN]	31.92	8	7	8	34	2.06621e+07	2.15263e+07	5.17552e+07	0	3.88598e+06	2583665	0	6.78505e+06	1.20616e+06	0	0	327.46	31.92	8	8	228.41	21.5	6	7	286.51	31.6	7	9					113.57	13.03	3	3	75.36	10.42	2	2					156.17	13.68	4	4
Q07021	Complement component 1 Q subcomponent-binding protein, mitochondrial OS=Homo sapiens OX=9606 GN=C1QBP PE=1 SV=1 - [C1QBP_HUMAN]	46.1	3	7	7	33	2.37523e+07	1.58376e+07	8.21603e+07	0	0	9.15358e+06	0	8.30964e+06	3.69337e+06	1.60071e+06	0	368.4	46.1	7	8	324.05	36.88	5	7	319.51	36.88	5	7									73.08	9.57	2	2					198.59	34.04	4	5
Q86SG5	Protein S100-A7A OS=Homo sapiens OX=9606 GN=S100A7A PE=1 SV=3 - [S1A7A_HUMAN]	65.35	1	3	7	33	1.27676e+08	6.32684e+07	1.76228e+08	1.52155e+07	1.11198e+07	1.22965e+08	6.5537e+06	7.85658e+06	3.29596e+06	6.02413e+06	1.03382e+07	311.79	54.46	6	7	181.09	42.57	4	4	300.81	54.46	6	6	80.64	12.87	2	2	94.84	30.69	2	2	262.49	43.56	5	5	33.89	12.87	1	1	79.36	12.87	2	2
Q01995	Transgelin OS=Homo sapiens OX=9606 GN=TAGLN PE=1 SV=4 - [TAGL_HUMAN]	46.77	3	8	8	33	1.37082e+07	6.90733e+07	1.7787e+08	0	3.90051e+06	1.20707e+07	6.12672e+06	9.44493e+07	1.60274e+07	1.42982e+07	0	100.15	25.87	4	4	226.99	33.83	6	6	194.33	36.32	6	7					81.56	10.45	2	2	47.43	10.95	2	2	55.88	12.44	2	2	201.85	35.82	6	6
P67936	Tropomyosin alpha-4 chain OS=Homo sapiens OX=9606 GN=TPM4 PE=1 SV=3 - [TPM4_HUMAN]	34.27	8	3	9	33	2.27462e+07	1.97649e+07	9.81278e+06	7081565	1.37293e+07	0	0	5.3283e+07	0	1.68969e+07	0	323.97	32.66	8	8	297.341	32.66	6	7	151.97	14.52	3	3	105.6	12.1	3	3	126.594	12.5	4	4									134.14	8.47	2	3
P07384	Calpain-1 catalytic subunit OS=Homo sapiens OX=9606 GN=CAPN1 PE=1 SV=1 - [CAN1_HUMAN]	43.42	10	19	19	33	0	9.62343e+06	3.77029e+07	0	0	5.68497e+06	0	843423	812123	359748	0					309.19	16.95	8	8	958.681	41.74	18	20									36.03	2.52	1	1					52.73	1.68	1	1
P22314	Ubiquitin-like modifier-activating enzyme 1 OS=Homo sapiens OX=9606 GN=UBA1 PE=1 SV=3 - [UBA1_HUMAN]	27.03	7	17	17	33	0	7.88616e+06	2.75309e+07	0	0	0	0	0	0	0	0					588.05	20.13	13	15	832.17	24.95	16	18
P23946	Chymase OS=Homo sapiens OX=9606 GN=CMA1 PE=1 SV=1 - [CMA1_HUMAN]	43.72	1	8	8	32	2.23724e+07	1.37064e+07	8.22018e+07	0	0	5.81395e+06	0	1.40943e+07	2.28044e+06	1.96696e+06	0	280.71	37.25	6	7	169.35	23.89	3	4	401.23	42.11	7	9									69.46	20.24	3	3					204.27	24.29	4	5
Q02413	Desmoglein-1 OS=Homo sapiens OX=9606 GN=DSG1 PE=1 SV=2 - [DSG1_HUMAN]	26.12	1	15	15	32	3.39158e+07	1.96894e+06	0	0	0	1.24377e+08	0	0	1.48121e+06	0	0	592.21	18.49	11	16	26.28	1.53	1	1													616.08	23.45	13	14
P52565	Rho GDP-dissociation inhibitor 1 OS=Homo sapiens OX=9606 GN=ARHGDIA PE=1 SV=3 - [GDIR1_HUMAN]	51.96	6	8	8	32	2.45829e+07	1.84851e+07	9.81755e+07	0	0	1.51298e+07	0	1.1343e+07	3.51919e+06	2804287	0	189.97	44.61	6	8	215.03	42.65	6	6	400.13	51.96	8	11									82	15.2	2	2					79.45	14.22	2	2
P06703	Protein S100-A6 OS=Homo sapiens OX=9606 GN=S100A6 PE=1 SV=1 - [S10A6_HUMAN]	50	2	5	5	32	4.80052e+07	4.52351e+06	1.35993e+08	1.71124e+06	4.12766e+06	2.73728e+06	6.29283e+06	6.33694e+06	1.66284e+06	9.56967e+06	2.05217e+06	399.36	50	5	5	214.46	31.11	3	3	370.25	50	5	5	67.26	31.11	2	2	110.14	31.11	2	2	211.53	28.89	2	2	146.99	31.11	2	2	81.09	30	1	1
P08133	Annexin A6 OS=Homo sapiens OX=9606 GN=ANXA6 PE=1 SV=3 - [ANXA6_HUMAN]	35.36	10	17	17	32	0	1.16227e+07	4.9225e+07	0	0	0	0	3.65108e+06	2.40953e+06	899669	0					334.37	17.24	8	9	714.421	32.99	16	19																	77.63	3.57	2	2
Q9NSB4	Keratin, type II cuticular Hb2 OS=Homo sapiens OX=9606 GN=KRT82 PE=1 SV=3 - [KRT82_HUMAN]	5.65	1	1	3	31	0	0	259896249	0	5.914e+08	0	0	0	0	0	0	39.8994	2.14	1	2					26.8	2.14	1	1					1083.79	5.65	3	26	47.4167	2.14	1	2
O14818	Proteasome subunit alpha type-7 OS=Homo sapiens OX=9606 GN=PSMA7 PE=1 SV=1 - [PSA7_HUMAN]	50.4	5	9	9	31	1.26115e+07	1.29645e+07	5.93697e+07	0	685851	8.86153e+06	0	4.18465e+06	3.73368e+06	2.55083e+06	0	167.91	29.03	4	4	262.91	46.37	7	7	396.38	44.76	8	8					27.44	4.44	1	1	171.09	33.87	5	5					145.35	14.11	3	3
P04179	Superoxide dismutase [Mn], mitochondrial OS=Homo sapiens OX=9606 GN=SOD2 PE=1 SV=3 - [SODM_HUMAN]	61.71	7	7	7	31	2.52115e+07	2.35826e+07	1.93597e+08	0	4.25976e+06	8.13015e+06	0	1.65885e+07	4.45468e+06	5.27324e+06	0	241.56	25.23	4	6	173.44	31.53	4	5	376.79	58.11	6	8					73.65	15.32	2	2	142.33	19.37	3	3					58.28	6.31	1	2
P13489	Ribonuclease inhibitor OS=Homo sapiens OX=9606 GN=RNH1 PE=1 SV=2 - [RINI_HUMAN]	67.25	10	16	16	31	0	1.64733e+07	5.56011e+07	0	0	0	0	0	0	0	0					733.49	54.01	13	14	935.5	55.31	14	17
P63167	Dynein light chain 1, cytoplasmic OS=Homo sapiens OX=9606 GN=DYNLL1 PE=1 SV=1 - [DYL1_HUMAN]	70.79	4	1	6	30	7.00445e+07	2.58573e+07	1.20681e+08	0	8.69989e+06	5.33291e+07	0	1.01151e+07	5.10736e+06	0	0	440.5	68.54	5	9	224.19	55.06	3	4	449.54	70.79	6	11					82.13	24.72	1	1	98.56	13.48	2	3					69.4	24.72	1	1
P02794	Ferritin heavy chain OS=Homo sapiens OX=9606 GN=FTH1 PE=1 SV=2 - [FRIH_HUMAN]	45.36	6	6	6	30	4.82425e+07	2.58291e+07	1.14391e+08	0	5.17593e+06	2.51009e+07	0	3.19835e+07	1.00175e+07	6.55276e+06	0	254.8	45.36	6	7	134.2	26.78	4	4	210.83	40.98	4	6					61.36	24.04	3	3	41.42	9.84	2	2					141.75	30.6	5	5
P51884	Lumican OS=Homo sapiens OX=9606 GN=LUM PE=1 SV=2 - [LUM_HUMAN]	34.62	1	10	10	30	1.73736e+07	1.61441e+07	3.96066e+07	0	0	0	2.89742e+06	2.75547e+07	6.58528e+06	5.45519e+06	0	171.46	20.12	5	6	185.82	16.57	4	5	318.92	26.04	6	8													27.47	6.21	1	1	191.73	15.09	4	5
P22626	Heterogeneous nuclear ribonucleoproteins A2/B1 OS=Homo sapiens OX=9606 GN=HNRNPA2B1 PE=1 SV=2 - [ROA2_HUMAN]	28.05	2	7	8	30	1.22929e+07	2.74401e+07	5.42465e+07	0	3.43116e+06	2.15559e+06	0	6.35197e+06	1.78368e+06	3.40287e+06	0	314	23.51	6	7	349.8	21.25	6	7	380.43	20.68	5	7					69.52	11.61	2	3	27.47	4.53	1	1					113.67	7.37	2	2
Q9BUF5	Tubulin beta-6 chain OS=Homo sapiens OX=9606 GN=TUBB6 PE=1 SV=1 - [TBB6_HUMAN]	69.51	12	11	17	30	3.98747e+06	4.99751e+07	1.66154e+08	0	0	0	0	3.72121e+06	0	0	0	45.09	2.24	1	1	380.57	35.87	9	10	742.17	57.4	15	17																	62.87	3.14	1	1
P10599	Thioredoxin OS=Homo sapiens OX=9606 GN=TXN PE=1 SV=3 - [THIO_HUMAN]	57.14	1	7	7	30	8.24518e+07	3.92539e+07	1.46959e+08	0	6.91476e+06	8.61708e+07	0	2.8004e+07	0	4.38673e+06	0	351.27	37.14	5	7	287.62	48.57	5	5	340.04	37.14	4	6					88.17	26.67	1	1	371.19	45.71	6	8					55.42	10.48	1	1
P16104	Histone H2AX OS=Homo sapiens OX=9606 GN=H2AFX PE=1 SV=2 - [H2AX_HUMAN]	47.55	3	2	4	29	1.50021e+07	1.58508e+08	4.74579e+08	0	0	1.3785e+07	553879	0	7.16385e+07	1.61596e+06	376710	241	41.26	3	5	149.86	42.66	3	4	354.64	42.66	3	5					25.18	20.28	1	1	144.28	41.26	3	4	27.94	20.28	1	1	112.67	20.28	1	2
P07900	Heat shock protein HSP 90-alpha OS=Homo sapiens OX=9606 GN=HSP90AA1 PE=1 SV=5 - [HS90A_HUMAN]	22.95	9	7	11	29	7.10577e+06	1.69938e+07	2.693e+07	0	1.53464e+06	0	1.36796e+06	1.19561e+07	5.32769e+06	3.97932e+06	0	248.35	9.97	6	6	193.96	10.66	6	6	174.9	8.47	4	4					57.79	2.87	2	2					29.18	1.91	1	1	243.61	13.39	7	7
P29401	Transketolase OS=Homo sapiens OX=9606 GN=TKT PE=1 SV=3 - [TKT_HUMAN]	48.48	4	15	15	29	0	1.44689e+07	6.24141e+07	0	0	0	0	1.70033e+06	0	380656	0					371.54	26.32	8	9	785.78	46.23	14	18																	23.08	1.93	1	1
Q04917	14-3-3 protein eta OS=Homo sapiens OX=9606 GN=YWHAH PE=1 SV=4 - [1433F_HUMAN]	21.14	8	3	5	28	2.57381e+08	3.27848e+08	1.20687e+09	1.68451e+07	1.06005e+08	1.285e+08	9.92058e+06	1.07855e+08	1.32231e+07	2.12654e+07	6.27411e+06	173.44	13.41	3	5	90.37	15.04	3	3	373.16	21.14	5	8	43.84	4.07	1	1	38.82	3.25	1	1	80.6	7.32	2	3	48.56	4.07	1	1	45.98	4.07	1	1
P09382	Galectin-1 OS=Homo sapiens OX=9606 GN=LGALS1 PE=1 SV=2 - [LEG1_HUMAN]	62.96	1	6	6	28	8.75876e+06	2.74946e+07	1.15626e+08	0	5.4567e+06	1.62048e+07	0	1.83372e+07	5.19533e+06	8.67094e+06	0	151.88	20.74	2	3	109.54	17.78	2	2	265.32	45.93	4	5					104.4	26.67	3	3	99.46	25.93	3	4					172.6	32.59	4	5
P17931	Galectin-3 OS=Homo sapiens OX=9606 GN=LGALS3 PE=1 SV=5 - [LEG3_HUMAN]	25.6	2	5	5	28	9.91741e+06	2.88034e+07	1.02879e+08	0	4.51504e+06	5.38877e+06	1.61692e+06	1.54739e+07	7.71688e+06	4.05401e+06	0	56.96	8.8	2	2	130.6	25.6	5	6	178.31	25.6	5	7					35.23	5.6	1	1	29.02	4.4	1	1	22.33	6	1	1	127.62	21.2	4	5
P40926	Malate dehydrogenase, mitochondrial OS=Homo sapiens OX=9606 GN=MDH2 PE=1 SV=3 - [MDHM_HUMAN]	44.08	2	11	11	28	3.04128e+06	2.51142e+07	8.07466e+07	0	0	2.59759e+06	0	7.26912e+06	3.38108e+06	1.78604e+06	0	41.41	3.25	1	1	275.39	33.43	8	8	496.41	44.08	11	12									40.71	3.25	1	1					89.26	13.91	3	3
P23396	40S ribosomal protein S3 OS=Homo sapiens OX=9606 GN=RPS3 PE=1 SV=2 - [RS3_HUMAN]	51.44	13	10	10	28	6.17428e+06	2.07471e+07	8.06732e+07	0	3.48112e+06	6.49993e+06	0	3.17791e+06	1.60786e+06	1.59471e+06	0	56.81	8.64	2	2	234.84	39.51	8	8	295.93	51.44	10	10					32.52	3.7	1	1	40.28	5.35	1	1					99.41	18.11	3	3
Q96P63	Serpin B12 OS=Homo sapiens OX=9606 GN=SERPINB12 PE=1 SV=1 - [SPB12_HUMAN]	47.16	1	11	11	28	3.42968e+06	4.34349e+06	2.1883e+07	0	0	3.4164e+07	2.22234e+06	1.19355e+06	636730	967997	363993	87.7	9.88	2	2	149.84	17.53	4	4	340.74	27.65	6	7									401.08	25.68	7	8	136.63	4.44	1	2	79.97	8.64	2	2
P50395	Rab GDP dissociation inhibitor beta OS=Homo sapiens OX=9606 GN=GDI2 PE=1 SV=2 - [GDIB_HUMAN]	47.64	7	13	17	28	0	1.06965e+07	3.95371e+07	0	0	0	0	0	0	0	0					315.37	33.71	10	10	713.01	44.72	16	18
E7EQR4	Ezrin OS=Homo sapiens OX=9606 GN=EZR PE=1 SV=3 - [E7EQR4_HUMAN]	28.67	6	11	14	28	0	2.01551e+07	4.15472e+07	0	0	0	0	6.91301e+06	0	1.91387e+06	0					503.932	27.3	12	12	512.34	26.79	12	13																	58.94	2.9	2	2
Q96FJ2	Dynein light chain 2, cytoplasmic OS=Homo sapiens OX=9606 GN=DYNLL2 PE=1 SV=1 - [DYL2_HUMAN]	78.65	1	2	7	27	4.61483e+07	1.6706e+07	3.72635e+07	0	0	5.33291e+07	0	0	5.10736e+06	0	0	351.06	68.54	5	8	118.82	62.92	4	4	504.19	70.79	6	11									98.56	13.48	2	3
P0C0S5	Histone H2A.Z OS=Homo sapiens OX=9606 GN=H2AFZ PE=1 SV=2 - [H2AZ_HUMAN]	53.91	4	3	5	27	5.69071e+06	1.56355e+08	4.39689e+08	0	3.25817e+06	2.01709e+07	4.98613e+06	1.16515e+07	7.49678e+07	0	4.95076e+06	100.69	28.13	2	2	147.15	40.63	3	3	138.11	40.63	3	3					132.98	30.47	2	3	263.01	35.94	3	4	165.23	30.47	2	3	116.03	30.47	2	2
Q15323	Keratin, type I cuticular Ha1 OS=Homo sapiens OX=9606 GN=KRT31 PE=1 SV=3 - [K1H1_HUMAN]	27.16	3	1	10	27	6.4743e+06	0	0	0	4.51356e+08	8.6231e+06	3.1763e+06	1.4051e+06	0	0	0	39.3	1.68	1	1													936.834	25.48	9	22	92.47	4.57	2	2	93.65	4.81	1	1	27.5	4.81	1	1
Q99497	Protein/nucleic acid deglycase DJ-1 OS=Homo sapiens OX=9606 GN=PARK7 PE=1 SV=2 - [PARK7_HUMAN]	60.85	3	7	7	27	1.76847e+07	1.10356e+07	9.26683e+07	0	0	12243857	0	5.70204e+06	4.42122e+06	0	0	249.95	52.91	6	6	105.8	36.51	4	4	417.77	60.32	6	9									101.84	42.33	4	4					99.28	31.75	3	3
P31949	Protein S100-A11 OS=Homo sapiens OX=9606 GN=S100A11 PE=1 SV=2 - [S10AB_HUMAN]	64.76	1	5	5	27	1.03725e+08	4.1699e+07	3.79673e+08	7.84499e+06	1.95679e+07	2.08807e+07	5.46259e+06	1.80481e+07	0	5.27972e+06	0	304.84	64.76	5	7	312.89	56.19	4	5	306.1	55.24	3	5	171.11	25.71	2	2	130.34	25.71	2	2	107.57	15.24	1	1	93.34	15.24	1	1	122.53	25.71	2	2
P01834	Immunoglobulin kappa constant OS=Homo sapiens OX=9606 GN=IGKC PE=1 SV=2 - [IGKC_HUMAN]	68.22	1	5	5	27	4.40125e+06	2.25953e+07	7.42241e+07	0	3.9864e+06	7.8571e+06	0	1.87495e+07	3.41982e+06	7.15912e+06	0	69.33	34.58	2	2	124.37	47.66	3	4	417.46	68.22	5	8					27.88	15.89	1	1	94.41	51.4	3	3					143.06	66.36	4	5
Q14204	Cytoplasmic dynein 1 heavy chain 1 OS=Homo sapiens OX=9606 GN=DYNC1H1 PE=1 SV=5 - [DYHC1_HUMAN]	9.92	1	24	24	27	0	2.04632e+06	1.01549e+07	0	0	0	0	0	0	0	0					218.87	1.79	5	5	818.85	9.04	22	22
P01857	Immunoglobulin heavy constant gamma 1 OS=Homo sapiens OX=9606 GN=IGHG1 PE=1 SV=1 - [IGHG1_HUMAN]	39.09	3	7	8	27	0	3.05085e+07	9.37706e+07	0	0	3.39398e+06	0	2.79281e+07	9.20412e+06	4.18923e+06	0					282.9	39.09	8	8	303.75	35.76	7	8									53.72	5.15	1	1					134.72	26.67	5	5
Q96QA5	Gasdermin-A OS=Homo sapiens OX=9606 GN=GSDMA PE=1 SV=4 - [GSDMA_HUMAN]	39.78	2	9	9	26	3.11854e+06	1.03772e+07	1.44848e+07	0	905252	1.23457e+07	0	2.64672e+06	1.61683e+06	973872	0	150.12	10.56	2	2	259.747	25.39	6	6	556.43	33.03	6	7					59.68	5.84	1	1	264.68	15.51	4	5					177.59	10.79	2	2
P30101	Protein disulfide-isomerase A3 OS=Homo sapiens OX=9606 GN=PDIA3 PE=1 SV=4 - [PDIA3_HUMAN]	36.44	1	11	12	26	1402177	1.58935e+07	5.11429e+07	0	0	0	0	4.16034e+06	1.72221e+06	2.11012e+06	0	29.2	2.38	1	1	343.09	24.75	8	8	405.654	33.66	10	11																	84.84	7.13	3	3
P62424	60S ribosomal protein L7a OS=Homo sapiens OX=9606 GN=RPL7A PE=1 SV=2 - [RL7A_HUMAN]	31.58	3	9	9	26	1.23817e+07	9.68823e+06	5.06217e+07	0	1.60985e+06	1.95147e+06	0	3.0082e+06	1.48585e+06	0	0	289.48	27.82	7	7	128.98	25.94	5	5	292.21	31.58	8	8					35.09	14.29	2	2	20.25	9.02	1	1					49.75	15.04	2	2
P07237	Protein disulfide-isomerase OS=Homo sapiens OX=9606 GN=P4HB PE=1 SV=3 - [PDIA1_HUMAN]	40.75	9	13	13	26	0	1.92368e+07	6.09216e+07	0	0	0	0	3.90499e+06	1.16697e+06	0	0					391.38	37.8	12	12	383.18	34.45	10	10																	108.88	7.68	3	3
E9PK47	Alpha-1,4 glucan phosphorylase OS=Homo sapiens OX=9606 GN=PYGL PE=1 SV=1 - [E9PK47_HUMAN]	33.46	2	14	18	26	0	1.05632e+07	3.01982e+07	0	0	0	0	0	0	0	0					311.69	15.14	9	9	760.78	31.5	16	17
B1AHC9	X-ray repair cross-complementing protein 6 OS=Homo sapiens OX=9606 GN=XRCC6 PE=1 SV=1 - [B1AHC9_HUMAN]	40.79	2	17	17	26	0	7.28773e+06	2.57401e+07	0	0	0	0	0	757650	0	0					301.28	27.55	10	11	403.612	31.31	14	14
P32119	Peroxiredoxin-2 OS=Homo sapiens OX=9606 GN=PRDX2 PE=1 SV=5 - [PRDX2_HUMAN]	47.47	2	8	9	25	1.49753e+07	2.87499e+07	1.1378e+08	1.33993e+06	0	3.68206e+07	0	8.35349e+06	3.5115e+06	3.24175e+06	0	140.21	39.39	4	4	162.54	27.27	5	5	317.5	47.47	8	8	27.39	5.56	1	1					95	14.65	2	2					34.26	9.09	1	1
Q6ZN40	Tropomyosin 1 (Alpha), isoform CRA_f OS=Homo sapiens OX=9606 GN=TPM1 PE=1 SV=1 - [Q6ZN40_HUMAN]	23.31	13	4	8	25	1.69996e+07	1.68609e+07	10122417	1.27067e+07	1.53792e+07	0	0	3.43774e+07	0	1.44887e+07	0	131.04	7.36	3	3	212.02	17.18	5	5	41.63	3.37	1	1	64.59	3.07	1	1	80.29	3.37	2	2									258.13	21.78	6	7
Q9NZN4	EH domain-containing protein 2 OS=Homo sapiens OX=9606 GN=EHD2 PE=1 SV=2 - [EHD2_HUMAN]	44.01	1	13	13	25	0	9.67446e+06	3.6549e+07	0	0	0	0	4.40117e+06	1.26378e+06	570918	0					256.65	26.89	8	8	493.14	40.88	12	13																	60.13	9.58	2	2
Q03135	Caveolin-1 OS=Homo sapiens OX=9606 GN=CAV1 PE=1 SV=4 - [CAV1_HUMAN]	41.01	3	5	5	24	8.87749e+06	1.53742e+07	1.81177e+08	0	1.95128e+06	0	1.81793e+06	2.69547e+07	8.29945e+06	5.19607e+06	1.41836e+06	43.1	10.67	1	1	95.72	30.34	3	3	242.09	30.34	4	6					28.87	10.67	1	1					40.01	7.87	1	1	150.84	41.01	5	6
O00299	Chloride intracellular channel protein 1 OS=Homo sapiens OX=9606 GN=CLIC1 PE=1 SV=4 - [CLIC1_HUMAN]	61.83	1	7	7	24	1.05991e+07	1.67706e+07	6.9393e+07	0	2.65189e+06	3.83035e+06	0	3.64678e+06	0	0	0	295.69	42.32	4	6	275.67	41.91	5	6	479.63	61.83	7	9					21.25	9.13	1	1	58.85	7.47	1	1					56.39	11.2	1	1
Q9UHG3	Prenylcysteine oxidase 1 OS=Homo sapiens OX=9606 GN=PCYOX1 PE=1 SV=3 - [PCYOX_HUMAN]	30.3	5	11	11	24	1.56966e+06	3.1423e+06	2.30554e+07	0	0	0	0	3.69869e+06	1.22784e+06	0	0	105.21	7.13	3	3	120.16	12.08	4	4	334.46	23.56	9	9																	184.23	18.02	6	6
P30044	Peroxiredoxin-5, mitochondrial OS=Homo sapiens OX=9606 GN=PRDX5 PE=1 SV=4 - [PRDX5_HUMAN]	55.61	1	8	8	24	1.18086e+07	9.27679e+06	5.8121e+07	0	0	3.02118e+06	0	3.81149e+06	1899978	0	0	211.45	31.31	5	6	174.44	26.64	4	5	300.77	43.46	6	7									105.31	11.68	2	2					89	15.42	3	3
P07737	Profilin-1 OS=Homo sapiens OX=9606 GN=PFN1 PE=1 SV=2 - [PROF1_HUMAN]	55.71	3	6	6	24	6.53444e+07	5.59549e+07	2.28233e+08	0	1.19118e+07	6.12334e+07	1.84028e+06	7.54413e+06	0	1.46645e+07	2.05212e+06	178.34	25.71	3	4	196.44	24.29	3	4	258.96	28.57	3	5					75.09	18.57	2	2	166.98	31.43	3	4	44.63	10	1	1	45.1	15.71	2	2
P60900	Proteasome subunit alpha type-6 OS=Homo sapiens OX=9606 GN=PSMA6 PE=1 SV=1 - [PSA6_HUMAN]	41.46	8	8	8	24	4.34062e+06	9.9036e+06	4.25767e+07	0	0	8.67274e+06	0	3.73103e+06	2.41944e+06	4.59146e+06	2.13313e+06	162.03	24.39	4	4	205.98	28.46	5	5	297.85	36.59	7	7									55.71	5.28	1	1					77.47	12.2	2	2
P40939	Trifunctional enzyme subunit alpha, mitochondrial OS=Homo sapiens OX=9606 GN=HADHA PE=1 SV=2 - [ECHA_HUMAN]	30.67	2	14	14	24	0	8.14076e+06	2.519e+07	0	0	0	0	0	0	0	0					333.96	18.09	8	8	732.69	27.92	13	16
Q9Y490	Talin-1 OS=Homo sapiens OX=9606 GN=TLN1 PE=1 SV=3 - [TLN1_HUMAN]	12.71	4	16	16	24	0	2.92121e+06	1.16413e+07	0	0	0	0	0	0	0	0					335.04	7.48	10	10	652.64	11.61	14	14
P84085	ADP-ribosylation factor 5 OS=Homo sapiens OX=9606 GN=ARF5 PE=1 SV=2 - [ARF5_HUMAN]	57.78	5	2	7	23	8.97296e+06	1.60107e+07	4.53182e+07	0	2.51593e+06	4.76401e+06	0	5.92613e+06	3.67455e+06	4.90235e+06	0	100.08	23.33	3	3	111.64	17.22	2	2	282.02	51.67	6	6					51.24	15.56	2	2	123.54	17.22	2	3					73.34	17.22	2	3
P16152	Carbonyl reductase [NADPH] 1 OS=Homo sapiens OX=9606 GN=CBR1 PE=1 SV=3 - [CBR1_HUMAN]	55.23	3	8	10	23	3.22302e+06	3.23937e+07	1.07112e+08	0	0	0	0	2.99653e+06	0	0	0	143.25	22.02	3	3	377.043	51.26	9	9	398.09	48.74	9	9																	68.75	10.47	2	2
P21291	Cysteine and glycine-rich protein 1 OS=Homo sapiens OX=9606 GN=CSRP1 PE=1 SV=3 - [CSRP1_HUMAN]	43.01	4	7	7	23	1.5909e+07	2.79878e+07	1.20354e+08	0	2.60178e+06	0	0	3.2748e+07	5.92398e+06	0	0	117.22	20.21	3	3	118.31	33.68	4	4	337.81	43.01	7	8					28.33	8.81	1	1									183.68	24.87	4	5
O75223	Gamma-glutamylcyclotransferase OS=Homo sapiens OX=9606 GN=GGCT PE=1 SV=1 - [GGCT_HUMAN]	53.19	5	6	6	23	1.98189e+07	7.26743e+06	4.0536e+07	0	2.52965e+06	5.58923e+06	0	8.78175e+06	2.59518e+06	1.86037e+06	0	237.28	53.19	6	6	151.68	26.6	3	3	258.25	33.51	4	4					49.77	5.32	1	1	239.1	21.28	2	3					67.53	19.15	2	2
O75367	Core histone macro-H2A.1 OS=Homo sapiens OX=9606 GN=H2AFY PE=1 SV=4 - [H2AY_HUMAN]	31.99	4	6	6	23	4.89521e+06	1.70361e+07	5.82679e+07	0	2.89298e+06	728333	2.29323e+06	7.86913e+06	6.61983e+06	2.27867e+06	0	122.69	10.48	2	2	235.27	24.19	5	5	227.88	21.51	4	4					87.98	7.26	2	2	51.86	7.8	1	1	48.63	4.57	1	1	193.67	20.97	4	4
P26038	Moesin OS=Homo sapiens OX=9606 GN=MSN PE=1 SV=3 - [MOES_HUMAN]	31.37	5	8	11	23	0	2.09659e+07	3.56403e+07	0	0	0	0	6.04975e+06	0	0	0					468.069	23.05	8	10	211.9	15.42	6	6																	171.3	13.34	6	6
P62491	Ras-related protein Rab-11A OS=Homo sapiens OX=9606 GN=RAB11A PE=1 SV=3 - [RB11A_HUMAN]	41.2	6	6	6	22	6.38605e+06	1.714e+07	6.58448e+07	0	2.38451e+06	0	1.18924e+06	9.33501e+06	5.34304e+06	4.15293e+06	0	78.71	17.13	3	3	85.12	23.15	4	4	191.7	29.63	4	4					61.88	11.11	2	2					32.22	5.09	1	1	94.73	18.06	3	3
P09972	Fructose-bisphosphate aldolase C OS=Homo sapiens OX=9606 GN=ALDOC PE=1 SV=2 - [ALDOC_HUMAN]	33.52	7	7	8	22	6.4113e+06	15433896	7.70812e+07	0	858702	0	0	3.35174e+06	1.14349e+06	0	0	115.04	6.32	1	2	274.49	11.26	3	5	616.71	33.52	8	11					35.27	6.32	1	1									64.24	7.14	2	2
P07858	Cathepsin B OS=Homo sapiens OX=9606 GN=CTSB PE=1 SV=3 - [CATB_HUMAN]	24.78	8	5	5	22	2.1004e+07	1.74329e+07	9.24661e+07	0	1.86891e+06	1.96205e+07	0	3.88003e+06	0	739955	0	198.03	21.53	4	4	251.34	24.78	5	5	310.06	24.78	5	6					65.03	9.14	2	3	31.36	5.01	1	1					39.48	3.24	1	1
P02792	Ferritin light chain OS=Homo sapiens OX=9606 GN=FTL PE=1 SV=2 - [FRIL_HUMAN]	28.57	1	4	4	22	1.53214e+07	1.31277e+07	5.09601e+07	0	4.07835e+06	2.98419e+06	0	1.76974e+07	1.02777e+07	6.48431e+06	0	135.91	28.57	3	4	149.27	28.57	3	4	123.89	17.71	2	3					40.8	8.57	1	1	27.53	9.14	1	1					187.4	17.71	3	4
P61978	Heterogeneous nuclear ribonucleoprotein K OS=Homo sapiens OX=9606 GN=HNRNPK PE=1 SV=1 - [HNRPK_HUMAN]	35.64	3	9	9	22	1.34096e+06	2.03836e+07	6.02554e+07	0	1.11667e+06	0	0	3.30361e+06	1.18166e+06	0	0	90.37	9.94	3	3	268.75	22.68	6	6	377.11	35.64	9	9					42.03	2.59	1	1									45.39	6.26	2	2
Q14240	Eukaryotic initiation factor 4A-II OS=Homo sapiens OX=9606 GN=EIF4A2 PE=1 SV=2 - [IF4A2_HUMAN]	28.75	9	1	8	22	3.91287e+06	2.17165e+07	8.02656e+07	0	3.35553e+06	4.86468e+06	0	0	0	1.94136e+06	0	28.53	2.46	1	1	344.76	22.85	6	7	508.07	26.29	7	9					27.12	2.46	1	1	23.81	2.46	1	1
P30041	Peroxiredoxin-6 OS=Homo sapiens OX=9606 GN=PRDX6 PE=1 SV=3 - [PRDX6_HUMAN]	51.79	1	8	8	22	4.27012e+06	2.0668e+07	6.57129e+07	0	1.08856e+06	0	0	4.8848e+06	2.20695e+06	0	0	81.47	17.41	3	3	158.54	32.14	5	5	412.49	51.79	8	9					41	9.38	1	1									106.9	16.96	2	2
Q6NZI2	Caveolae-associated protein 1 OS=Homo sapiens OX=9606 GN=CAVIN1 PE=1 SV=1 - [CAVN1_HUMAN]	18.21	1	5	5	22	8.12107e+06	9.44647e+06	4.64283e+07	0	3.79176e+06	0	0	1.50998e+07	3.77345e+06	4.22382e+06	0	274.35	16.41	4	5	283.1	13.59	3	4	184.03	7.44	2	3					67.72	4.62	1	1									218.32	15.38	4	5
P61586	Transforming protein RhoA OS=Homo sapiens OX=9606 GN=RHOA PE=1 SV=1 - [RHOA_HUMAN]	55.44	5	2	7	22	8.06212e+06	1.12029e+07	5.34798e+07	0	0	3.72987e+06	0	2.93719e+06	2.73049e+06	0	0	217.74	32.12	4	5	185.01	32.12	4	5	366.76	49.22	6	8					33.53	8.81	1	1	27	4.66	1	1					40.44	8.81	1	1
Q5VT79	Annexin A8-like protein 1 OS=Homo sapiens OX=9606 GN=ANXA8L1 PE=2 SV=2 - [AXA81_HUMAN]	46.18	4	1	10	22	2.09033e+06	2.20037e+07	4.1213e+07	0	0	0	0	0	0	0	0	85.08	9.17	2	2	420.578	42.81	9	10	671.76	38.23	8	10
P11216	Glycogen phosphorylase, brain form OS=Homo sapiens OX=9606 GN=PYGB PE=1 SV=5 - [PYGB_HUMAN]	28.71	2	11	15	22	0	1.05632e+07	3.12402e+07	0	0	0	0	0	0	0	0					251.085	14.47	8	8	677.72	26.1	13	14
F5H6E2	Unconventional myosin-Ic OS=Homo sapiens OX=9606 GN=MYO1C PE=1 SV=1 - [F5H6E2_HUMAN]	19.35	8	13	13	22	0	3.60925e+06	1.54799e+07	0	0	0	0	500709	0	476824	0					255.2	10.68	7	7	610.57	18.19	12	13																	33.26	2.21	1	1
C9JGI3	Thymidine phosphorylase (Fragment) OS=Homo sapiens OX=9606 GN=TYMP PE=1 SV=1 - [C9JGI3_HUMAN]	35.73	4	11	11	22	0	1.29338e+07	5.34987e+07	0	0	0	0	0	0	0	0					247.31	32.13	9	9	458.2	35.73	11	13
P04745	Alpha-amylase 1 OS=Homo sapiens OX=9606 GN=AMY1A PE=1 SV=2 - [AMY1_HUMAN]	44.62	8	13	13	22	0	0	0	0	0	1.58837e+07	0	0	0	1.32253e+08	0																					264.94	18	6	6
P18085	ADP-ribosylation factor 4 OS=Homo sapiens OX=9606 GN=ARF4 PE=1 SV=3 - [ARF4_HUMAN]	62.78	7	4	8	21	6.43233e+06	5.96737e+06	2.88095e+07	0	2.42536e+06	5.05512e+06	0	4.06819e+06	4.01513e+06	7.32351e+06	0	102.11	23.33	3	3	129.43	21.67	3	3	293.55	56.67	7	7					29.21	10	1	1	102.7	11.67	1	2					73.84	17.22	2	3
P27482	Calmodulin-like protein 3 OS=Homo sapiens OX=9606 GN=CALML3 PE=1 SV=2 - [CALL3_HUMAN]	43.62	1	5	6	21	2.86136e+07	1.40776e+07	5.79527e+07	0	4.25604e+06	2.31195e+07	0	4.36813e+06	1.92361e+06	2.26024e+06	0	227.75	43.62	6	6	116.37	26.85	3	3	220.55	26.85	3	3					34.28	8.05	1	1	154.36	30.87	3	3					43.11	11.41	1	1
P63244	Receptor of activated protein C kinase 1 OS=Homo sapiens OX=9606 GN=RACK1 PE=1 SV=3 - [RACK1_HUMAN]	59.94	22	11	11	21	4.91668e+06	2.56842e+07	6.97874e+07	0	0	0	0	1.35099e+06	0	0	0	61.52	11.99	2	2	322.48	47.32	9	9	442.14	44.79	8	9																	37.13	6.31	1	1
P07476	Involucrin OS=Homo sapiens OX=9606 GN=IVL PE=1 SV=2 - [INVO_HUMAN]	23.93	1	8	8	21	7.61873e+06	1.94358e+07	3.27925e+07	8.59451e+06	1.20186e+07	0	0	7.72255e+06	0	0	2.6339e+06	153.56	13.85	5	5	236.88	18.97	6	6	273.39	16.58	6	6	74.48	3.42	1	1	69.77	3.42	1	1									44.44	3.42	1	1
Q8N1N4	Keratin, type II cytoskeletal 78 OS=Homo sapiens OX=9606 GN=KRT78 PE=1 SV=2 - [K2C78_HUMAN]	44.23	1	14	15	21	1.40998e+07	0	0	0	0	4.77255e+07	0	0	0	0	0	419.95	30.77	10	10																	597.069	30.58	11	11
Q92597	Protein NDRG1 OS=Homo sapiens OX=9606 GN=NDRG1 PE=1 SV=1 - [NDRG1_HUMAN]	50.76	12	10	10	21	4.04693e+06	3.11641e+07	8.49538e+07	0	1.83858e+06	0	0	0	0	0	0	61.29	10.15	1	1	321.76	41.62	8	8	463.46	50.76	10	10					55.27	8.12	2	2
P32969	60S ribosomal protein L9 OS=Homo sapiens OX=9606 GN=RPL9 PE=1 SV=1 - [RL9_HUMAN]	60.94	5	7	7	21	1.08769e+07	9.07602e+06	41663067	0	855415	2.96713e+06	0	0	0	8.45613e+06	0	124.53	17.19	2	3	176.14	50	5	6	437.02	60.94	7	8					46.67	11.46	1	1	57.99	17.19	2	2
P08708	40S ribosomal protein S17 OS=Homo sapiens OX=9606 GN=RPS17 PE=1 SV=2 - [RS17_HUMAN]	50.37	4	7	7	21	1.95991e+07	1.02837e+07	3.90033e+07	0	2.64266e+06	9.54235e+06	0	3.00342e+06	0	0	0	311.88	48.89	4	6	189.98	32.59	2	4	340.11	50.37	5	7					27.24	16.3	1	1	70.57	8.89	2	2					26.74	16.3	1	1
E5RI99	60S ribosomal protein L30 (Fragment) OS=Homo sapiens OX=9606 GN=RPL30 PE=1 SV=1 - [E5RI99_HUMAN]	51.75	5	4	4	21	3.24205e+07	1.4483e+07	1.08522e+08	0	3.99742e+06	1.89786e+07	0	5.32383e+06	1.94509e+06	1.46824e+06	0	157.86	24.56	2	3	157.22	35.09	3	4	209.47	35.09	3	4					83.11	24.56	2	2	90.7	30.7	2	2					109.52	35.09	3	3
C4AM86	Keratin, type I cuticular Ha5 OS=Homo sapiens OX=9606 GN=KRT35 PE=1 SV=1 - [C4AM86_HUMAN]	26.59	2	3	10	21	6.4743e+06	0	0	0	2.78795e+08	8.6231e+06	0	0	0	0	0	39.3	1.65	1	1													670.9	24.94	9	18	92.47	4.47	2	2
P04040	Catalase OS=Homo sapiens OX=9606 GN=CAT PE=1 SV=3 - [CATA_HUMAN]	42.13	1	12	12	21	0	7.23081e+06	2.17676e+07	0	0	1.36404e+07	0	3.91863e+06	0	0	0					156.92	10.82	4	4	263.46	31.88	7	7									282.124	16.89	6	6					120.48	11.2	4	4
Q15365	Poly(rC)-binding protein 1 OS=Homo sapiens OX=9606 GN=PCBP1 PE=1 SV=2 - [PCBP1_HUMAN]	47.19	4	7	8	21	0	1.25487e+07	3.9877e+07	0	1.23291e+06	0	0	1.54968e+06	0	594799	0					276.1	39.04	7	8	432.725	47.19	8	9					64.19	9.55	2	2									27.25	3.65	1	1
P37837	Transaldolase OS=Homo sapiens OX=9606 GN=TALDO1 PE=1 SV=2 - [TALDO_HUMAN]	35.31	2	8	8	21	0	1.73067e+07	5.50363e+07	0	1.21513e+06	0	0	3.81632e+06	2.20294e+06	1.44226e+06	0					196.32	20.47	6	6	305.83	32.05	7	7					58.35	6.53	2	2									98.61	7.12	2	2
F8W914	Reticulon OS=Homo sapiens OX=9606 GN=RTN4 PE=1 SV=1 - [F8W914_HUMAN]	46.67	3	1	8	21	0	2.09326e+07	7.6216e+07	0	0	0	0	4.336e+06	2.80814e+06	1.72766e+06	0					267.16	29.86	5	6	433.57	38.26	6	9																	73.57	7.83	2	2
P00918	Carbonic anhydrase 2 OS=Homo sapiens OX=9606 GN=CA2 PE=1 SV=2 - [CAH2_HUMAN]	38.08	3	7	7	20	5.37797e+06	2.32745e+07	7.24913e+07	0	5.57275e+06	1.38993e+06	0	1.92126e+06	1.82106e+06	1.78355e+06	0	92.36	11.15	2	2	157.69	25.77	5	5	239.52	34.23	6	8					31.71	7.31	1	1	25.17	6.15	1	1					21.29	6.15	1	1
P26641	Elongation factor 1-gamma OS=Homo sapiens OX=9606 GN=EEF1G PE=1 SV=3 - [EF1G_HUMAN]	48.28	1	15	15	20	2.13521e+06	1.26793e+07	5.69845e+07	0	1.24598e+06	0	0	0	0	513164	0	51.17	2.97	1	1	127.53	15.1	5	5	585.93	46.22	11	12					29.75	2.97	1	1
Q02878	60S ribosomal protein L6 OS=Homo sapiens OX=9606 GN=RPL6 PE=1 SV=3 - [RL6_HUMAN]	24.65	4	5	5	20	1.30558e+07	7.52877e+06	5.7507e+07	0	1.85696e+06	0	0	3.42091e+06	1.57929e+06	0	0	192.17	17.71	4	5	97.37	14.24	3	3	254.026	24.65	5	6					52.69	11.11	2	3									52.28	5.21	1	2
P05388	60S acidic ribosomal protein P0 OS=Homo sapiens OX=9606 GN=RPLP0 PE=1 SV=1 - [RLA0_HUMAN]	27.44	13	5	5	20	2.47657e+06	1.71813e+07	5.39629e+07	0	2.00835e+06	1.61442e+06	0	3.29356e+06	963609	1.06485e+06	0	68.48	13.88	2	2	212.63	27.44	5	5	309.25	27.44	5	7					24.46	9.78	1	1	37.52	9.78	1	1					43.22	9.78	1	1
P25815	Protein S100-P OS=Homo sapiens OX=9606 GN=S100P PE=1 SV=2 - [S100P_HUMAN]	57.89	1	3	3	20	2.19044e+07	2.92621e+06	1.09692e+07	742054	850037	2.50483e+06	2.02794e+06	973259	896363	2.28572e+06	1.86141e+06	343.21	57.89	3	4	287.9	47.37	2	3	305.8	47.37	2	3	56.72	29.47	1	1	81.69	47.37	2	2	104.88	29.47	1	1	70.98	29.47	1	1	100.79	47.37	2	2
P00441	Superoxide dismutase [Cu-Zn] OS=Homo sapiens OX=9606 GN=SOD1 PE=1 SV=2 - [SODC_HUMAN]	53.9	2	3	3	20	4.34931e+07	4.47317e+07	1.54401e+08	6.18466e+06	1.46905e+07	4.01935e+07	0	3.50116e+07	1.28938e+07	1.02203e+07	3396680	141.54	32.47	2	2	110.9	32.47	2	3	59.01	9.09	1	1	53.72	23.38	1	1	28.05	23.38	1	1	154.67	32.47	2	3					135.66	53.9	3	4
A0A087WWU8	Tropomyosin alpha-3 chain OS=Homo sapiens OX=9606 GN=TPM3 PE=1 SV=1 - [A0A087WWU8_HUMAN]	27.75	7	6	9	20	1.82754e+07	1.08186e+07	6.49833e+06	1.27067e+07	1.12914e+07	2.73484e+06	0	7.11412e+07	0	1.44585e+07	0	120.36	13.66	4	4	150.62	21.15	4	4	121.42	16.74	3	3	64.59	4.41	1	1	121.29	11.01	3	3	29.43	4.85	1	1					65.43	4.41	1	1
E9PR44	Alpha-crystallin B chain (Fragment) OS=Homo sapiens OX=9606 GN=CRYAB PE=1 SV=1 - [E9PR44_HUMAN]	34.48	8	5	5	20	8.78407e+06	1.54973e+07	5.47033e+07	0	0	6.48087e+06	0	1.83497e+07	8.88507e+06	6.74649e+06	0	75.94	13.79	2	2	106.19	18.39	3	3	232.32	29.89	4	4									39.65	6.32	1	1					124.68	33.33	4	4
P06744	Glucose-6-phosphate isomerase OS=Homo sapiens OX=9606 GN=GPI PE=1 SV=4 - [G6PI_HUMAN]	26.16	12	9	9	20	0	1.17932e+07	5.39426e+07	0	0	0	0	1.11369e+06	0	0	0					389.021	13.44	6	8	517.16	24.91	8	10																	51.63	5.73	2	2
Q14697	Neutral alpha-glucosidase AB OS=Homo sapiens OX=9606 GN=GANAB PE=1 SV=3 - [GANAB_HUMAN]	23.62	4	12	12	20	0	4.53357e+06	1.91253e+07	0	0	0	0	832747	451823	0	0					143.15	11.97	6	6	502.8	23.62	12	12																	52.03	1.27	1	1
P12277	Creatine kinase B-type OS=Homo sapiens OX=9606 GN=CKB PE=1 SV=1 - [KCRB_HUMAN]	49.61	5	11	11	20	0	1.02738e+07	3.01806e+07	0	0	0	0	2.40275e+06	0	0	0					332.95	37.53	8	9	414.47	42.52	9	10																	31.85	2.89	1	1
Q8WUM4	Programmed cell death 6-interacting protein OS=Homo sapiens OX=9606 GN=PDCD6IP PE=1 SV=1 - [PDC6I_HUMAN]	25	3	12	12	20	0	5.17944e+06	2.05762e+07	0	0	0	0	0	0	0	0					251.32	13.48	6	6	772.12	25	12	14
P17987	T-complex protein 1 subunit alpha OS=Homo sapiens OX=9606 GN=TCP1 PE=1 SV=1 - [TCPA_HUMAN]	34.35	11	12	12	20	0	3.83486e+06	1.59376e+07	0	0	0	0	0	0	0	0					233.39	23.56	8	8	551.44	32.55	11	12
Q99832	T-complex protein 1 subunit eta OS=Homo sapiens OX=9606 GN=CCT7 PE=1 SV=2 - [TCPH_HUMAN]	39.59	4	12	12	20	0	2.38139e+06	1.88229e+07	0	0	0	0	167033	0	0	0					224.58	22.84	7	7	472.46	39.59	12	12																	37.24	2.95	1	1
P62820	Ras-related protein Rab-1A OS=Homo sapiens OX=9606 GN=RAB1A PE=1 SV=3 - [RAB1A_HUMAN]	50.24	41	2	7	19	2.08196e+07	1.36157e+07	4.66794e+07	0	0	0	0	1.306e+06	4.92661e+06	3.83111e+06	0	107.373	14.63	3	3	148.32	31.71	4	4	307.79	30.73	4	6																	65.71	9.27	1	1
P13928	Annexin A8 OS=Homo sapiens OX=9606 GN=ANXA8 PE=1 SV=3 - [ANXA8_HUMAN]	46.18	3	1	10	19	2.09033e+06	2.20037e+07	4.1213e+07	0	0	0	0	0	0	0	0	85.08	9.17	2	2	363.005	35.17	8	8	595.58	38.23	8	9
P05089	Arginase-1 OS=Homo sapiens OX=9606 GN=ARG1 PE=1 SV=2 - [ARGI1_HUMAN]	46.58	1	9	9	19	1.16551e+07	4.04904e+06	1.65022e+07	0	0	1.61601e+07	0	1.75001e+06	0	0	0	174.1	21.43	4	4	139.86	9.32	2	2	314.42	30.43	5	5									232.511	28.88	6	6					92.37	9.32	2	2
P59998	Actin-related protein 2/3 complex subunit 4 OS=Homo sapiens OX=9606 GN=ARPC4 PE=1 SV=3 - [ARPC4_HUMAN]	48.21	8	6	6	19	2.71673e+06	9.73823e+06	4.50488e+07	0	906248	0	0	3.41747e+06	1.7415e+06	5.61955e+06	0	69.42	23.21	2	2	153.7	42.86	4	4	333.38	48.21	6	8					62.75	23.21	2	2									42.49	11.31	1	1
P08311	Cathepsin G OS=Homo sapiens OX=9606 GN=CTSG PE=1 SV=2 - [CATG_HUMAN]	27.45	1	5	5	19	1.85602e+07	8.45889e+06	3.43059e+07	0	0	0	0	7.02342e+06	4.4085e+06	6.32839e+06	0	115.51	22.35	4	4	126.37	16.86	3	4	122.53	16.86	3	4																	73.65	12.16	3	3
P02452	Collagen alpha-1(I) chain OS=Homo sapiens OX=9606 GN=COL1A1 PE=1 SV=5 - [CO1A1_HUMAN]	11.27	2	8	8	19	5.24293e+06	6.43877e+07	4.01732e+07	8.31867e+07	8.52011e+06	0	0	1.26728e+07	0	0	0	42.97	0.82	1	1	274.44	11.27	8	9	142.34	4.23	4	4	82.37	1.98	2	3	31.36	1.16	1	1									31.54	0.82	1	1
P01040	Cystatin-A OS=Homo sapiens OX=9606 GN=CSTA PE=1 SV=1 - [CYTA_HUMAN]	67.35	2	5	5	19	6.04013e+07	1.70558e+07	1.46697e+08	0	0	9.44098e+07	2.82236e+06	1.32282e+07	5.26676e+06	6.36123e+06	0	153.24	52.04	3	3	81.38	18.37	1	1	177.24	53.06	4	4									209.84	66.33	4	5	38.64	12.24	1	1	60.42	30.61	2	2
Q08554	Desmocollin-1 OS=Homo sapiens OX=9606 GN=DSC1 PE=1 SV=2 - [DSC1_HUMAN]	17.11	1	11	11	19	3.61159e+07	0	1.68414e+07	0	0	6.95729e+07	0	0	0	0	0	233.41	9.62	6	8					99.15	4.7	3	3									260.99	11.74	8	8
Q04760	Lactoylglutathione lyase OS=Homo sapiens OX=9606 GN=GLO1 PE=1 SV=4 - [LGUL_HUMAN]	38.04	1	6	6	19	3.93257e+06	8.84662e+06	4.23362e+07	0	0	2.69069e+06	0	2.44414e+06	0	0	0	99.01	20.65	3	3	234.32	28.8	5	6	302.88	38.04	6	7									64.77	14.67	2	2					54.9	5.43	1	1
Q96FQ6	Protein S100-A16 OS=Homo sapiens OX=9606 GN=S100A16 PE=1 SV=1 - [S10AG_HUMAN]	44.66	1	3	3	19	4.50942e+07	1.97542e+07	3.91616e+07	0	3.40073e+06	4.4562e+07	1.06495e+06	7.6527e+06	4.63734e+06	5.50514e+06	0	163.92	29.13	2	3	174.72	29.13	2	3	135.65	33.98	2	3					80.3	29.13	2	2	133.73	29.13	2	2	61.99	18.45	1	1	147.8	29.13	2	3
H0YMA1	Proteasome subunit alpha type (Fragment) OS=Homo sapiens OX=9606 GN=PSMA4 PE=1 SV=1 - [H0YMA1_HUMAN]	65.55	11	8	8	19	6.50268e+06	7.22058e+06	3.30363e+07	0	0	0	0	3.41285e+06	3.51111e+06	0	0	182.93	32.06	4	5	71.6	13.88	2	2	436.89	65.55	6	8																	104.09	25.36	3	3
Q5JR07	Rho-related GTP-binding protein RhoC (Fragment) OS=Homo sapiens OX=9606 GN=RHOC PE=1 SV=1 - [Q5JR07_HUMAN]	74.8	11	1	6	19	7.26677e+06	8.24655e+06	5.34798e+07	0	0	3.72987e+06	0	1.7476e+06	2.73049e+06	0	0	146.41	20.47	2	3	169.82	39.37	3	4	331.67	74.8	6	7					33.53	13.39	1	1	27	7.09	1	1					59.51	32.28	2	2
A6NLN1	Polypyrimidine tract binding protein 1, isoform CRA_b OS=Homo sapiens OX=9606 GN=PTBP1 PE=1 SV=4 - [A6NLN1_HUMAN]	35.48	9	9	9	19	1.01228e+06	1.14204e+07	3.20418e+07	0	0	0	0	0	0	741253	0	54.53	3.98	1	1	231.13	19.35	5	5	652.1	35.48	9	11																	21.43	4.36	1	1
P35221	Catenin alpha-1 OS=Homo sapiens OX=9606 GN=CTNNA1 PE=1 SV=1 - [CTNA1_HUMAN]	29.8	15	15	15	19	0	3.50566e+06	2.46655e+07	0	0	0	0	0	0	0	0					237.5	10.38	5	5	721.301	27.81	14	14
P30740	Leukocyte elastase inhibitor OS=Homo sapiens OX=9606 GN=SERPINB1 PE=1 SV=1 - [ILEU_HUMAN]	34.04	5	8	9	19	0	1.72106e+07	7.46715e+07	0	0	0	0	0	0	1.17665e+06	0					191.19	21.11	6	7	414.87	34.04	9	11
P43490	Nicotinamide phosphoribosyltransferase OS=Homo sapiens OX=9606 GN=NAMPT PE=1 SV=1 - [NAMPT_HUMAN]	33.2	3	11	11	19	0	1.58769e+07	4.73033e+07	0	0	0	0	0	0	0	0					199.11	19.76	7	7	509.95	28.92	10	12
P00491	Purine nucleoside phosphorylase OS=Homo sapiens OX=9606 GN=PNP PE=1 SV=2 - [PNPH_HUMAN]	49.13	4	9	9	19	0	8.34483e+06	3.12669e+07	0	0	3.5526e+06	0	0	0	0	0					304.51	33.22	6	7	452.25	44.29	8	10									59.66	11.07	2	2
P04844	Dolichyl-diphosphooligosaccharide--protein glycosyltransferase subunit 2 OS=Homo sapiens OX=9606 GN=RPN2 PE=1 SV=3 - [RPN2_HUMAN]	43.9	6	11	11	19	0	6.77102e+06	2.69333e+07	0	0	0	0	1.17168e+06	736378	725869	0					179.05	14.9	5	5	562.06	39.62	10	11																	62.13	1.9	1	1
P21266	Glutathione S-transferase Mu 3 OS=Homo sapiens OX=9606 GN=GSTM3 PE=1 SV=3 - [GSTM3_HUMAN]	38.22	2	7	7	18	2.72369e+06	8.10838e+06	2.78095e+07	0	0	873827	0	2.16236e+06	0	0	0	105.74	20.44	3	3	188.94	31.11	5	5	270.33	38.22	7	7									55.44	7.11	1	1					48.81	12.89	2	2
P42357	Histidine ammonia-lyase OS=Homo sapiens OX=9606 GN=HAL PE=1 SV=1 - [HUTH_HUMAN]	25.88	5	10	10	18	3.54466e+06	6.35985e+06	2.2878e+07	0	0	4.97273e+06	0	1.98362e+06	0	0	0	42.31	4.57	2	2	88.24	13.7	5	5	234.39	22.22	8	8									77.11	4.26	2	2					25.43	2.74	1	1
Q14525	Keratin, type I cuticular Ha3-II OS=Homo sapiens OX=9606 GN=KRT33B PE=1 SV=3 - [KT33B_HUMAN]	17.57	2	1	6	18	6.4743e+06	0	0	0	3.68918e+08	8.6231e+06	3.1763e+06	1.4051e+06	0	0	0	39.3	1.73	1	1													596.63	15.84	5	13	92.47	4.7	2	2	93.65	4.95	1	1	27.5	4.95	1	1
Q9H0U4	Ras-related protein Rab-1B OS=Homo sapiens OX=9606 GN=RAB1B PE=1 SV=1 - [RAB1B_HUMAN]	40.8	42	1	6	18	2.08196e+07	1.29077e+07	4.68527e+07	0	0	0	0	1.306e+06	4.92661e+06	3.29328e+06	0	107.373	14.93	3	3	90.48	21.89	3	3	340.95	31.34	4	7																	65.71	9.45	1	1
P61224	Ras-related protein Rap-1b OS=Homo sapiens OX=9606 GN=RAP1B PE=1 SV=1 - [RAP1B_HUMAN]	62.5	19	3	7	18	6.98237e+06	9.87833e+06	4.24261e+07	0	1.71991e+06	0	0	3.77708e+06	0	0	0	96.22	20.65	3	3	191.57	27.17	4	5	308.16	62.5	7	8					44.07	5.43	1	1									28.61	5.43	1	1
P13693	Translationally-controlled tumor protein OS=Homo sapiens OX=9606 GN=TPT1 PE=1 SV=1 - [TCTP_HUMAN]	70.35	7	6	6	18	2.54284e+07	1.36439e+07	1.33876e+08	0	0	1.07512e+07	0	0	0	0	0	176.31	36.05	4	5	119.25	27.91	3	3	391.59	70.35	6	9									40.19	7.56	1	1
Q9Y277	Voltage-dependent anion-selective channel protein 3 OS=Homo sapiens OX=9606 GN=VDAC3 PE=1 SV=1 - [VDAC3_HUMAN]	21.55	6	4	5	18	6.40214e+06	1.11125e+07	2.98695e+07	0	3.11616e+06	1.99761e+06	0	9.09652e+06	1.20484e+07	8.08814e+06	0	63.2	3.53	1	1	145.19	12.01	3	4	296.17	21.55	5	6					32.98	3.53	1	1	39.12	3.53	1	1					62.15	8.13	2	2
C9J9K3	40S ribosomal protein SA (Fragment) OS=Homo sapiens OX=9606 GN=RPSA PE=1 SV=8 - [C9J9K3_HUMAN]	48.67	4	7	7	18	1.95305e+06	2.14078e+07	7.30108e+07	0	2.23855e+06	2.35764e+06	0	2.64997e+06	0	0	0	83.77	9.51	2	2	259.27	44.49	6	6	307.34	48.67	7	7					28.07	6.46	1	1	74.21	6.46	1	1					44.46	6.46	1	1
P61158	Actin-related protein 3 OS=Homo sapiens OX=9606 GN=ACTR3 PE=1 SV=3 - [ARP3_HUMAN]	51.2	10	12	12	18	0	1.6602e+07	5.35152e+07	0	0	0	0	687758	437725	0	0					194.32	23.44	5	5	389.82	43.54	10	11																	35.23	8.85	1	1
Q07065	Cytoskeleton-associated protein 4 OS=Homo sapiens OX=9606 GN=CKAP4 PE=1 SV=2 - [CKAP4_HUMAN]	28.74	1	10	11	18	0	8.37832e+06	3.74438e+07	0	0	0	0	2.26185e+06	0	0	0					197.95	14.12	5	5	505.017	28.74	11	12																	79.42	2.99	1	1
P51911	Calponin-1 OS=Homo sapiens OX=9606 GN=CNN1 PE=1 SV=2 - [CNN1_HUMAN]	43.77	7	8	8	18	0	1.75317e+07	4.28879e+07	0	0	0	0	1.74799e+07	2.77896e+06	0	0					229.37	25.93	4	5	305.38	35.69	6	7																	192.73	26.6	4	5
Q15019	Septin-2 OS=Homo sapiens OX=9606 GN=SEPT2 PE=1 SV=1 - [SEPT2_HUMAN]	47.37	18	10	10	18	0	6.738e+06	2.46323e+07	0	0	0	0	2.15132e+06	1.12276e+06	0	0					190.51	24.1	6	6	445.48	44.32	9	9																	47.43	7.76	2	2
Q99536	Synaptic vesicle membrane protein VAT-1 homolog OS=Homo sapiens OX=9606 GN=VAT1 PE=1 SV=2 - [VAT1_HUMAN]	40.71	7	9	9	18	0	6.44007e+06	3.84345e+07	0	0	0	0	3.04833e+06	0	0	0					246.43	21.12	5	5	446.82	40.71	9	10																	100.22	13.49	3	3
P13010	X-ray repair cross-complementing protein 5 OS=Homo sapiens OX=9606 GN=XRCC5 PE=1 SV=3 - [XRCC5_HUMAN]	38.25	2	12	12	18	0	7.30434e+06	2.36663e+07	0	0	0	0	932822	0	3.30369e+06	0					148.9	13.66	4	4	490.72	25.14	9	11																	34.56	3.55	1	1
O15144	Actin-related protein 2/3 complex subunit 2 OS=Homo sapiens OX=9606 GN=ARPC2 PE=1 SV=1 - [ARPC2_HUMAN]	37	5	8	8	17	1.01008e+07	1.1195e+07	4.56016e+07	0	0	0	0	9.08825e+06	0	1.17622e+06	0	108.29	13.33	3	3	138.4	31.33	6	6	272.02	26.33	5	6																	25.05	3	1	1
P20930	Filaggrin OS=Homo sapiens OX=9606 GN=FLG PE=1 SV=3 - [FILA_HUMAN]	1.72	1	6	6	17	4.91362e+07	0	0	0	0	3.74655e+06	0	0	0	0	0	484.48	1.72	6	14																	172.45	0.76	2	3
Q9UQ80	Proliferation-associated protein 2G4 OS=Homo sapiens OX=9606 GN=PA2G4 PE=1 SV=3 - [PA2G4_HUMAN]	39.85	5	9	9	17	6.22399e+06	9.30572e+06	5.17582e+07	0	1.77492e+06	0	0	0	0	2.54339e+06	0	63.34	7.61	2	2	148.67	20.05	4	4	309.756	39.85	9	9					29.8	3.3	1	1
Q8WVV4	Protein POF1B OS=Homo sapiens OX=9606 GN=POF1B PE=1 SV=3 - [POF1B_HUMAN]	21.39	1	9	9	17	1.46786e+07	3840614	9.97637e+06	0	0	8.56257e+06	0	0	0	0	0	209.8	17.15	7	8	79.98	5.6	3	3	91.15	6.28	3	3									106.59	5.94	3	3
P51149	Ras-related protein Rab-7a OS=Homo sapiens OX=9606 GN=RAB7A PE=1 SV=1 - [RAB7A_HUMAN]	41.55	7	6	6	17	3.83438e+06	1.11288e+07	3.99896e+07	0	1.07893e+06	2.57612e+06	0	2.71373e+06	0	0	0	85.45	23.19	3	3	248.67	33.82	5	5	240.65	33.82	5	5					41.21	6.76	1	1	26.22	7.73	1	1					50.73	14.98	2	2
P30050	60S ribosomal protein L12 OS=Homo sapiens OX=9606 GN=RPL12 PE=1 SV=1 - [RL12_HUMAN]	43.03	1	5	5	17	1.07675e+07	1.31877e+07	6.38183e+07	0	0	6.58917e+06	0	0	0	0	0	66.7	33.94	4	4	93.84	24.24	3	4	227.57	43.03	5	6									124.79	24.85	3	3
P46777	60S ribosomal protein L5 OS=Homo sapiens OX=9606 GN=RPL5 PE=1 SV=3 - [RL5_HUMAN]	21.89	2	5	5	17	1.13135e+07	1.02418e+07	3.21218e+07	0	1.80706e+06	0	0	0	0	0	0	248.67	21.89	5	6	215.9	17.85	4	5	298.27	18.52	4	5					26.24	6.06	1	1
P22735	Protein-glutamine gamma-glutamyltransferase K OS=Homo sapiens OX=9606 GN=TGM1 PE=1 SV=4 - [TGM1_HUMAN]	20.93	4	11	11	17	2.39768e+06	3.36917e+06	2.10822e+07	0	0	1.58197e+07	0	0	0	0	0	136.01	3.79	2	2	96.52	5.14	3	3	282.68	11.63	6	6									326.33	10.89	6	6
Q15363	Transmembrane emp24 domain-containing protein 2 OS=Homo sapiens OX=9606 GN=TMED2 PE=1 SV=1 - [TMED2_HUMAN]	41.29	3	7	7	17	3.6295e+06	5.44287e+06	2.66876e+07	0	1.81385e+06	0	0	4.41158e+06	0	0	0	234.39	21.39	4	5	95.05	12.44	2	2	292.74	41.29	6	7					24.11	13.93	1	1									78.99	12.44	2	2
Q9BVK6	Transmembrane emp24 domain-containing protein 9 OS=Homo sapiens OX=9606 GN=TMED9 PE=1 SV=2 - [TMED9_HUMAN]	35.32	1	5	6	17	1.08108e+07	0	2.8937e+07	0	0	1.14266e+07	0	8.41875e+06	4.32363e+06	2.27452e+06	0	169.74	34.47	5	5					244.861	35.32	5	6									46.33	4.68	1	1					80.2879	8.94	2	2
P02774	Vitamin D-binding protein OS=Homo sapiens OX=9606 GN=GC PE=1 SV=1 - [VTDB_HUMAN]	13.29	3	5	5	17	2.45937e+07	1.17371e+07	2.85223e+07	2.09327e+06	0	5.10555e+06	1.96216e+06	1.58845e+07	1.79352e+06	3.55658e+06	0	170.38	8.23	2	2	136.71	8.23	2	2	152.17	8.23	2	2	36.4	3.59	1	1					49.22	4.64	1	1	22.57	3.59	1	1	178.32	13.29	5	5
Q32Q12	Nucleoside diphosphate kinase OS=Homo sapiens OX=9606 GN=NME1-NME2 PE=1 SV=1 - [Q32Q12_HUMAN]	38.7	9	6	6	17	2.50643e+07	2.78574e+07	1.28026e+08	0	8.11704e+06	0	0	1.80067e+07	0	0	0	133.73	27.05	4	5	72.57	28.77	4	4	221.72	35.27	5	6					31.26	11.64	1	1									29.82	11.64	1	1
F5H018	GTP-binding nuclear protein Ran (Fragment) OS=Homo sapiens OX=9606 GN=RAN PE=1 SV=8 - [F5H018_HUMAN]	33.33	6	5	5	17	1.23682e+07	2.49228e+07	9.26005e+07	0	4.63781e+06	6.32971e+06	0	5.98754e+06	0	0	0	115.63	27.78	4	4	124.8	27.78	4	4	171.94	27.78	4	5					27.24	5.05	1	1	69.68	12.12	2	2					35.61	7.07	1	1
P40121	Macrophage-capping protein OS=Homo sapiens OX=9606 GN=CAPG PE=1 SV=2 - [CAPG_HUMAN]	39.94	4	7	7	17	0	1.01501e+07	4.04258e+07	0	0	0	0	2.72498e+06	0	0	0					296.54	25.57	5	7	473.71	39.94	7	9																	35.54	3.74	1	1
P00367	Glutamate dehydrogenase 1, mitochondrial OS=Homo sapiens OX=9606 GN=GLUD1 PE=1 SV=2 - [DHE3_HUMAN]	32.62	2	10	10	17	0	1.87471e+07	6.00159e+07	0	0	0	0	3.30773e+06	2.28543e+06	0	0					152.61	14.52	5	5	450.71	32.62	10	10																	45.77	1.43	1	1
Q16555	Dihydropyrimidinase-related protein 2 OS=Homo sapiens OX=9606 GN=DPYSL2 PE=1 SV=1 - [DPYL2_HUMAN]	27.8	4	7	9	17	0	5.91002e+06	2.098e+07	0	0	0	0	0	0	0	0					245.08	21.15	7	7	617.42	27.8	9	10
Q92817	Envoplakin OS=Homo sapiens OX=9606 GN=EVPL PE=1 SV=3 - [EVPL_HUMAN]	9.74	3	11	11	17	0	3.86965e+06	1.31404e+07	0	0	0	0	0	0	0	0					251.62	6.89	7	7	365.06	7.92	9	10
P05546	Heparin cofactor 2 OS=Homo sapiens OX=9606 GN=SERPIND1 PE=1 SV=3 - [HEP2_HUMAN]	11.82	1	6	6	17	0	1.62564e+06	5.47721e+06	0	0	6.49538e+06	0	4.92169e+06	2.32995e+06	2.28971e+06	0					32.5	1.4	1	1	77.64	6.81	3	3									83.4	5.81	3	3					125.38	9.42	5	5
Q14764	Major vault protein OS=Homo sapiens OX=9606 GN=MVP PE=1 SV=4 - [MVP_HUMAN]	24.97	6	11	11	17	0	5.12725e+06	2.41092e+07	0	0	0	0	1.53331e+06	748427	0	0					184.46	9.85	5	5	334.1	20.27	9	9																	94.97	4.7	2	2
B1ALD9	Periostin OS=Homo sapiens OX=9606 GN=POSTN PE=1 SV=1 - [B1ALD9_HUMAN]	18.19	2	8	8	17	0	3.77162e+06	7.93011e+06	0	0	0	0	3.44999e+06	1.25711e+06	1.42389e+06	0					164.72	7.92	4	4	221.52	15.1	7	7																	178.988	9.03	4	4
E9PLK3	Aminopeptidase OS=Homo sapiens OX=9606 GN=NPEPPS PE=1 SV=1 - [E9PLK3_HUMAN]	25.36	10	14	14	17	0	3.8055e+06	2.19107e+07	0	0	0	0	0	0	723129	0					156.3	4.59	3	3	419.31	20.44	12	12
O60911	Cathepsin L2 OS=Homo sapiens OX=9606 GN=CTSV PE=1 SV=2 - [CATL2_HUMAN]	34.43	1	7	7	16	6.16836e+06	3.84001e+06	2.08746e+07	0	0	0	0	3.9119e+06	1.36997e+06	1.63948e+06	0	83.16	20.06	4	4	66.7	6.59	2	2	100.7	15.27	4	4																	81.96	12.28	3	3
P14406	Cytochrome c oxidase subunit 7A2, mitochondrial OS=Homo sapiens OX=9606 GN=COX7A2 PE=1 SV=1 - [CX7A2_HUMAN]	56.63	5	4	4	16	1.97906e+07	6.00056e+06	4.67306e+07	0	0	2.76487e+07	797230	8.8817e+06	4.54904e+06	2.1937e+06	0	93.15	27.71	2	2	127.42	56.63	3	3	235.93	56.63	3	3									103.15	27.71	2	2	92.93	28.92	1	1	46.6	15.66	1	1
Q16658	Fascin OS=Homo sapiens OX=9606 GN=FSCN1 PE=1 SV=3 - [FSCN1_HUMAN]	26.37	4	8	8	16	473389	9.94989e+06	3.97302e+07	0	0	0	0	0	0	0	0	28.08	3.65	1	1	312.09	18.86	6	7	399.64	22.31	7	8
P46783	40S ribosomal protein S10 OS=Homo sapiens OX=9606 GN=RPS10 PE=1 SV=1 - [RS10_HUMAN]	32.12	5	4	4	16	8.07112e+06	1.02499e+07	2.49041e+07	0	0	3799829	0	5.32586e+06	0	1.42933e+06	0	157.51	32.12	4	4	155.41	32.12	4	4	194.34	32.12	4	4									35.65	5.45	1	1					83.82	14.55	2	2
Q9HCY8	Protein S100-A14 OS=Homo sapiens OX=9606 GN=S100A14 PE=1 SV=1 - [S10AE_HUMAN]	44.23	1	3	3	16	6.61447e+07	3.33201e+07	2.30566e+08	0	7.02124e+06	7.50306e+07	0	8.66442e+06	2.93589e+06	3.05136e+06	490447	140.34	44.23	3	3	110.69	25	2	2	156.6	44.23	3	3					87.73	14.42	1	1	133.73	25	2	2					83.61	25	2	2
P63208	S-phase kinase-associated protein 1 OS=Homo sapiens OX=9606 GN=SKP1 PE=1 SV=2 - [SKP1_HUMAN]	44.17	6	4	4	16	7.02342e+06	2.55224e+06	2.66929e+07	0	677880	2.44202e+06	0	1.11958e+06	366943	512156	0	296.09	19.02	2	3	156.65	11.66	1	2	310.27	44.17	4	5					28.27	11.66	1	1	78.5	11.66	1	1					114.35	11.66	1	2
A0A087WTA8	Collagen alpha-2(I) chain OS=Homo sapiens OX=9606 GN=COL1A2 PE=1 SV=1 - [A0A087WTA8_HUMAN]	3.89	2	3	3	16	1.50183e+07	2.20734e+08	2.70892e+08	1.20224e+08	1.28639e+07	0	2.72146e+07	3.00603e+07	3.42734e+06	2.39052e+07	0	55.6	1.32	1	1	163.65	2.64	2	3	172.43	2.64	2	2	32.5	1.32	1	1	92.77	2.64	2	2					46.55	1.32	1	1	106.16	3.89	3	3
O60506	Heterogeneous nuclear ribonucleoprotein Q OS=Homo sapiens OX=9606 GN=SYNCRIP PE=1 SV=2 - [HNRPQ_HUMAN]	25.36	3	8	11	16	0	7.78297e+06	3.07602e+07	0	0	0	0	0	0	0	0					189.87	13.64	5	5	471.75	25.36	11	11
P35232	Prohibitin OS=Homo sapiens OX=9606 GN=PHB PE=1 SV=1 - [PHB_HUMAN]	36.4	6	7	7	16	0	8.16705e+06	2.99411e+07	0	0	0	0	0	2.51949e+06	3.09696e+06	0					232.92	31.25	6	6	318.84	29.04	6	7
P22695	Cytochrome b-c1 complex subunit 2, mitochondrial OS=Homo sapiens OX=9606 GN=UQCRC2 PE=1 SV=3 - [QCR2_HUMAN]	42.38	7	11	11	16	0	7.82238e+06	3.07583e+07	0	0	0	0	594888	0	1.09065e+06	0					135.27	17	5	5	352.09	34.22	9	9																	56.28	4.42	1	1
Q9NQC3	Reticulon-4 OS=Homo sapiens OX=9606 GN=RTN4 PE=1 SV=2 - [RTN4_HUMAN]	12.75	3	1	8	16	0	2.17539e+07	7.6216e+07	0	0	0	0	5.64564e+06	3.34337e+06	1.96845e+06	0					295.73	7.89	5	5	435.94	10.32	6	8																	34.41	1.09	1	1
P27105	Erythrocyte band 7 integral membrane protein OS=Homo sapiens OX=9606 GN=STOM PE=1 SV=3 - [STOM_HUMAN]	39.24	2	6	6	16	0	7.99246e+06	3.13711e+07	0	0	0	0	3.67678e+06	1.49852e+06	0	0					267.79	33.68	5	6	396.63	39.24	6	8																	31.22	10.42	1	1
P62834	Ras-related protein Rap-1A OS=Homo sapiens OX=9606 GN=RAP1A PE=1 SV=1 - [RAP1A_HUMAN]	48.37	5	2	6	15	6.6822e+06	8.59089e+06	3.44141e+07	0	1.71991e+06	0	0	3.77708e+06	0	0	0	59.92	13.59	2	2	179.68	27.17	4	5	209.55	40.22	5	6					44.07	5.43	1	1									28.61	5.43	1	1
P12429	Annexin A3 OS=Homo sapiens OX=9606 GN=ANXA3 PE=1 SV=3 - [ANXA3_HUMAN]	31.27	6	7	7	15	1.76639e+06	4.55197e+06	1.80202e+07	0	0	0	0	0	812555	912161	0	44.35	10.53	2	2	135.73	23.84	5	5	242.67	21.98	5	6
P30043	Flavin reductase (NADPH) OS=Homo sapiens OX=9606 GN=BLVRB PE=1 SV=3 - [BLVRB_HUMAN]	54.37	3	6	6	15	4.42569e+06	8.71543e+06	4.35933e+07	0	0	0	0	905803	0	1.05897e+06	0	125.09	25.73	3	3	198.24	38.35	4	4	281.19	47.57	5	6																	40.17	7.28	1	1
P53634	Dipeptidyl peptidase 1 OS=Homo sapiens OX=9606 GN=CTSC PE=1 SV=2 - [CATC_HUMAN]	21.38	2	6	6	15	8.20109e+06	2.48776e+06	2.26792e+07	0	0	3.13953e+06	0	2.50123e+06	0	0	0	151.24	14.69	3	4	111.25	9.07	2	2	274.28	21.38	6	6									71.83	9.07	2	2					31.38	4.97	1	1
P21964	Catechol O-methyltransferase OS=Homo sapiens OX=9606 GN=COMT PE=1 SV=2 - [COMT_HUMAN]	42.07	5	7	7	15	2.05335e+06	9.2666e+06	3.40658e+07	0	0	0	0	0	0	0	0	59.11	18.45	2	2	246.67	36.16	6	6	260.93	42.07	6	7
P04632	Calpain small subunit 1 OS=Homo sapiens OX=9606 GN=CAPNS1 PE=1 SV=1 - [CPNS1_HUMAN]	55.22	10	6	6	15	525859	6.45745e+06	2.23865e+07	0	0	0	0	2.28915e+06	0	0	0	83.12	7.09	1	1	317.42	54.85	5	6	591.71	46.27	5	7																	31.7	8.96	1	1
Q92820	Gamma-glutamyl hydrolase OS=Homo sapiens OX=9606 GN=GGH PE=1 SV=2 - [GGH_HUMAN]	25.79	1	6	6	15	1.3667e+07	4.44406e+06	1.87917e+07	0	0	5.59275e+06	0	4.77021e+06	0	686064	0	119.65	13.84	4	4	40.24	4.09	1	1	219.63	19.81	4	5									91.12	8.49	2	2					108.55	8.49	2	2
P18510	Interleukin-1 receptor antagonist protein OS=Homo sapiens OX=9606 GN=IL1RN PE=1 SV=1 - [IL1RA_HUMAN]	30.51	1	4	4	15	9.89868e+06	6.41255e+06	3.84033e+07	0	0	5.71521e+06	0	0	0	0	0	212.54	30.51	4	5	200.56	29.94	3	3	252.82	30.51	4	4									149.43	19.77	3	3
P30085	UMP-CMP kinase OS=Homo sapiens OX=9606 GN=CMPK1 PE=1 SV=3 - [KCY_HUMAN]	50.51	2	8	8	15	9.60372e+06	6.73889e+06	2.00457e+07	0	0	2.7517e+06	0	0	0	0	0	137.16	39.8	6	6	67.91	20.92	3	3	151.87	25.51	5	5									30.85	6.12	1	1
Q5T749	Keratinocyte proline-rich protein OS=Homo sapiens OX=9606 GN=KPRP PE=1 SV=1 - [KPRP_HUMAN]	23.14	1	7	7	15	3.28959e+07	0	0	0	0	136857201	0	0	0	0	0	231.48	16.93	5	6																	314.47	23.14	7	9
P35579	Myosin-9 OS=Homo sapiens OX=9606 GN=MYH9 PE=1 SV=4 - [MYH9_HUMAN]	7.86	6	9	11	15	1.82307e+06	3.38646e+06	9.94929e+06	0	0	0	0	1.47658e+06	802384	0	0	141.63	3.72	5	5	75.29	2.04	3	3	104.51	2.7	4	4																	54.72	1.38	2	2
P80188	Neutrophil gelatinase-associated lipocalin OS=Homo sapiens OX=9606 GN=LCN2 PE=1 SV=2 - [NGAL_HUMAN]	51.01	2	7	7	15	8.89347e+06	2.51199e+06	3.25785e+07	0	0	1.00875e+07	0	0	0	0	0	141.14	27.27	4	5	32.29	6.57	1	1	211.37	34.34	4	5									168	28.28	4	4
Q96FX8	p53 apoptosis effector related to PMP-22 OS=Homo sapiens OX=9606 GN=PERP PE=2 SV=1 - [PERP_HUMAN]	45.6	1	6	6	15	3.01654e+06	6.57296e+06	1.38668e+08	0	0	620739	0	6.68838e+06	0	0	0	119.2	11.92	1	2	206.36	24.87	2	3	533.13	45.6	6	8									50.89	10.88	1	1					72.67	12.95	1	1
P23284	Peptidyl-prolyl cis-trans isomerase B OS=Homo sapiens OX=9606 GN=PPIB PE=1 SV=2 - [PPIB_HUMAN]	26.39	1	7	7	15	2.01445e+07	1.35189e+07	8.24098e+07	0	0	1.46883e+07	0	7.50865e+06	0	0	0	137.39	15.74	5	5	93.24	12.96	3	3	162.26	20.83	4	4									29.43	3.7	1	1					52.37	11.57	2	2
P20618	Proteasome subunit beta type-1 OS=Homo sapiens OX=9606 GN=PSMB1 PE=1 SV=2 - [PSB1_HUMAN]	40.66	1	7	7	15	4.56123e+06	6.59604e+06	1.91788e+07	0	0	4.08482e+06	0	2.27639e+06	0	0	0	69.04	13.28	2	2	135.61	30.71	4	4	254.37	29.46	5	6									58.99	9.96	2	2					37.92	8.3	1	1
P61026	Ras-related protein Rab-10 OS=Homo sapiens OX=9606 GN=RAB10 PE=1 SV=1 - [RAB10_HUMAN]	28.5	40	3	5	15	1.95623e+07	1.9265e+07	6.91347e+07	0	2.14839e+06	0	0	3.10371e+06	5.45926e+06	0	0	122.68	22.5	3	3	126.47	23	3	3	153.01	23	4	5					39.38	5.5	1	1									59.86	5.5	1	1
P49755	Transmembrane emp24 domain-containing protein 10 OS=Homo sapiens OX=9606 GN=TMED10 PE=1 SV=2 - [TMEDA_HUMAN]	24.66	2	4	4	15	1.287e+07	7.83539e+06	3.26641e+07	0	1.89829e+06	0	0	9.79489e+06	1.6402e+06	3.69198e+06	1.49879e+06	106.81	12.79	2	2	148.63	22.37	3	3	91.62	19.63	2	2					28.89	5.02	1	1									167.67	24.66	4	4
M0R0F0	40S ribosomal protein S5 (Fragment) OS=Homo sapiens OX=9606 GN=RPS5 PE=1 SV=1 - [M0R0F0_HUMAN]	38	4	4	4	15	8.61044e+06	7.03082e+06	2.15301e+07	0	2.23008e+06	4.66795e+06	0	2.84509e+06	0	1.0828e+06	0	265.51	38	4	5	214.29	24	3	3	228.99	30.5	3	3					42.44	6.5	1	1	52.13	7.5	1	1					43.96	7.5	1	1
P30153	Serine/threonine-protein phosphatase 2A 65 kDa regulatory subunit A alpha isoform OS=Homo sapiens OX=9606 GN=PPP2R1A PE=1 SV=4 - [2AAA_HUMAN]	25.47	8	9	9	15	0	2.46465e+06	9.38876e+06	0	0	0	0	0	0	0	0					175.44	10.7	4	5	446.81	25.47	9	10
P61160	Actin-related protein 2 OS=Homo sapiens OX=9606 GN=ACTR2 PE=1 SV=1 - [ARP2_HUMAN]	34.26	2	8	8	15	0	1.28308e+07	5.21744e+07	0	0	0	0	0	0	1.2892e+06	0					226.2	22.59	5	5	363.75	29.7	7	8
Q86VP6	Cullin-associated NEDD8-dissociated protein 1 OS=Homo sapiens OX=9606 GN=CAND1 PE=1 SV=2 - [CAND1_HUMAN]	14.96	3	11	11	15	0	3.17433e+06	8.00459e+06	0	0	0	0	0	0	0	0					211.33	10.16	7	7	303.1	9.67	8	8
P49327	Fatty acid synthase OS=Homo sapiens OX=9606 GN=FASN PE=1 SV=3 - [FAS_HUMAN]	8.4	2	12	12	15	0	1.77296e+06	1.18969e+07	0	0	0	0	0	0	0	0					151.48	2.87	4	4	376.6	7.93	11	11
Q96TA1	Niban-like protein 1 OS=Homo sapiens OX=9606 GN=FAM129B PE=1 SV=3 - [NIBL1_HUMAN]	19.71	1	8	8	15	0	4.10973e+06	1.58829e+07	0	0	0	0	0	0	0	0					235.395	16.22	7	7	346	19.71	8	8
O75531	Barrier-to-autointegration factor OS=Homo sapiens OX=9606 GN=BANF1 PE=1 SV=1 - [BAF_HUMAN]	42.7	1	3	3	14	2.71684e+07	1.1142e+07	9.58089e+07	0	2.82256e+06	1.67045e+07	0	1.87402e+07	7.0751e+06	6.67434e+06	0	100.29	42.7	3	3	54.88	13.48	1	1	99.75	42.7	3	3					22.67	13.48	1	1	42.66	13.48	1	1					95.61	42.7	3	3
P52907	F-actin-capping protein subunit alpha-1 OS=Homo sapiens OX=9606 GN=CAPZA1 PE=1 SV=3 - [CAZA1_HUMAN]	43.36	1	6	7	14	5.13122e+06	1.66776e+07	5.58028e+07	0	0	0	0	2.55578e+06	0	0	0	67.44	12.24	2	2	217.62	25.52	4	4	358.63	36.36	6	7																	44.01	5.59	1	1
P30084	Enoyl-CoA hydratase, mitochondrial OS=Homo sapiens OX=9606 GN=ECHS1 PE=1 SV=4 - [ECHM_HUMAN]	28.28	1	5	5	14	1.80548e+06	4.68957e+06	1.68205e+07	0	0	0	0	1.36252e+06	0	0	0	70.58	10.69	2	2	138.64	22.41	4	4	349.68	28.28	5	7																	29.02	7.24	1	1
P24534	Elongation factor 1-beta OS=Homo sapiens OX=9606 GN=EEF1B2 PE=1 SV=3 - [EF1B_HUMAN]	56	4	6	6	14	2.1701e+07	1.85219e+07	8.23276e+07	0	4.49273e+06	0	0	5.16424e+06	0	0	0	197.84	24.44	4	4	171.1	20.44	3	3	242.88	52	5	5					62.84	6.67	1	1									27.64	6.67	1	1
P35754	Glutaredoxin-1 OS=Homo sapiens OX=9606 GN=GLRX PE=1 SV=2 - [GLRX1_HUMAN]	58.49	1	4	4	14	7.45646e+06	4.03349e+06	1.96663e+07	0	835274	7.30335e+06	0	0	0	0	0	119.41	57.55	3	4	70.23	57.55	3	3	263.25	58.49	4	5					31	19.81	1	1	44.44	10.38	1	1
Q14956	Transmembrane glycoprotein NMB OS=Homo sapiens OX=9606 GN=GPNMB PE=1 SV=2 - [GPNMB_HUMAN]	7.69	1	4	4	14	6.26846e+07	5.23325e+06	8.32553e+07	0	0	5.26794e+07	0	9.79655e+06	0	0	0	183.05	7.69	4	4	63.5	3.15	1	1	131.25	5.94	2	4									97.11	7.52	3	4					53.74	3.15	1	1
Q15181	Inorganic pyrophosphatase OS=Homo sapiens OX=9606 GN=PPA1 PE=1 SV=2 - [IPYR_HUMAN]	41.52	2	6	6	14	2.80597e+06	7.11588e+06	2.74729e+07	0	0	0	0	0	0	0	0	90.41	19.72	3	3	122.73	24.91	4	4	275.42	41.52	6	7
P60985	Keratinocyte differentiation-associated protein OS=Homo sapiens OX=9606 GN=KRTDAP PE=1 SV=1 - [KTDAP_HUMAN]	28.28	1	4	4	14	1.82689e+07	3.75785e+07	1.17999e+08	0	0	3.602e+07	0	4.10574e+06	0	2.2347e+06	0	71.08	26.26	2	2	98.15	26.26	2	2	94.38	28.28	3	3									190.03	27.27	3	5					29.81	15.15	1	1
P28070	Proteasome subunit beta type-4 OS=Homo sapiens OX=9606 GN=PSMB4 PE=1 SV=4 - [PSB4_HUMAN]	38.26	1	5	5	14	4.34347e+06	9.0539e+06	2.80941e+07	0	0	0	0	0	0	1.8373e+06	0	81.41	15.91	2	2	124.53	23.11	3	3	415.78	38.26	5	8
P62979	Ubiquitin-40S ribosomal protein S27a OS=Homo sapiens OX=9606 GN=RPS27A PE=1 SV=2 - [RS27A_HUMAN]	28.21	23	3	3	14	6.54804e+07	6.79902e+07	3.12814e+08	0	2.30539e+07	1.03999e+08	0	8.38463e+06	0	1.51475e+07	8.19361e+06	122.97	28.21	3	3	95.74	16.03	2	2	124.11	16.03	2	3					61.01	10.26	1	1	113.8	16.03	2	2					56.65	5.77	1	1
P07602	Prosaposin OS=Homo sapiens OX=9606 GN=PSAP PE=1 SV=2 - [SAP_HUMAN]	18.51	4	6	6	14	9.08616e+06	4.98183e+06	1.99689e+07	0	0	1.06916e+07	0	842833	2.09815e+06	2.77233e+06	0	83.77	6.3	3	3	80.64	7.25	2	2	169.17	13.93	4	4									52.21	3.82	2	2					34.41	2.48	1	1
P54920	Alpha-soluble NSF attachment protein OS=Homo sapiens OX=9606 GN=NAPA PE=1 SV=3 - [SNAA_HUMAN]	51.19	12	10	10	14	1.23199e+06	3.70291e+06	1.82014e+07	0	0	0	0	0	0	0	0	26.22	4.41	1	1	162.51	22.71	5	5	377.74	44.07	8	8
C9JFR7	Cytochrome c (Fragment) OS=Homo sapiens OX=9606 GN=CYCS PE=1 SV=1 - [C9JFR7_HUMAN]	36.63	2	4	4	14	1.33418e+07	5.36026e+06	2.18316e+07	0	0	1.39593e+07	0	4.8473e+06	0	0	0	207.25	28.71	3	4	120.91	25.74	3	3	150.6	25.74	3	3									56.75	18.81	2	2					47.34	28.71	2	2
A0A0A0MR02	Voltage-dependent anion-selective channel protein 2 (Fragment) OS=Homo sapiens OX=9606 GN=VDAC2 PE=1 SV=1 - [A0A0A0MR02_HUMAN]	36.88	5	6	6	14	4.55647e+06	1.18754e+07	5.84351e+07	0	0	0	0	8.48241e+06	4.5963e+06	2.50647e+06	0	27.74	7.8	1	1	146.77	25.89	4	4	274.42	34.04	5	6																	34.41	7.09	1	1
X1WI28	60S ribosomal protein L10 (Fragment) OS=Homo sapiens OX=9606 GN=RPL10 PE=1 SV=7 - [X1WI28_HUMAN]	27	9	5	5	14	7.91537e+06	1.29115e+07	4.95554e+07	0	2.27809e+06	0	0	0	0	0	0	144.62	26.5	3	3	191.65	26.5	4	4	254.4	27	5	5					89.13	19	2	2
E9PK01	Elongation factor 1-delta (Fragment) OS=Homo sapiens OX=9606 GN=EEF1D PE=1 SV=1 - [E9PK01_HUMAN]	33.33	20	5	5	14	6.75204e+06	6.62906e+06	6.60253e+07	0	3.47358e+06	0	0	3.47719e+06	0	0	0	80.62	9.58	2	2	177.64	24.14	4	4	263.59	33.33	5	5					51.19	4.6	1	1									70.37	13.79	2	2
F8VZJ2	Nascent polypeptide-associated complex subunit alpha OS=Homo sapiens OX=9606 GN=NACA PE=1 SV=1 - [F8VZJ2_HUMAN]	51.47	9	5	5	14	1.94e+07	7.44855e+06	4.12055e+07	0	0	5.645e+06	0	0	0	0	0	257.327	40.44	4	5	145.63	30.88	3	3	270.162	41.91	4	5									94.27	11.03	1	1
H0YI43	Myosin light polypeptide 6 (Fragment) OS=Homo sapiens OX=9606 GN=MYL6 PE=1 SV=1 - [H0YI43_HUMAN]	81.93	3	1	5	14	1.25862e+07	0	7.36737e+07	0	1.3491e+06	9.24297e+06	0	1.33923e+07	2.29913e+06	1.11389e+06	0	96.46	67.47	3	3					105.32	34.94	2	2					29.9	15.66	1	1	138.29	30.12	3	3					118.65	34.94	2	2
Q15582	Transforming growth factor-beta-induced protein ig-h3 OS=Homo sapiens OX=9606 GN=TGFBI PE=1 SV=1 - [BGH3_HUMAN]	18.74	4	8	8	14	0	6.78015e+06	2.7224e+07	0	0	0	0	4.35774e+06	0	1.6738e+06	805802					209.64	12.59	5	5	209.17	12.45	5	5																	46.51	2.05	1	1
P01876	Immunoglobulin heavy constant alpha 1 OS=Homo sapiens OX=9606 GN=IGHA1 PE=1 SV=2 - [IGHA1_HUMAN]	30.88	2	3	6	14	0	4.22733e+06	1.51954e+07	0	0	1.38e+07	3.38529e+06	3.62957e+06	0	4.34385e+07	0					45.56	4.25	1	1	58.02	15.58	2	2									111.83	13.31	2	2	29.57	4.25	1	1	33.28	4.25	1	1
P12532	Creatine kinase U-type, mitochondrial OS=Homo sapiens OX=9606 GN=CKMT1A PE=1 SV=1 - [KCRU_HUMAN]	33.57	9	7	7	14	0	1.27064e+07	5.01354e+07	0	722458	0	0	2.09149e+06	0	0	0					173.7	19.18	3	3	383.69	33.57	7	8					59.29	5.04	1	1	73.02	5.04	1	1					80.18	5.04	1	1
P09960	Leukotriene A-4 hydrolase OS=Homo sapiens OX=9606 GN=LTA4H PE=1 SV=2 - [LKHA4_HUMAN]	22.59	2	10	10	14	0	3.61803e+06	1.35287e+07	0	0	0	0	0	0	0	0					154.79	12.27	6	6	369.69	19.64	8	8
P36578	60S ribosomal protein L4 OS=Homo sapiens OX=9606 GN=RPL4 PE=1 SV=5 - [RL4_HUMAN]	26.93	4	9	9	14	0	1.52847e+07	3.81459e+07	0	2.76367e+06	0	0	0	0	0	0					209.33	24.12	8	8	132.6	15.93	5	5					45.23	2.81	1	1
Q14134	Tripartite motif-containing protein 29 OS=Homo sapiens OX=9606 GN=TRIM29 PE=1 SV=2 - [TRI29_HUMAN]	17.01	5	7	7	14	0	1.05414e+07	2.76755e+07	0	0	0	0	809383	0	0	0					264.46	13.61	6	7	255.97	15.48	6	6																	27.08	2.55	1	1
J3KPX7	Prohibitin-2 OS=Homo sapiens OX=9606 GN=PHB2 PE=1 SV=2 - [J3KPX7_HUMAN]	38.93	7	8	8	14	0	6.99965e+06	2.20156e+07	0	0	0	0	1.95948e+06	3.45016e+06	1.38832e+06	773614					140.47	19.46	4	4	105.83	14.77	4	4																	63.87	8.72	2	2
A0A140TA62	Uncharacterized protein OS=Homo sapiens OX=9606 GN=LOC100653049 PE=3 SV=2 - [A0A140TA62_HUMAN]	13.99	4	1	5	14	0	0	0	0	4.24131e+08	8.6231e+06	0	0	0	0	0																	553.53	13.99	5	13	59.21	2.75	1	1
P12273	Prolactin-inducible protein OS=Homo sapiens OX=9606 GN=PIP PE=1 SV=1 - [PIP_HUMAN]	56.16	1	6	6	14	0	0	0	0	0	3.45282e+07	1.04555e+07	0	0	3.50158e+07	0																					167.66	29.45	3	4	111.14	26.03	3	3
E7EQB2	Lactotransferrin (Fragment) OS=Homo sapiens OX=9606 GN=LTF PE=1 SV=1 - [E7EQB2_HUMAN]	24.28	4	11	11	14	0	0	0	0	0	5.85667e+06	7.352e+06	0	0	0	0																					271.23	8.05	4	5	208.95	18.97	8	9
P48047	ATP synthase subunit O, mitochondrial OS=Homo sapiens OX=9606 GN=ATP5O PE=1 SV=1 - [ATPO_HUMAN]	43.66	4	6	6	13	4.55745e+06	6.54615e+06	4.08119e+07	0	0	0	0	4.14993e+06	0	0	0	58.79	11.74	2	2	116.38	22.07	3	3	288.49	43.66	6	6																	72.57	11.74	2	2
P61604	10 kDa heat shock protein, mitochondrial OS=Homo sapiens OX=9606 GN=HSPE1 PE=1 SV=2 - [CH10_HUMAN]	35.29	3	2	3	13	1.84426e+07	1.18589e+07	6.61898e+07	0	2.84378e+06	1.36765e+07	0	7.70669e+06	2.57311e+06	0	0	95.44	35.29	3	3	33.36	11.76	1	1	114.91	25.49	2	2					58.29	13.73	1	1	71.6	35.29	3	3					65.07	25.49	2	2
O43169	Cytochrome b5 type B OS=Homo sapiens OX=9606 GN=CYB5B PE=1 SV=2 - [CYB5B_HUMAN]	45.89	5	3	3	13	1.28201e+07	0	4.84041e+07	0	0	2.24009e+07	0	8.9918e+06	4.044e+06	2.57531e+06	0	175.11	45.89	3	3					181.76	45.89	3	3									47.58	23.29	1	1					79.99	31.51	2	2
P61626	Lysozyme C OS=Homo sapiens OX=9606 GN=LYZ PE=1 SV=1 - [LYSC_HUMAN]	35.14	3	3	3	13	6.14557e+06	0	1.65344e+07	0	0	1.02395e+08	3.84941e+07	10680265	3.61338e+06	1.70476e+07	4.84271e+06	53.74	18.92	1	1					87.44	18.92	1	1									139.15	27.03	2	2	168.49	35.14	3	3	59.78	18.92	1	1
P14174	Macrophage migration inhibitory factor OS=Homo sapiens OX=9606 GN=MIF PE=1 SV=4 - [MIF_HUMAN]	35.65	1	3	3	13	5.4479e+07	4.07897e+07	1.31883e+08	0	1.59731e+07	7.17934e+07	0	2.39126e+07	1.06846e+07	0	0	68.66	35.65	3	3	62.43	26.09	2	2	121.33	35.65	3	4					28.27	7.83	1	1	48.77	7.83	1	1					44.45	7.83	1	1
P05386	60S acidic ribosomal protein P1 OS=Homo sapiens OX=9606 GN=RPLP1 PE=1 SV=1 - [RLA1_HUMAN]	66.67	1	2	3	13	6.86015e+07	3.77377e+07	1.68303e+08	0	1.03375e+07	6.22318e+07	0	0	1.11504e+07	2.57254e+06	0	53.87	14.04	1	1	118.75	51.75	2	2	236.98	66.67	3	4					37.52	14.04	1	1	182.1	51.75	2	3
P25398	40S ribosomal protein S12 OS=Homo sapiens OX=9606 GN=RPS12 PE=1 SV=3 - [RS12_HUMAN]	46.21	1	5	5	13	3.08494e+07	1.68826e+07	1.05475e+08	0	0	1.65007e+07	0	4.14653e+06	0	0	0	103.73	26.52	3	3	123.7	26.52	3	3	122.2	26.52	3	3									90.22	25.76	3	3					47.8	13.64	1	1
P62266	40S ribosomal protein S23 OS=Homo sapiens OX=9606 GN=RPS23 PE=1 SV=3 - [RS23_HUMAN]	27.27	2	3	3	13	1.74754e+07	9.48866e+06	2.86783e+07	0	3.4805e+06	1.81475e+07	0	4.10353e+06	0	4.75208e+06	0	134.85	26.57	2	2	76.62	26.57	2	2	182.33	27.27	3	3					46.75	7.69	1	1	66.3	7.69	1	1					62.06	26.57	2	2
P62081	40S ribosomal protein S7 OS=Homo sapiens OX=9606 GN=RPS7 PE=1 SV=1 - [RS7_HUMAN]	27.84	2	4	4	13	6.78906e+06	8.71657e+06	2.71595e+07	0	2.45992e+06	3.84092e+06	0	5.07555e+06	2199002	2.90314e+06	0	73.47	21.65	2	2	64.88	21.65	2	2	135.97	27.84	4	4					38.67	6.19	1	1	21.12	6.19	1	1					39.01	6.19	1	1
Q9H299	SH3 domain-binding glutamic acid-rich-like protein 3 OS=Homo sapiens OX=9606 GN=SH3BGRL3 PE=1 SV=1 - [SH3L3_HUMAN]	55.91	2	3	3	13	2.15061e+07	1.64098e+07	1.00143e+08	0	1.06023e+07	6.73695e+06	0	0	0	0	0	175.54	55.91	3	3	153.47	55.91	3	3	209.84	55.91	3	5					55.7	20.43	1	1	65.28	16.13	1	1
H0YA96	Heterogeneous nuclear ribonucleoprotein D0 (Fragment) OS=Homo sapiens OX=9606 GN=HNRNPD PE=1 SV=1 - [H0YA96_HUMAN]	30.95	9	4	5	13	1.21548e+07	1.0462e+07	2.73724e+07	0	2.06337e+06	0	0	0	0	0	0	212.43	30.95	5	6	175.8	20.95	4	4	110.02	16.67	2	2					38.75	3.81	1	1
P05141	ADP/ATP translocase 2 OS=Homo sapiens OX=9606 GN=SLC25A5 PE=1 SV=7 - [ADT2_HUMAN]	34.9	2	4	7	13	0	2.02807e+07	7.23639e+07	0	3.08199e+06	0	0	1.50233e+07	7.14037e+06	2.01176e+06	0					127.08	15.44	4	4	169.4	21.48	5	5					42.84	4.03	1	1									50.15	4.03	1	1
P54652	Heat shock-related 70 kDa protein 2 OS=Homo sapiens OX=9606 GN=HSPA2 PE=1 SV=1 - [HSP72_HUMAN]	17.53	1	2	7	13	0	4.24999e+07	1.67668e+08	0	5.39299e+06	0	0	0	0	442544	0					171.8	4.69	3	4	337.58	13.3	6	7					51.27	2.03	1	1
Q9UHQ9	NADH-cytochrome b5 reductase 1 OS=Homo sapiens OX=9606 GN=CYB5R1 PE=1 SV=1 - [NB5R1_HUMAN]	51.15	2	8	8	13	0	1.02711e+07	4.4215e+07	0	0	0	0	0	0	0	0					170.2	25.25	5	5	321.1	45.25	7	8
P00387	NADH-cytochrome b5 reductase 3 OS=Homo sapiens OX=9606 GN=CYB5R3 PE=1 SV=3 - [NB5R3_HUMAN]	41.86	2	6	6	13	0	1.19459e+07	4.65361e+07	0	0	0	0	1.86786e+06	0	0	0					175.07	38.21	5	5	203.05	41.86	6	6																	42.06	11.63	2	2
P05120	Plasminogen activator inhibitor 2 OS=Homo sapiens OX=9606 GN=SERPINB2 PE=1 SV=2 - [PAI2_HUMAN]	46.99	6	9	9	13	0	6.90359e+06	3.39669e+07	0	0	0	0	0	0	0	0					251.79	32.53	6	6	413.31	36.63	7	7
Q15084	Protein disulfide-isomerase A6 OS=Homo sapiens OX=9606 GN=PDIA6 PE=1 SV=1 - [PDIA6_HUMAN]	27.5	1	7	7	13	0	6.01449e+06	2.29827e+07	0	0	0	0	3.4085e+06	0	989616	0					149.17	18.18	4	4	297.51	22.05	6	7																	52.39	3.41	1	1
Q9Y446	Plakophilin-3 OS=Homo sapiens OX=9606 GN=PKP3 PE=1 SV=1 - [PKP3_HUMAN]	21.46	7	10	10	13	0	3.36643e+06	1.47381e+07	0	0	0	0	0	0	0	0					115.69	8.28	4	4	420.25	16.44	8	9
P13796	Plastin-2 OS=Homo sapiens OX=9606 GN=LCP1 PE=1 SV=6 - [PLSL_HUMAN]	16.43	2	3	7	13	0	1.364e+07	4.63156e+07	0	0	0	0	4.01833e+06	0	0	0					122.67	7.02	4	4	317.89	16.43	7	8																	33.48	2.07	1	1
P62136	Serine/threonine-protein phosphatase PP1-alpha catalytic subunit OS=Homo sapiens OX=9606 GN=PPP1CA PE=1 SV=1 - [PP1A_HUMAN]	29.39	12	1	7	13	0	7.40815e+06	2.76784e+07	0	0	0	0	0	0	0	0					234.9	22.42	5	7	219.46	20.61	5	6
P38606	V-type proton ATPase catalytic subunit A OS=Homo sapiens OX=9606 GN=ATP6V1A PE=1 SV=2 - [VATA_HUMAN]	28.36	3	8	8	13	0	4.21915e+06	1.82934e+07	0	0	0	0	0	0	0	0					132.89	13.78	5	5	307.02	28.36	8	8
Q96QK1	Vacuolar protein sorting-associated protein 35 OS=Homo sapiens OX=9606 GN=VPS35 PE=1 SV=2 - [VPS35_HUMAN]	20.1	1	9	9	13	0	4.20958e+06	1.36976e+07	0	0	0	0	0	0	0	0					153.21	7.54	4	4	306.46	20.1	9	9
M0QXS5	Heterogeneous nuclear ribonucleoprotein L (Fragment) OS=Homo sapiens OX=9606 GN=HNRNPL PE=1 SV=1 - [M0QXS5_HUMAN]	37.74	6	8	8	13	0	8.424e+06	3.26779e+07	0	0	0	0	0	0	0	0					132.34	20.57	4	4	437.51	37.74	8	9
P01833	Polymeric immunoglobulin receptor OS=Homo sapiens OX=9606 GN=PIGR PE=1 SV=4 - [PIGR_HUMAN]	17.54	1	9	9	13	0	0	0	0	0	4.60328e+06	879241	0	0	1.31857e+07	288965																					86.53	6.54	3	3	69.06	2.49	1	1
P46781	40S ribosomal protein S9 OS=Homo sapiens OX=9606 GN=RPS9 PE=1 SV=3 - [RS9_HUMAN]	18.56	3	4	4	12	9.42759e+06	9.89266e+06	4.1833e+07	0	1.39752e+06	0	0	3.07232e+06	1.21588e+06	1.21573e+06	0	88.32	14.95	3	3	69.9	8.76	2	2	86.36	12.37	3	3					23	4.12	1	1									24.65	4.12	1	1
P60953	Cell division control protein 42 homolog OS=Homo sapiens OX=9606 GN=CDC42 PE=1 SV=2 - [CDC42_HUMAN]	36.13	2	4	4	12	3.19989e+06	7.51509e+06	2.84755e+07	0	955489	0	0	2.37131e+06	894669	0	0	90.01	12.57	2	2	54.68	12.57	2	2	168.52	36.13	4	4					30.31	6.81	1	1									57.44	15.71	2	2
Q53RT3	Retroviral-like aspartic protease 1 OS=Homo sapiens OX=9606 GN=ASPRV1 PE=1 SV=1 - [APRV1_HUMAN]	23.62	1	3	3	12	5.47807e+07	3.30096e+07	9.93878e+07	0	8.30856e+06	3.04198e+07	0	6.31412e+06	0	2.47574e+06	0	113.39	13.12	2	2	101.81	23.62	3	3	146.51	23.62	3	3					28.7	3.79	1	1	62.94	3.79	1	1					40.08	9.33	1	1
Q9ULZ3	Apoptosis-associated speck-like protein containing a CARD OS=Homo sapiens OX=9606 GN=PYCARD PE=1 SV=2 - [ASC_HUMAN]	29.74	2	5	5	12	1.85238e+06	4.21254e+06	1.63954e+07	0	0	0	0	0	0	0	0	87.87	17.44	3	3	119.19	23.59	4	4	180.49	26.15	4	5
O75828	Carbonyl reductase [NADPH] 3 OS=Homo sapiens OX=9606 GN=CBR3 PE=1 SV=3 - [CBR3_HUMAN]	31.41	1	3	5	12	2.68237e+06	1.82753e+07	7.0951e+07	0	0	0	0	2.99653e+06	0	0	0	73.14	5.78	1	1	217.84	20.58	4	4	300.91	31.41	5	5																	68.75	10.47	2	2
P04080	Cystatin-B OS=Homo sapiens OX=9606 GN=CSTB PE=1 SV=2 - [CYTB_HUMAN]	45.92	3	3	3	12	6.15855e+07	1.54382e+07	5.3447e+07	0	7.66411e+06	2.29243e+07	0	3.11879e+06	0	4.76426e+06	0	43	12.24	1	1	68.57	24.49	2	2	52.39	12.24	1	1					43.76	33.67	2	2	102.01	45.92	3	3					45.72	12.24	1	1
Q6ZVX7	F-box only protein 50 OS=Homo sapiens OX=9606 GN=NCCRP1 PE=1 SV=1 - [FBX50_HUMAN]	43.64	1	7	7	12	6.79025e+06	4.54716e+06	1.39836e+07	0	0	8.71922e+06	0	0	0	0	0	39.31	3.27	1	1	229.38	40.36	5	5	242.21	34.18	4	4									58.87	7.27	2	2
P28799	Granulins OS=Homo sapiens OX=9606 GN=GRN PE=1 SV=2 - [GRN_HUMAN]	10.96	4	3	3	12	1.34105e+07	1.15466e+07	1.2602e+08	0	0	2.28478e+07	2.52012e+06	0	0	0	2.3808e+07	77.3	5.23	2	2	43.95	2.7	1	2	92.15	8.43	2	3									60.36	8.43	2	3	54.3	2.53	1	1
P25787	Proteasome subunit alpha type-2 OS=Homo sapiens OX=9606 GN=PSMA2 PE=1 SV=2 - [PSA2_HUMAN]	26.5	4	3	3	12	3.38563e+06	8.38739e+06	2.05597e+07	0	0	1.90818e+06	0	2.51648e+06	1.65505e+06	3.67203e+06	0	91.09	17.09	2	2	100.8	26.5	3	3	166.33	18.38	2	3									37.83	8.97	1	1					32.92	8.97	1	1
P49720	Proteasome subunit beta type-3 OS=Homo sapiens OX=9606 GN=PSMB3 PE=1 SV=2 - [PSB3_HUMAN]	32.68	4	4	4	12	3.07371e+06	8.54962e+06	2.00325e+07	0	0	0	0	3.70398e+06	1.7154e+06	1.89325e+06	0	90.02	16.59	2	2	63.92	8.78	1	1	238.43	32.68	4	5																	57.53	8.78	1	1
O14949	Cytochrome b-c1 complex subunit 8 OS=Homo sapiens OX=9606 GN=UQCRQ PE=1 SV=4 - [QCR8_HUMAN]	50	1	3	3	12	8.61894e+06	1.44379e+06	2.16357e+07	0	0	5.72272e+06	941156	0	0	1.04956e+06	0	98.36	50	3	3	56.22	34.15	2	2	103.53	50	3	3									76.78	41.46	2	2	26.63	25.61	1	1
P62829	60S ribosomal protein L23 OS=Homo sapiens OX=9606 GN=RPL23 PE=1 SV=1 - [RL23_HUMAN]	38.57	5	5	5	12	1.31754e+07	7882005	3.67617e+07	0	0	6.32469e+06	0	0	0	0	0	146.69	32.86	4	4	74.78	10.71	1	1	213.98	25	2	4									127.47	20	2	3
P61247	40S ribosomal protein S3a OS=Homo sapiens OX=9606 GN=RPS3A PE=1 SV=2 - [RS3A_HUMAN]	24.24	12	5	5	12	1.26672e+07	1.57398e+07	8.51003e+07	0	1.37773e+06	0	0	0	0	0	0	60.76	11.36	2	2	144.94	16.67	3	3	255.65	24.24	5	6					56.61	6.44	1	1
P62241	40S ribosomal protein S8 OS=Homo sapiens OX=9606 GN=RPS8 PE=1 SV=2 - [RS8_HUMAN]	20.67	2	3	3	12	2.28552e+07	7.25316e+06	1.32627e+07	0	2.26282e+06	0	0	4.10728e+06	0	0	0	203.49	20.67	3	4	133.84	20.67	3	3	190.86	20.67	3	3					63.22	6.25	1	1									46.36	6.25	1	1
P29034	Protein S100-A2 OS=Homo sapiens OX=9606 GN=S100A2 PE=1 SV=3 - [S10A2_HUMAN]	36.73	2	3	3	12	5.61405e+07	1.64249e+07	1.84837e+08	0	0	9.76313e+07	0	7.15136e+06	0	0	0	62.78	17.35	2	2	35.03	16.33	1	1	175.04	36.73	3	4									112.21	17.35	2	4					27.89	17.35	1	1
K7EK07	Histone H3 (Fragment) OS=Homo sapiens OX=9606 GN=H3F3B PE=1 SV=1 - [K7EK07_HUMAN]	29.55	8	1	2	12	4.34675e+06	7.68506e+06	6.32531e+08	0	2.92655e+07	1.52822e+08	2.59563e+07	1.13203e+07	0	0	0	38.998	29.55	2	2	57.61	24.24	1	1	226.83	24.24	1	4					31.8	24.24	1	1	132.45	24.24	1	2	63.43	24.24	1	1	65.14	24.24	1	1
E9PJD9	60S ribosomal protein L27a OS=Homo sapiens OX=9606 GN=RPL27A PE=1 SV=1 - [E9PJD9_HUMAN]	36.26	4	3	3	12	1.9064e+07	1.45717e+07	3.87348e+07	0	4.57519e+06	7.89544e+06	0	6.10433e+06	1.83593e+06	0	0	89.26	25.27	2	2	67.8	25.27	2	2	109.96	36.26	3	3					37.45	12.09	1	1	48.51	25.27	2	2					24.12	12.09	1	1
P00325	Alcohol dehydrogenase 1B OS=Homo sapiens OX=9606 GN=ADH1B PE=1 SV=2 - [ADH1B_HUMAN]	24.8	4	6	6	12	0	4.99294e+06	2.99442e+07	0	0	0	0	4.09164e+06	2.40005e+06	0	0					151.45	13.33	3	3	283.68	24.8	6	7																	42.2	3.73	1	1
P12236	ADP/ATP translocase 3 OS=Homo sapiens OX=9606 GN=SLC25A6 PE=1 SV=4 - [ADT3_HUMAN]	21.48	2	1	5	12	0	1.84239e+07	6.7039e+07	0	3.08199e+06	0	0	1.50233e+07	7.14037e+06	0	0					141.85	16.11	4	4	182.76	21.48	5	5					42.84	4.03	1	1									50.15	4.03	1	1
P05091	Aldehyde dehydrogenase, mitochondrial OS=Homo sapiens OX=9606 GN=ALDH2 PE=1 SV=2 - [ALDH2_HUMAN]	19.34	3	6	6	12	0	5.62225e+06	2.34004e+07	0	0	0	0	0	1.52748e+06	0	0					161.63	12.38	4	4	347.6	19.34	6	7
Q6DD88	Atlastin-3 OS=Homo sapiens OX=9606 GN=ATL3 PE=1 SV=1 - [ATLA3_HUMAN]	26.25	6	8	8	12	0	4.01436e+06	1.57978e+07	0	0	0	0	0	0	0	0					104.69	13.49	4	4	258.02	26.25	8	8
P10768	S-formylglutathione hydrolase OS=Homo sapiens OX=9606 GN=ESD PE=1 SV=2 - [ESTD_HUMAN]	47.87	4	7	7	12	0	1.00375e+07	2.7073e+07	0	0	0	0	0	0	0	0					195.55	41.13	6	6	223.904	39.72	6	6
P52597	Heterogeneous nuclear ribonucleoprotein F OS=Homo sapiens OX=9606 GN=HNRNPF PE=1 SV=3 - [HNRPF_HUMAN]	35.42	2	6	7	12	0	3.61395e+06	1.83797e+07	0	0	0	0	0	0	0	0					163.97	15.66	3	4	375.55	35.42	7	8
P40925	Malate dehydrogenase, cytoplasmic OS=Homo sapiens OX=9606 GN=MDH1 PE=1 SV=4 - [MDHC_HUMAN]	36.53	8	6	6	12	0	1.45079e+07	4.64312e+07	0	0	0	0	2.55041e+06	0	0	0					198.12	17.37	4	4	302.63	32.63	5	6																	71.35	8.98	2	2
P03956	Interstitial collagenase OS=Homo sapiens OX=9606 GN=MMP1 PE=1 SV=3 - [MMP1_HUMAN]	18.34	1	7	7	12	0	1.29115e+07	4.58267e+07	0	0	0	0	0	0	0	0					219.01	13.43	5	5	273.65	18.34	7	7
P62140	Serine/threonine-protein phosphatase PP1-beta catalytic subunit OS=Homo sapiens OX=9606 GN=PPP1CB PE=1 SV=3 - [PP1B_HUMAN]	31.19	14	1	7	12	0	7.40815e+06	2.77211e+07	0	0	0	0	0	0	0	0					205.17	19.88	4	6	190.82	22.32	5	6
P40227	T-complex protein 1 subunit zeta OS=Homo sapiens OX=9606 GN=CCT6A PE=1 SV=3 - [TCPZ_HUMAN]	24.48	1	8	8	12	0	4.10341e+06	1.40295e+07	0	0	0	0	478676	0	0	0					79.52	12.43	3	3	309.42	24.48	8	8																	24.19	3.95	1	1
F5GZQ3	Trifunctional enzyme subunit beta, mitochondrial OS=Homo sapiens OX=9606 GN=HADHB PE=1 SV=1 - [F5GZQ3_HUMAN]	34.42	5	8	8	12	0	6.52773e+06	2.95938e+07	0	0	0	0	0	1.39355e+06	0	0					150.37	16.56	3	3	305.86	34.42	8	8
F8VVM2	Phosphate carrier protein, mitochondrial OS=Homo sapiens OX=9606 GN=SLC25A3 PE=1 SV=1 - [F8VVM2_HUMAN]	24.38	5	6	6	12	0	1.14646e+07	4.8949e+07	0	0	0	0	3629576	0	0	0					211.319	11.11	3	4	364.106	18.52	5	6																	30.42	2.47	1	1
E7ENZ3	T-complex protein 1 subunit epsilon OS=Homo sapiens OX=9606 GN=CCT5 PE=1 SV=1 - [E7ENZ3_HUMAN]	34.98	4	8	9	12	0	6.69584e+06	1.84145e+07	0	0	0	0	0	0	0	0					139.12	15.43	5	5	263	30.45	7	7
A6NCN2	Putative keratin-87 protein OS=Homo sapiens OX=9606 GN=KRT87P PE=5 SV=4 - [KR87P_HUMAN]	19.61	1	3	7	12	0	0	0	0	4.73638e+08	0	0	0	0	0	0																	329.44	19.61	7	12
P30481	HLA class I histocompatibility antigen, B-44 alpha chain OS=Homo sapiens OX=9606 GN=HLA-B PE=1 SV=1 - [1B44_HUMAN]	16.57	25	3	4	11	5.41537e+06	6.96654e+06	1.13533e+07	0	0	0	0	3.36799e+06	0	1.41064e+06	0	107.5	13.26	3	3	83.69	9.39	2	2	124.58	12.71	3	3																	45.62	3.87	1	1
P02649	Apolipoprotein E OS=Homo sapiens OX=9606 GN=APOE PE=1 SV=1 - [APOE_HUMAN]	28.71	4	6	6	11	2.31295e+06	2.55829e+06	1.65017e+07	0	0	0	0	2.64886e+06	0	0	0	60.41	3.79	1	1	69.14	8.2	2	2	185.74	21.45	5	5																	64.47	15.77	3	3
Q9NZ45	CDGSH iron-sulfur domain-containing protein 1 OS=Homo sapiens OX=9606 GN=CISD1 PE=1 SV=1 - [CISD1_HUMAN]	46.3	1	3	3	11	1.96673e+07	9.48058e+06	6.91225e+07	0	1.39636e+06	1.75804e+07	334210	5.74653e+06	2.23408e+06	0	0	69.31	25.93	2	2	69.19	25.93	2	2	49	25.93	2	2					24.22	12.04	1	1	44.47	13.89	1	1	41.24	20.37	1	1	23.32	12.04	1	1
P00167	Cytochrome b5 OS=Homo sapiens OX=9606 GN=CYB5A PE=1 SV=2 - [CYB5_HUMAN]	52.99	2	3	3	11	2.46587e+07	1.40294e+07	7.30007e+07	0	0	25130998	0	9.52615e+06	0	3.20653e+06	0	75.69	15.67	1	1	93.07	25.37	2	2	178.93	52.99	3	4									114.81	25.37	2	2					43.03	15.67	1	1
Q3SY84	Keratin, type II cytoskeletal 71 OS=Homo sapiens OX=9606 GN=KRT71 PE=1 SV=3 - [K2C71_HUMAN]	5.93	5	2	3	11	2.25462e+08	2.70853e+08	0	4.33309e+06	1.50309e+07	4.17928e+08	6.77999e+06	0	0	0	0	70.27	3.63	2	3	33.54	1.34	1	1					27.66	1.34	1	1	38.81	1.34	1	1	144.83	5.93	3	4	32.05	1.34	1	1
O15173	Membrane-associated progesterone receptor component 2 OS=Homo sapiens OX=9606 GN=PGRMC2 PE=1 SV=1 - [PGRC2_HUMAN]	29.15	2	4	4	11	6.83519e+06	5.17479e+06	2.74191e+07	0	930553	6.82116e+06	0	3.4419e+06	0	0	0	116.3	22.87	3	3	108.23	14.8	2	2	170.73	28.7	3	3					37.25	8.52	1	1	48.52	8.52	1	1					62.31	8.52	1	1
P62244	40S ribosomal protein S15a OS=Homo sapiens OX=9606 GN=RPS15A PE=1 SV=2 - [RS15A_HUMAN]	44.62	7	2	5	11	2.58331e+07	1.39201e+07	8.74292e+07	0	0	1.29876e+07	0	0	0	0	0	159.05	44.62	5	5	35.96	6.92	1	1	104.04	23.08	3	4									34.56	6.92	1	1
Q9Y3B3	Transmembrane emp24 domain-containing protein 7 OS=Homo sapiens OX=9606 GN=TMED7 PE=1 SV=2 - [TMED7_HUMAN]	35.71	3	5	5	11	5.78044e+06	3.66973e+06	1.24238e+07	0	0	0	0	5.30691e+06	0	1.01014e+06	0	113.14	27.23	4	4	49.52	8.48	1	1	137.27	30.36	4	4																	59.41	8.48	1	1
P61088	Ubiquitin-conjugating enzyme E2 N OS=Homo sapiens OX=9606 GN=UBE2N PE=1 SV=1 - [UBE2N_HUMAN]	53.29	6	5	5	11	5.06004e+06	1.58875e+07	3.87944e+07	0	2.35687e+06	4.73706e+06	0	3.56734e+06	2.01739e+06	0	0	65.43	23.03	2	2	48.49	13.16	1	1	147.09	43.42	4	4					36.64	13.16	1	1	53.46	13.16	1	1					42.23	13.16	1	1
A0A087WXM6	60S ribosomal protein L17 (Fragment) OS=Homo sapiens OX=9606 GN=RPL17 PE=3 SV=1 - [A0A087WXM6_HUMAN]	40.83	12	6	6	11	2.77087e+07	3.54543e+06	6.21029e+07	0	0	1.4319e+07	0	0	0	0	0	90.16	31.95	4	4	30.7	5.92	1	1	123.98	34.91	5	5									29.49	5.92	1	1
E7EPB3	60S ribosomal protein L14 OS=Homo sapiens OX=9606 GN=RPL14 PE=1 SV=1 - [E7EPB3_HUMAN]	17.74	2	2	2	11	9.65249e+06	1.12493e+07	4.07047e+07	0	4.49881e+06	0	0	4.90167e+06	0	0	0	128.69	17.74	2	3	152.45	17.74	2	3	134.1	17.74	2	3					73.38	9.68	1	1									54.41	9.68	1	1
E7ETK0	40S ribosomal protein S24 OS=Homo sapiens OX=9606 GN=RPS24 PE=1 SV=1 - [E7ETK0_HUMAN]	20.61	3	2	2	11	1.86808e+07	8.94376e+06	3.39888e+07	602208	3.28102e+06	0	2.69796e+06	1.11441e+07	4.88051e+06	0	2.06938e+06	128.01	20.61	2	2	63.22	9.16	1	1	64.44	9.16	1	1	27.19	9.16	1	1	52.77	9.16	1	1					47.41	9.16	1	1	124.6	20.61	2	2
A0A087X0D5	Pro-cathepsin H OS=Homo sapiens OX=9606 GN=CTSH PE=1 SV=1 - [A0A087X0D5_HUMAN]	33.75	3	5	5	11	8.16088e+06	4.83608e+06	1.82627e+07	0	0	3.97607e+06	0	4.18603e+06	0	0	0	129.38	20.12	3	3	37.51	4.02	1	1	264.13	22.29	4	5									26.4	5.26	1	1					41.31	4.02	1	1
A0A0B4J243	Protein FAM180B OS=Homo sapiens OX=9606 GN=FAM180B PE=1 SV=1 - [A0A0B4J243_HUMAN]	34.83	2	4	4	11	4.45742e+06	4.58364e+06	2.09997e+07	0	0	0	0	9.44796e+06	0	2.50239e+06	0	60.97	23.88	2	2	82.89	23.88	3	3	142.65	34.83	4	4																	42.67	12.44	1	1
P52209	6-phosphogluconate dehydrogenase, decarboxylating OS=Homo sapiens OX=9606 GN=PGD PE=1 SV=3 - [6PGD_HUMAN]	20.7	5	5	5	11	0	3.94571e+06	2.5251e+07	0	0	0	0	393674	0	0	0					211.92	16.36	4	4	265.85	20.7	5	6																	27.7	4.76	1	1
P52895	Aldo-keto reductase family 1 member C2 OS=Homo sapiens OX=9606 GN=AKR1C2 PE=1 SV=3 - [AK1C2_HUMAN]	28.79	6	2	6	11	0	4.92151e+06	3.8517e+07	0	0	979681	0	4.14611e+06	2.30143e+06	0	0					63.3	7.43	2	2	211.55	28.79	6	6									23.97	2.48	1	1					22.49	2.48	1	1
Q9BXN1	Asporin OS=Homo sapiens OX=9606 GN=ASPN PE=1 SV=2 - [ASPN_HUMAN]	23.95	2	6	6	11	0	2.24845e+06	1.79547e+07	0	0	0	0	6.99478e+06	1.60367e+06	1.87101e+06	0					40.57	3.68	1	1	128.84	14.74	4	4																	130.4	12.89	3	3
P05023	Sodium/potassium-transporting ATPase subunit alpha-1 OS=Homo sapiens OX=9606 GN=ATP1A1 PE=1 SV=1 - [AT1A1_HUMAN]	12.22	11	8	8	11	0	3.21012e+06	1.36116e+07	0	0	0	0	0	0	0	0					74.3	4.2	3	3	529.06	11.24	7	8
P00488	Coagulation factor XIII A chain OS=Homo sapiens OX=9606 GN=F13A1 PE=1 SV=4 - [F13A_HUMAN]	23.36	4	9	9	11	0	7.5894e+06	2.39344e+07	0	0	0	0	1.49521e+06	0	0	0					62.55	2.32	1	1	341.15	21.17	8	9																	30.51	2.19	1	1
P19367	Hexokinase-1 OS=Homo sapiens OX=9606 GN=HK1 PE=1 SV=3 - [HXK1_HUMAN]	10.91	7	8	8	11	0	4.27384e+06	1.12411e+07	0	0	0	0	1.15219e+06	0	0	0					67.29	2.4	2	2	216.79	8.4	6	7																	67.71	2.51	2	2
O60664	Perilipin-3 OS=Homo sapiens OX=9606 GN=PLIN3 PE=1 SV=3 - [PLIN3_HUMAN]	33.87	4	8	8	11	0	5.97086e+06	3.44751e+07	0	0	0	0	0	0	0	0					223.15	23.04	5	5	285.07	24.65	6	6
P15880	40S ribosomal protein S2 OS=Homo sapiens OX=9606 GN=RPS2 PE=1 SV=2 - [RS2_HUMAN]	22.18	9	5	5	11	0	1.20866e+07	3.20184e+07	0	1.6971e+06	0	0	0	0	0	0					188.66	22.18	5	5	193.77	22.18	5	5					49.79	4.44	1	1
Q01082	Spectrin beta chain, non-erythrocytic 1 OS=Homo sapiens OX=9606 GN=SPTBN1 PE=1 SV=2 - [SPTB2_HUMAN]	4.27	3	6	6	11	0	2.53206e+06	4.01329e+06	0	0	0	0	619137	0	0	0					277.14	2.71	4	5	115.32	3.09	4	4																	50.98	0.72	1	1
P50991	T-complex protein 1 subunit delta OS=Homo sapiens OX=9606 GN=CCT4 PE=1 SV=4 - [TCPD_HUMAN]	33.58	1	10	11	11	0	3.73235e+06	1.9645e+07	0	0	0	0	0	0	0	0					45.65	5.38	2	2	322	28.2	9	9
Q9BTV4	Transmembrane protein 43 OS=Homo sapiens OX=9606 GN=TMEM43 PE=1 SV=1 - [TMM43_HUMAN]	31.75	1	6	6	11	0	7.36854e+06	4.12812e+07	0	0	0	0	5.01071e+06	3.50933e+06	0	0					80.26	14.75	3	3	270.64	31.75	6	6																	39.65	7	1	1
E9PCY7	Heterogeneous nuclear ribonucleoprotein H OS=Homo sapiens OX=9606 GN=HNRNPH1 PE=1 SV=1 - [E9PCY7_HUMAN]	19.81	22	3	5	11	0	7.63749e+06	2.09064e+07	0	0	0	0	1901955	0	0	0					147.18	10.96	3	4	266.24	19.81	5	6																	30.33	3.96	1	1
A0A087X0X3	Heterogeneous nuclear ribonucleoprotein M OS=Homo sapiens OX=9606 GN=HNRNPM PE=1 SV=1 - [A0A087X0X3_HUMAN]	17.4	10	9	9	11	0	1.88649e+06	2.69185e+07	0	0	0	0	0	0	0	0					112.76	5.34	2	2	362.43	17.4	9	9
B4DUR8	T-complex protein 1 subunit gamma OS=Homo sapiens OX=9606 GN=CCT3 PE=1 SV=1 - [B4DUR8_HUMAN]	29.6	8	8	8	11	0	2.97195e+06	1.84792e+07	0	0	0	0	0	0	0	0					133.48	14.6	4	4	265.16	26.2	7	7
P01037	Cystatin-SN OS=Homo sapiens OX=9606 GN=CST1 PE=1 SV=3 - [CYTN_HUMAN]	56.74	1	3	6	11	0	0	0	0	0	4.06162e+07	0	0	0	1.65085e+08	4.77511e+06																					132.81	24.82	2	2
P16190	HLA class I histocompatibility antigen, A-33 alpha chain OS=Homo sapiens OX=9606 GN=HLA-A PE=1 SV=3 - [1A33_HUMAN]	14.52	95	3	4	10	4.44223e+06	3.97778e+06	6.66622e+06	0	0	0	0	3.87798e+06	0	1.58673e+06	0	130.37	10.68	3	3	108.058	7.12	2	2	43.41	3.84	1	1																	78.96	7.67	2	2
P81605	Dermcidin OS=Homo sapiens OX=9606 GN=DCD PE=1 SV=2 - [DCD_HUMAN]	25.45	1	3	3	10	2.92737e+06	4.01393e+06	0	0	2.75057e+06	3.19777e+07	2.56592e+06	2.5036e+06	0	0	4.95735e+06	46.58	12.73	1	1	37.66	12.73	1	1									47.44	12.73	1	1	142.3	25.45	3	3	43.55	12.73	1	1	26.74	12.73	1	1
P60981	Destrin OS=Homo sapiens OX=9606 GN=DSTN PE=1 SV=3 - [DEST_HUMAN]	35.76	2	4	4	10	2.09934e+07	2.96506e+07	4.88129e+07	0	5.94851e+06	1.43056e+06	0	7.10107e+06	0	0	0	47.74	10.3	1	1	52.33	10.3	1	1	165.56	26.06	3	4					40.58	10.3	1	1	34.29	10.3	1	1					67.34	20	2	2
Q14574	Desmocollin-3 OS=Homo sapiens OX=9606 GN=DSC3 PE=1 SV=3 - [DSC3_HUMAN]	13.39	1	6	6	10	3.53317e+06	5.26057e+06	9.43095e+06	0	0	1.01879e+07	0	0	0	0	0	91.65	9.04	3	3	42.04	2.57	1	1	59.77	4.13	2	2									133.78	10.04	4	4
P16403	Histone H1.2 OS=Homo sapiens OX=9606 GN=HIST1H1C PE=1 SV=2 - [H12_HUMAN]	15.02	5	3	3	10	3.28033e+07	3.25664e+07	106044661	1.29247e+07	0	3.69451e+06	0	1.196e+07	0	8.20211e+06	0	68.83	10.8	2	2	70.93	5.63	1	1	51.57	5.63	1	1	30.22	5.63	1	1					34.49	4.23	1	1					80.9	10.8	2	2
Q14116	Interleukin-18 OS=Homo sapiens OX=9606 GN=IL18 PE=1 SV=1 - [IL18_HUMAN]	38.86	1	4	4	10	4.6982e+06	3.69474e+06	1.521e+07	0	0	0	0	0	0	0	0	144.06	38.86	4	4	103.2	34.2	3	3	166.77	34.2	3	3
O76013	Keratin, type I cuticular Ha6 OS=Homo sapiens OX=9606 GN=KRT36 PE=1 SV=1 - [KRT36_HUMAN]	15.63	5	3	7	10	6.4743e+06	0	0	0	2.99685e+08	0	0	0	0	0	0	39.3	1.5	1	1													343.29	14.13	6	8	46.26	1.5	1	1
Q15121	Astrocytic phosphoprotein PEA-15 OS=Homo sapiens OX=9606 GN=PEA15 PE=1 SV=2 - [PEA15_HUMAN]	36.92	2	3	3	10	8.70586e+06	5.27999e+06	2.66057e+07	0	0	0	0	2.60665e+06	0	0	0	111.07	36.92	3	3	110.25	36.92	3	3	114.38	27.69	2	2																	52.48	23.85	2	2
P28066	Proteasome subunit alpha type-5 OS=Homo sapiens OX=9606 GN=PSMA5 PE=1 SV=3 - [PSA5_HUMAN]	38.17	1	5	5	10	7.76671e+06	1.39648e+07	47076210	0	0	2.07571e+06	0	0	0	2.96366e+06	0	74.22	7.88	1	1	124.58	33.2	4	4	93.92	16.18	2	2									39.73	4.98	1	1
Q06323	Proteasome activator complex subunit 1 OS=Homo sapiens OX=9606 GN=PSME1 PE=1 SV=1 - [PSME1_HUMAN]	21.29	3	4	4	10	1.77539e+06	4.22872e+06	1.94561e+07	0	854658	0	0	1.27077e+06	0	0	0	92.96	7.63	1	1	132.38	12.45	2	2	178.17	21.29	4	4					32.8	4.82	1	1									89.12	12.45	2	2
P51991	Heterogeneous nuclear ribonucleoprotein A3 OS=Homo sapiens OX=9606 GN=HNRNPA3 PE=1 SV=2 - [ROA3_HUMAN]	13.76	1	4	4	10	8.16458e+06	8.35532e+06	1.53808e+07	0	0	0	0	0	0	0	0	210.9	13.76	4	4	190.44	9.79	3	3	128.83	11.11	3	3
P17900	Ganglioside GM2 activator OS=Homo sapiens OX=9606 GN=GM2A PE=1 SV=4 - [SAP3_HUMAN]	35.75	3	4	4	10	7.92123e+06	2.7706e+06	2.08537e+07	0	0	5.59957e+06	0	2.33054e+06	304890	0	0	76.55	18.13	3	3	39.79	10.36	1	1	82.13	31.61	3	3									36.08	10.36	1	1					32.32	10.36	1	1
Q6UWP8	Suprabasin OS=Homo sapiens OX=9606 GN=SBSN PE=1 SV=2 - [SBSN_HUMAN]	11.53	2	4	4	10	9.01976e+06	7.55218e+06	1.46057e+07	0	0	6.12777e+06	0	0	0	1.35202e+06	0	74.48	5.42	2	2	146.91	5.42	2	2	47.13	2.37	1	1									123.29	11.53	4	4
Q8IW75	Serpin A12 OS=Homo sapiens OX=9606 GN=SERPINA12 PE=1 SV=1 - [SPA12_HUMAN]	25.12	1	6	6	10	2.33994e+06	4.82035e+06	1.48444e+07	0	0	3.10406e+06	0	0	0	0	0	147.16	17.39	4	4	57.74	2.17	1	1	212.94	18.12	4	4									25.9	2.17	1	1
O00204	Sulfotransferase family cytosolic 2B member 1 OS=Homo sapiens OX=9606 GN=SULT2B1 PE=1 SV=2 - [ST2B1_HUMAN]	29.04	1	7	7	10	1.46567e+06	4.42836e+06	1.71463e+07	0	0	0	0	0	0	0	0	40.57	6.3	1	1	82.88	9.86	2	2	293.92	29.04	7	7
Q7Z7H5	Transmembrane emp24 domain-containing protein 4 OS=Homo sapiens OX=9606 GN=TMED4 PE=1 SV=1 - [TMED4_HUMAN]	21.59	2	1	3	10	6.53992e+06	0	2.5022e+07	0	0	1.14266e+07	0	9.81347e+06	4.32363e+06	4.25155e+06	0	125.59	21.59	3	3					128.157	12.33	2	3									30.71	4.85	1	1					37.68	4.85	1	1
Q15836	Vesicle-associated membrane protein 3 OS=Homo sapiens OX=9606 GN=VAMP3 PE=1 SV=3 - [VAMP3_HUMAN]	40	7	3	3	10	7.49481e+06	5.07914e+06	2.53449e+07	0	0	4.66138e+06	0	3.55889e+06	0	0	0	66.98	17	1	1	42.51	17	1	1	242.76	40	3	4									103.91	24	2	3					36.88	17	1	1
M0R210	40S ribosomal protein S16 OS=Homo sapiens OX=9606 GN=RPS16 PE=1 SV=1 - [M0R210_HUMAN]	39.53	6	5	5	10	24345120	1.95774e+07	3.43736e+07	0	2208187	1.32862e+07	0	6.31288e+06	0	0	0	92.94	16.28	2	2	54.23	7.75	1	1	86.37	22.48	3	3					27.6	8.53	1	1	57.18	16.28	2	2					33.47	7.75	1	1
M0R3D6	60S ribosomal protein L18a (Fragment) OS=Homo sapiens OX=9606 GN=RPL18A PE=1 SV=1 - [M0R3D6_HUMAN]	31.91	5	5	5	10	1.21747e+07	9.51688e+06	2.08633e+07	0	3.8064e+06	0	0	0	0	0	0	70.41	14.18	2	2	66.18	21.28	3	3	63.83	12.77	3	3					54	9.22	1	1	32.49	9.93	1	1
G3V203	60S ribosomal protein L18 OS=Homo sapiens OX=9606 GN=RPL18 PE=1 SV=1 - [G3V203_HUMAN]	22.56	7	3	3	10	2.72589e+07	2.41591e+07	62761544	0	4.24436e+06	8.87409e+06	0	0	2.54263e+06	3.41226e+06	0	176.12	22.56	3	3	97.05	15.85	2	2	98.15	7.93	1	1					64.61	7.93	1	1	84.79	7.93	1	1
C9JXB8	60S ribosomal protein L24 OS=Homo sapiens OX=9606 GN=RPL24 PE=1 SV=1 - [C9JXB8_HUMAN]	24.79	3	3	3	10	1.51959e+07	7.4979e+06	3.06732e+07	0	2.15289e+06	6.69464e+06	0	0	0	0	0	119	24.79	3	3	89.75	17.36	2	2	73.84	17.36	2	2					77.77	10.74	1	1	53.73	14.05	2	2
J3KT73	60S ribosomal protein L38 OS=Homo sapiens OX=9606 GN=RPL38 PE=1 SV=1 - [J3KT73_HUMAN]	39.06	4	4	4	10	1.38816e+07	8.29601e+06	3.39132e+07	0	2.55665e+06	1.43927e+07	0	0	0	0	0	129.65	39.06	3	4	52.38	20.31	1	1	122.05	39.06	3	3					25.59	20.31	1	1	37.42	20.31	1	1
B7Z5J4	Carboxypeptidase A4 OS=Homo sapiens OX=9606 GN=CPA4 PE=1 SV=1 - [B7Z5J4_HUMAN]	32.18	3	6	6	10	3.21734e+06	1.13864e+06	1.57376e+07	0	0	8.0038e+06	0	0	0	0	0	43.41	6.94	1	1	32.89	2.52	1	1	134.93	22.4	3	3									151.86	25.24	5	5
Q99798	Aconitate hydratase, mitochondrial OS=Homo sapiens OX=9606 GN=ACO2 PE=1 SV=2 - [ACON_HUMAN]	15.64	2	7	7	10	0	2.46893e+06	1.63685e+07	0	0	0	0	0	0	0	0					103.39	7.95	3	3	296.74	15.64	7	7
Q04828	Aldo-keto reductase family 1 member C1 OS=Homo sapiens OX=9606 GN=AKR1C1 PE=1 SV=1 - [AK1C1_HUMAN]	25.08	6	1	5	10	0	4.92151e+06	3.8517e+07	0	0	979681	0	4.14611e+06	2.30143e+06	0	0					63.3	7.43	2	2	218.06	25.08	5	5									23.97	2.48	1	1					22.49	2.48	1	1
P00966	Argininosuccinate synthase OS=Homo sapiens OX=9606 GN=ASS1 PE=1 SV=2 - [ASSY_HUMAN]	30.1	3	6	6	10	0	8.59581e+06	2.43923e+07	0	0	0	0	0	0	0	0					287.23	24.03	5	5	249.39	21.6	4	5
P56537	Eukaryotic translation initiation factor 6 OS=Homo sapiens OX=9606 GN=EIF6 PE=1 SV=1 - [IF6_HUMAN]	52.65	6	6	6	10	0	5.60502e+06	2.51158e+07	0	0	0	0	0	0	0	0					154.84	28.57	4	4	186.74	52.65	6	6
P35749	Myosin-11 OS=Homo sapiens OX=9606 GN=MYH11 PE=1 SV=3 - [MYH11_HUMAN]	4.61	2	4	6	10	0	2.28733e+06	4.77092e+06	0	0	0	0	2.38914e+06	0	0	0					67.34	1.37	2	2	88.69	2.03	3	3																	122.91	3.8	5	5
P36871	Phosphoglucomutase-1 OS=Homo sapiens OX=9606 GN=PGM1 PE=1 SV=3 - [PGM1_HUMAN]	21.35	1	7	7	10	0	1.83854e+06	8.81349e+06	0	0	0	0	0	0	0	0					123.33	8.9	3	3	225.83	21.35	7	7
P31930	Cytochrome b-c1 complex subunit 1, mitochondrial OS=Homo sapiens OX=9606 GN=UQCRC1 PE=1 SV=3 - [QCR1_HUMAN]	27.08	1	7	7	10	0	4.65248e+06	2.20935e+07	0	0	0	0	0	0	0	0					119.79	11.88	4	4	216.34	24.58	6	6
Q9P0L0	Vesicle-associated membrane protein-associated protein A OS=Homo sapiens OX=9606 GN=VAPA PE=1 SV=3 - [VAPA_HUMAN]	49.8	2	6	6	10	0	7.68099e+06	2.73949e+07	0	0	0	0	0	0	0	0					59.88	13.65	2	2	258.26	49.8	6	8
P21281	V-type proton ATPase subunit B, brain isoform OS=Homo sapiens OX=9606 GN=ATP6V1B2 PE=1 SV=3 - [VATB2_HUMAN]	21.72	5	6	6	10	0	3.34723e+06	1.04099e+07	0	0	0	0	0	0	0	0					167.52	21.72	6	6	204.33	14.29	4	4
R4GNH3	26S proteasome regulatory subunit 6A OS=Homo sapiens OX=9606 GN=PSMC3 PE=1 SV=1 - [R4GNH3_HUMAN]	22.93	7	5	5	10	0	3.89584e+06	1.28111e+07	0	0	0	0	0	0	0	0					195.18	22.93	5	5	214.69	22.93	5	5
Q12805	EGF-containing fibulin-like extracellular matrix protein 1 OS=Homo sapiens OX=9606 GN=EFEMP1 PE=1 SV=2 - [FBLN3_HUMAN]	21.3	7	6	6	10	0	0	2.46318e+07	0	0	1.43968e+07	0	6.32885e+06	0	1.12364e+06	0									84.38	11.16	3	3									79.8	5.27	2	2					100.42	12.78	4	4
P01036	Cystatin-S OS=Homo sapiens OX=9606 GN=CST4 PE=1 SV=3 - [CYTS_HUMAN]	56.74	1	3	6	10	0	0	0	0	0	4.42278e+07	4.00944e+06	0	0	1.57751e+08	1.03895e+06																					104.37	25.53	2	2	44.21	10.64	1	1
O75947	ATP synthase subunit d, mitochondrial OS=Homo sapiens OX=9606 GN=ATP5H PE=1 SV=3 - [ATP5H_HUMAN]	35.4	2	4	4	9	6.6188e+06	6.9126e+06	3.02015e+07	0	0	3.2202e+06	0	0	1.76396e+06	0	0	29.42	10.56	1	1	71.18	11.8	2	2	99.34	24.84	3	3									66.31	16.77	2	2
O75629	Protein CREG1 OS=Homo sapiens OX=9606 GN=CREG1 PE=1 SV=1 - [CREG1_HUMAN]	9.55	1	1	1	9	4.02111e+07	1.66674e+07	8.14785e+07	0	2.50561e+06	39995810	3.60939e+06	1.97489e+07	5.67055e+06	7.15957e+06	0	54.31	9.55	1	1	42.97	9.55	1	1	53.06	9.55	1	1					51.61	9.55	1	1	28.25	9.55	1	1	51.29	9.55	1	1	61.25	9.55	1	1
P30040	Endoplasmic reticulum resident protein 29 OS=Homo sapiens OX=9606 GN=ERP29 PE=1 SV=4 - [ERP29_HUMAN]	32.95	2	6	6	9	2.95496e+06	3.78518e+06	1.39267e+07	0	0	0	0	0	0	0	0	53.27	8.43	2	2	53.07	8.43	2	2	138.7	28.35	5	5
P98095	Fibulin-2 OS=Homo sapiens OX=9606 GN=FBLN2 PE=1 SV=2 - [FBLN2_HUMAN]	4.98	3	4	4	9	1.04325e+06	3.50159e+06	8.27845e+06	0	0	0	0	3.357e+06	0	1.25465e+06	0	44.91	1.27	1	1	82.12	3.8	3	3	112.3	2.79	2	2																	39.11	2.79	2	2
O43240	Kallikrein-10 OS=Homo sapiens OX=9606 GN=KLK10 PE=1 SV=3 - [KLK10_HUMAN]	37.32	2	5	5	9	8.15789e+06	5.61098e+06	3.75497e+07	0	0	8.12383e+06	0	0	0	0	0	72.45	11.59	2	2	68.2	7.61	1	1	154.4	37.32	5	5									49.92	5.43	1	1
P55083	Microfibril-associated glycoprotein 4 OS=Homo sapiens OX=9606 GN=MFAP4 PE=1 SV=2 - [MFAP4_HUMAN]	17.25	2	3	3	9	1.05325e+07	1.00312e+07	2.44502e+07	0	0	0	0	2.7398e+07	0	0	0	103.01	17.25	2	2	110.36	17.25	3	3	94.3	17.25	2	2																	84.3	7.06	1	2
P25788	Proteasome subunit alpha type-3 OS=Homo sapiens OX=9606 GN=PSMA3 PE=1 SV=2 - [PSA3_HUMAN]	16.86	4	4	4	9	6.32611e+06	6.65631e+06	3.09156e+07	0	0	0	0	4.73161e+06	0	0	0	106.55	12.94	3	3	72.92	9.02	2	2	85.85	9.41	2	2																	70.09	9.02	2	2
P62906	60S ribosomal protein L10a OS=Homo sapiens OX=9606 GN=RPL10A PE=1 SV=2 - [RL10A_HUMAN]	37.79	1	7	7	9	4.30357e+06	2.24652e+07	9.97421e+07	0	0	0	0	0	0	0	0	66.64	17.97	2	2	40.81	6.45	1	1	181.37	37.79	6	6
P35268	60S ribosomal protein L22 OS=Homo sapiens OX=9606 GN=RPL22 PE=1 SV=2 - [RL22_HUMAN]	42.19	7	3	3	9	3.63277e+07	1.05121e+07	4.86598e+07	0	0	0	0	0	2.53576e+06	3.45302e+06	0	64.37	21.88	2	2	55.41	32.03	2	2	92.29	42.19	3	3
P62753	40S ribosomal protein S6 OS=Homo sapiens OX=9606 GN=RPS6 PE=1 SV=1 - [RS6_HUMAN]	17.67	3	3	3	9	1.14871e+07	4.71678e+06	9.44074e+06	0	0	0	0	0	0	0	0	244.01	17.67	3	5	137.8	12.85	2	2	91.54	12.85	2	2
O75368	SH3 domain-binding glutamic acid-rich-like protein OS=Homo sapiens OX=9606 GN=SH3BGRL PE=1 SV=1 - [SH3L1_HUMAN]	38.6	1	3	3	9	2.16555e+06	1.8996e+06	1.64247e+07	0	0	1.63395e+06	0	1.76023e+06	0	0	0	72.91	15.79	1	2	46.29	15.79	1	1	144.79	38.6	3	4									85.59	15.79	1	1					26.8	15.79	1	1
P62318	Small nuclear ribonucleoprotein Sm D3 OS=Homo sapiens OX=9606 GN=SNRPD3 PE=1 SV=1 - [SMD3_HUMAN]	47.62	2	4	4	9	1.14663e+07	0	2.5869e+07	0	0	1.12648e+07	0	6.05071e+06	2.22295e+06	3.20343e+06	0	121.98	40.48	3	3					30.58	7.14	1	1									106.62	24.6	2	2					34.97	16.67	1	1
P22528	Cornifin-B OS=Homo sapiens OX=9606 GN=SPRR1B PE=1 SV=2 - [SPR1B_HUMAN]	51.69	1	2	3	9	3.42478e+07	2.8258e+07	9.25025e+07	0	1.20838e+07	5.29262e+07	0	0	0	0	0	81.54	51.69	3	3	60.59	19.1	1	1	95.02	34.83	2	2					46.36	19.1	1	1	86.3	34.83	2	2
Q9BRA2	Thioredoxin domain-containing protein 17 OS=Homo sapiens OX=9606 GN=TXNDC17 PE=1 SV=1 - [TXD17_HUMAN]	53.66	4	5	5	9	1.2378e+07	6.76508e+06	5.37817e+07	0	0	0	0	0	0	2.48152e+06	0	123.54	45.53	4	4	66.26	19.51	2	2	68.05	22.76	2	2
C9JYN0	Synaptophysin-like protein 1 OS=Homo sapiens OX=9606 GN=SYPL1 PE=1 SV=1 - [C9JYN0_HUMAN]	24.55	4	3	3	9	4.23222e+06	5.68082e+06	1.5852e+07	0	0	0	0	8763574	2.54919e+06	0	0	130.98	24.55	3	3	43.85	4.91	1	1	104.87	16.52	2	3																	28.26	4.91	1	1
E9PR70	Serpin H1 (Fragment) OS=Homo sapiens OX=9606 GN=SERPINH1 PE=1 SV=1 - [E9PR70_HUMAN]	19.66	12	3	3	9	2734782	3.62416e+06	1.014e+07	0	0	0	0	1.34642e+06	590956	0	0	89.78	13.9	2	2	173.36	13.9	2	2	169.29	19.66	3	3																	71.78	8.81	1	1
Q5W0X3	Peptidylprolyl isomerase OS=Homo sapiens OX=9606 GN=FKBP1A PE=1 SV=1 - [Q5W0X3_HUMAN]	62.14	5	5	5	9	3.62104e+06	0	4.35856e+07	0	0	0	0	4.16773e+06	0	0	0	65.95	30.1	2	2					184.51	48.54	4	6																	66.9	13.59	1	1
X6RFL8	Ras-related protein Rab-14 (Fragment) OS=Homo sapiens OX=9606 GN=RAB14 PE=1 SV=1 - [X6RFL8_HUMAN]	34.81	33	4	5	9	3.60605e+07	6.69784e+06	2.47955e+07	0	0	0	0	0	9.13583e+06	0	0	51.02	6.08	1	1	97.15	20.99	3	3	121.99	28.73	4	4
C9JJT5	ATP5MF-PTCD1 readthrough OS=Homo sapiens OX=9606 GN=ATP5MF-PTCD1 PE=4 SV=2 - [C9JJT5_HUMAN]	44.44	4	2	2	9	1.27344e+07	6827130	4.94478e+07	0	0	0	0	8.58219e+06	0	2.47106e+06	0	116.606	44.44	2	2	98.4649	44.44	2	2	103.34	44.44	2	2																	88.6783	44.44	2	2
J3QLI9	Small nuclear ribonucleoprotein Sm D1 OS=Homo sapiens OX=9606 GN=SNRPD1 PE=1 SV=1 - [J3QLI9_HUMAN]	44	2	2	2	9	3.32957e+06	2.16346e+06	3.28178e+07	0	334352	0	0	859411	275243	0	0	49.37	26.67	1	1	89.42	26.67	1	2	187.7	44	2	3					34.98	26.67	1	1									52.3	26.67	1	1
P12235	ADP/ATP translocase 1 OS=Homo sapiens OX=9606 GN=SLC25A4 PE=1 SV=4 - [ADT1_HUMAN]	17.11	3	1	4	9	0	1.57204e+07	4.69731e+07	0	3.08199e+06	0	0	1.50233e+07	7.14037e+06	0	0					83.67	8.72	2	2	137.3	17.11	4	4					42.84	4.03	1	1									50.15	4.03	1	1
P07741	Adenine phosphoribosyltransferase OS=Homo sapiens OX=9606 GN=APRT PE=1 SV=2 - [APT_HUMAN]	51.11	5	6	6	9	0	4.42036e+06	2.41605e+07	0	0	0	0	0	0	0	0					154.29	38.33	4	4	271.87	43.89	5	5
Q13838	Spliceosome RNA helicase DDX39B OS=Homo sapiens OX=9606 GN=DDX39B PE=1 SV=1 - [DX39B_HUMAN]	31.78	31	8	8	9	0	1.18766e+07	3.32516e+07	0	0	0	0	0	0	0	0					43.13	7.48	1	1	267.24	27.57	7	7
P31150	Rab GDP dissociation inhibitor alpha OS=Homo sapiens OX=9606 GN=GDI1 PE=1 SV=2 - [GDIA_HUMAN]	20.58	1	2	6	9	0	5.92779e+06	2.62358e+07	0	0	0	0	0	0	0	0					79.31	8.5	2	2	274.04	20.58	6	7
P04899	Guanine nucleotide-binding protein G(i) subunit alpha-2 OS=Homo sapiens OX=9606 GN=GNAI2 PE=1 SV=3 - [GNAI2_HUMAN]	21.69	19	3	5	9	0	5.3163e+06	3.61429e+07	0	0	0	0	3.60312e+06	0	0	0					87.71	14.37	3	3	150.91	21.69	5	5																	25.98	3.1	1	1
P78417	Glutathione S-transferase omega-1 OS=Homo sapiens OX=9606 GN=GSTO1 PE=1 SV=2 - [GSTO1_HUMAN]	33.2	3	5	5	9	0	7.99851e+06	3.01518e+07	0	0	0	0	0	0	0	0					83.01	12.86	3	3	189.02	33.2	5	6
O43390	Heterogeneous nuclear ribonucleoprotein R OS=Homo sapiens OX=9606 GN=HNRNPR PE=1 SV=1 - [HNRPR_HUMAN]	9.16	2	2	5	9	0	6.32977e+06	2.52668e+07	0	0	0	0	0	0	0	0					168.43	7.74	4	4	177.4	9.16	5	5
O75874	Isocitrate dehydrogenase [NADP] cytoplasmic OS=Homo sapiens OX=9606 GN=IDH1 PE=1 SV=2 - [IDHC_HUMAN]	28.26	4	7	7	9	0	4.54436e+06	1.18332e+07	0	0	0	0	0	0	748666	0					152.47	19.08	4	4	234.28	14.98	4	4
P28300	Protein-lysine 6-oxidase OS=Homo sapiens OX=9606 GN=LOX PE=1 SV=2 - [LYOX_HUMAN]	22.78	1	5	5	9	0	2.73428e+06	1.66385e+07	0	0	7.61032e+06	0	0	2.27942e+06	0	0					103.47	6.47	2	2	255.13	22.78	5	5									27.49	3.12	1	1
P68402	Platelet-activating factor acetylhydrolase IB subunit beta OS=Homo sapiens OX=9606 GN=PAFAH1B2 PE=1 SV=1 - [PA1B2_HUMAN]	36.68	2	4	4	9	0	5.49126e+06	1.76542e+07	0	0	0	0	890649	0	0	0					136.43	36.68	4	4	203.06	36.68	4	4																	27.65	10.48	1	1
Q13200	26S proteasome non-ATPase regulatory subunit 2 OS=Homo sapiens OX=9606 GN=PSMD2 PE=1 SV=3 - [PSMD2_HUMAN]	10.68	3	5	5	9	0	1.41853e+06	6.58077e+06	0	0	0	0	364776	0	0	0					120.9	4.52	2	2	374.07	10.68	5	6																	43.21	2.09	1	1
P24752	Acetyl-CoA acetyltransferase, mitochondrial OS=Homo sapiens OX=9606 GN=ACAT1 PE=1 SV=1 - [THIL_HUMAN]	24.82	4	6	6	9	0	2.25406e+06	1.41022e+07	0	0	0	0	809393	0	0	0					85.52	11.24	3	3	239.07	20.37	5	5																	25.5	2.81	1	1
O75083	WD repeat-containing protein 1 OS=Homo sapiens OX=9606 GN=WDR1 PE=1 SV=4 - [WDR1_HUMAN]	23.27	2	7	7	9	0	1.09175e+07	2.48298e+07	0	0	0	0	0	0	0	0					163.12	16.01	5	5	225.78	13.53	4	4
E9PEX6	Dihydrolipoyl dehydrogenase OS=Homo sapiens OX=9606 GN=DLD PE=1 SV=1 - [E9PEX6_HUMAN]	18.31	2	5	5	9	0	3.68849e+06	2.04428e+07	0	0	0	0	0	794254	0	0					107.52	9.05	3	3	212.577	18.31	5	5
C9JZR2	Catenin delta-1 OS=Homo sapiens OX=9606 GN=CTNND1 PE=1 SV=2 - [C9JZR2_HUMAN]	15.88	3	8	8	9	0	3.88581e+06	8.77907e+06	0	0	0	0	0	0	0	0					89.48	6.82	4	4	196.75	11.51	5	5
Q9NVJ2	ADP-ribosylation factor-like protein 8B OS=Homo sapiens OX=9606 GN=ARL8B PE=1 SV=1 - [ARL8B_HUMAN]	38.71	2	4	4	8	0	7.23366e+06	1.89908e+07	0	0	0	0	0	0	0	0	25.82	5.38	1	1	68.54	17.74	2	2	182.77	38.71	4	5
P62330	ADP-ribosylation factor 6 OS=Homo sapiens OX=9606 GN=ARF6 PE=1 SV=2 - [ARF6_HUMAN]	29.71	2	4	4	8	3.5224e+06	6.10393e+06	3.05278e+07	0	0	0	0	0	0	0	0	59.8	12	2	2	77.04	12	2	2	151.32	29.71	4	4
O15511	Actin-related protein 2/3 complex subunit 5 OS=Homo sapiens OX=9606 GN=ARPC5 PE=1 SV=3 - [ARPC5_HUMAN]	39.74	2	4	4	8	1.94667e+07	0	1.03755e+08	0	0	1.7556e+07	0	0	0	0	0	158.69	39.74	4	4					142.78	39.74	3	3									51.33	23.18	1	1
P36542	ATP synthase subunit gamma, mitochondrial OS=Homo sapiens OX=9606 GN=ATP5C1 PE=1 SV=1 - [ATPG_HUMAN]	18.12	1	3	3	8	2.96669e+06	7.09672e+06	2.53386e+07	0	0	0	0	4.54394e+06	2.77544e+06	984255	0	45.22	4.03	1	1	106.39	14.43	2	2	78.84	7.72	2	2																	55.03	4.03	1	1
Q9UBI6	Guanine nucleotide-binding protein G(I)/G(S)/G(O) subunit gamma-12 OS=Homo sapiens OX=9606 GN=GNG12 PE=1 SV=3 - [GBG12_HUMAN]	41.67	1	2	2	8	1.52692e+07	8.7668e+06	6.45337e+07	0	0	0	0	6.38638e+06	2.18652e+06	0	0	20.76	19.44	1	1	58.94	41.67	2	2	71.76	41.67	2	2																	43.13	41.67	2	2
P68431	Histone H3.1 OS=Homo sapiens OX=9606 GN=HIST1H3A PE=1 SV=2 - [H31_HUMAN]	28.68	7	1	2	8	6.65396e+07	7.16748e+07	2.84162e+08	0	0	5.59304e+06	0	0	0	0	0	119.211	28.68	2	3	73.23	23.53	1	2	96.66	23.53	1	2									35.29	23.53	1	1
P00492	Hypoxanthine-guanine phosphoribosyltransferase OS=Homo sapiens OX=9606 GN=HPRT1 PE=1 SV=2 - [HPRT_HUMAN]	30.28	1	4	4	8	1.36138e+06	2.01796e+06	1.03445e+07	0	0	0	0	0	0	0	0	32.43	5.96	1	1	98.24	24.31	3	3	208.03	30.28	4	4
P14735	Insulin-degrading enzyme OS=Homo sapiens OX=9606 GN=IDE PE=1 SV=4 - [IDE_HUMAN]	6.67	2	5	5	8	8.49356e+06	2.81949e+06	8.78319e+06	0	0	0	0	0	0	0	0	40.01	2.45	2	2	93.39	4.22	3	3	111.53	4.22	3	3
Q9C075	Keratin, type I cytoskeletal 23 OS=Homo sapiens OX=9606 GN=KRT23 PE=1 SV=2 - [K1C23_HUMAN]	18.96	2	5	5	8	2.04617e+06	2.44198e+06	7.32104e+06	0	0	3.00072e+06	0	0	0	0	0	76.69	9.24	2	2	29.3	4.5	1	1	148.22	9	2	3									52.73	5.21	2	2
Q3ZCW2	Galectin-related protein OS=Homo sapiens OX=9606 GN=LGALSL PE=1 SV=2 - [LEGL_HUMAN]	30.23	4	3	3	8	5.24519e+06	5.43575e+06	2.23374e+07	0	0	0	0	0	0	0	0	105.16	19.19	2	2	102.7	30.23	3	3	159.33	30.23	3	3
O75342	Arachidonate 12-lipoxygenase, 12R-type OS=Homo sapiens OX=9606 GN=ALOX12B PE=1 SV=1 - [LX12B_HUMAN]	11.98	1	6	6	8	5.44862e+06	0	0	0	0	1.25653e+07	0	0	0	0	0	55.53	1.71	1	1																	286.49	11.98	6	7
O14880	Microsomal glutathione S-transferase 3 OS=Homo sapiens OX=9606 GN=MGST3 PE=1 SV=1 - [MGST3_HUMAN]	51.97	3	5	5	8	2.58274e+06	1.02397e+07	2.90925e+07	0	0	0	0	0	2.89289e+06	0	0	114.35	26.32	2	2	67.77	9.21	1	1	120.83	34.21	4	4
P22307	Non-specific lipid-transfer protein OS=Homo sapiens OX=9606 GN=SCP2 PE=1 SV=2 - [NLTP_HUMAN]	7.13	2	3	3	8	5.58979e+06	2.68761e+06	1.30288e+07	0	0	3.24181e+06	0	0	0	0	0	50.77	3.66	2	2	48.36	3.66	2	2	135.82	7.13	3	3									28.08	1.46	1	1
P49721	Proteasome subunit beta type-2 OS=Homo sapiens OX=9606 GN=PSMB2 PE=1 SV=1 - [PSB2_HUMAN]	28.86	2	3	3	8	2.20004e+06	4.51158e+06	9.55386e+06	0	0	0	0	0	994719	1.72525e+06	0	52.91	24.88	2	2	140.6	28.86	3	3	58.47	9.45	1	1
P28062	Proteasome subunit beta type-8 OS=Homo sapiens OX=9606 GN=PSMB8 PE=1 SV=3 - [PSB8_HUMAN]	36.59	4	5	5	8	1.3165e+06	3.57931e+06	1.17197e+07	0	0	0	0	0	1.40668e+06	0	0	31.87	4.35	1	1	74.49	13.77	2	2	207.43	32.25	4	4
P07919	Cytochrome b-c1 complex subunit 6, mitochondrial OS=Homo sapiens OX=9606 GN=UQCRH PE=1 SV=2 - [QCR6_HUMAN]	48.35	2	2	2	8	1.31821e+07	9.6489e+06	3.4987e+07	0	1.71009e+06	0	0	9.4925e+06	0	0	0	102.16	48.35	2	3	38.19	19.78	1	1	51.54	19.78	1	1					51.81	19.78	1	1									56.19	19.78	1	2
P62701	40S ribosomal protein S4, X isoform OS=Homo sapiens OX=9606 GN=RPS4X PE=1 SV=2 - [RS4X_HUMAN]	14.07	1	3	3	8	4.11323e+06	1.09075e+07	4.15907e+07	0	0	0	0	0	0	0	0	64.12	7.6	2	2	106.74	14.07	3	3	101.91	14.07	3	3
P49458	Signal recognition particle 9 kDa protein OS=Homo sapiens OX=9606 GN=SRP9 PE=1 SV=2 - [SRP09_HUMAN]	34.88	2	3	3	8	9.58251e+06	4.92606e+06	3.08522e+07	0	0	9.78147e+06	0	0	0	0	0	61.14	22.09	2	2	36.26	12.79	1	1	128.26	34.88	3	3									69.07	25.58	2	2
Q04837	Single-stranded DNA-binding protein, mitochondrial OS=Homo sapiens OX=9606 GN=SSBP1 PE=1 SV=1 - [SSBP_HUMAN]	33.11	4	3	3	8	9.87726e+06	5.16398e+06	2.2818e+07	0	0	0	0	0	0	0	0	127.13	20.27	2	3	63.99	20.27	2	2	140.3	33.11	3	3
P51571	Translocon-associated protein subunit delta OS=Homo sapiens OX=9606 GN=SSR4 PE=1 SV=1 - [SSRD_HUMAN]	30.64	2	3	3	8	6.50201e+06	0	2.27008e+07	0	0	8.34644e+06	0	8.68223e+06	3.5257e+06	0	0	130.46	30.64	3	3					130.89	24.28	2	2									47.24	6.36	1	1					52.74	6.36	1	1
P55060	Exportin-2 OS=Homo sapiens OX=9606 GN=CSE1L PE=1 SV=3 - [XPO2_HUMAN]	5.87	1	4	4	8	9.97461e+08	0	8.63823e+08	0	0	7.72741e+08	0	0	0	0	0	42.82	0.82	1	2					166.72	5.87	4	5									26.12	0.82	1	1
E7EQV9	Ribosomal protein L15 (Fragment) OS=Homo sapiens OX=9606 GN=RPL15 PE=1 SV=1 - [E7EQV9_HUMAN]	18.97	5	3	3	8	1.34722e+07	1.35464e+07	5.60148e+07	0	0	6.28185e+06	0	0	0	0	0	30.25	6.9	1	1	86.69	12.07	2	2	163.84	18.97	3	4									65.01	8.05	1	1
J3KMX5	40S ribosomal protein S13 OS=Homo sapiens OX=9606 GN=RPS13 PE=1 SV=1 - [J3KMX5_HUMAN]	33.78	3	4	4	8	8.71948e+06	7.57419e+06	2.85645e+07	0	0	6.6367e+06	0	4.35058e+06	0	0	0	37.59	8.78	1	1	37.8	8.78	1	1	111.79	27.03	3	3									55.76	15.54	2	2					41.83	6.76	1	1
C9J8H1	V-type proton ATPase subunit E 1 (Fragment) OS=Homo sapiens OX=9606 GN=ATP6V1E1 PE=1 SV=1 - [C9J8H1_HUMAN]	16.75	2	2	2	8	761909	2.75053e+06	7.45017e+06	0	335351	0	0	413218	0	306031	0	88.8	9.85	1	1	143.48	16.75	2	2	132.99	16.75	2	2					59.88	9.85	1	1									39.98	9.85	1	1
C9JAW5	Uncharacterized protein OS=Homo sapiens OX=9606 PE=4 SV=1 - [C9JAW5_HUMAN]	28.92	3	2	2	8	1.67151e+06	864897	2.67024e+06	0	0	2.07691e+06	0	0	897175	904604	0	84.47	28.92	2	2	48.49	26.51	1	1	124.17	28.92	2	2									64.12	26.51	1	1
A0A0G2JMH6	HLA class II histocompatibility antigen, DR alpha chain OS=Homo sapiens OX=9606 GN=HLA-DRA PE=1 SV=1 - [A0A0G2JMH6_HUMAN]	22.44	9	4	4	8	7.39258e+06	0	0	0	0	0	0	5.51646e+06	2.56412e+06	2.71968e+06	0	142.04	15.75	3	3																									159.86	18.11	3	3
P62873	Guanine nucleotide-binding protein G(I)/G(S)/G(T) subunit beta-1 OS=Homo sapiens OX=9606 GN=GNB1 PE=1 SV=3 - [GBB1_HUMAN]	25	5	1	4	8	0	8.52934e+06	2.16748e+07	0	0	0	0	4.49851e+06	0	0	0					123.67	10	2	2	281.27	25	4	5																	38.67	3.24	1	1
P49748	Very long-chain specific acyl-CoA dehydrogenase, mitochondrial OS=Homo sapiens OX=9606 GN=ACADVL PE=1 SV=1 - [ACADV_HUMAN]	8.7	3	4	4	8	0	2.85414e+06	1.13942e+07	0	0	0	0	0	1.34956e+06	0	0					96.78	5.8	3	3	168.72	8.7	4	4
Q92747	Actin-related protein 2/3 complex subunit 1A OS=Homo sapiens OX=9606 GN=ARPC1A PE=2 SV=2 - [ARC1A_HUMAN]	23.78	2	2	5	8	0	6.07318e+06	2.58531e+07	0	0	0	0	0	0	0	0					101.38	16.49	3	3	163.87	23.78	5	5
Q14195	Dihydropyrimidinase-related protein 3 OS=Homo sapiens OX=9606 GN=DPYSL3 PE=1 SV=1 - [DPYL3_HUMAN]	13.51	4	3	5	8	0	3.77512e+06	1.45734e+07	0	0	0	0	0	0	0	0					122.68	8.77	3	3	320.22	13.51	5	5
P08754	Guanine nucleotide-binding protein G(k) subunit alpha OS=Homo sapiens OX=9606 GN=GNAI3 PE=1 SV=3 - [GNAI3_HUMAN]	24.58	19	3	5	8	0	5.17918e+06	3.5031e+07	0	0	0	0	3.60312e+06	0	0	0					46.49	8.19	2	2	190.4	24.58	5	5																	25.98	3.11	1	1
P07099	Epoxide hydrolase 1 OS=Homo sapiens OX=9606 GN=EPHX1 PE=1 SV=1 - [HYEP_HUMAN]	23.08	1	5	5	8	0	6.9742e+06	2.27084e+07	0	0	0	0	4.14317e+06	0	0	0					78.39	11.21	2	2	189.11	23.08	5	5																	42.41	3.96	1	1
P48735	Isocitrate dehydrogenase [NADP], mitochondrial OS=Homo sapiens OX=9606 GN=IDH2 PE=1 SV=2 - [IDHP_HUMAN]	25	2	7	7	8	0	6.03965e+06	1.9767e+07	0	0	0	0	0	0	0	0					75.06	9.73	2	2	309.38	18.14	6	6
P07195	L-lactate dehydrogenase B chain OS=Homo sapiens OX=9606 GN=LDHB PE=1 SV=2 - [LDHB_HUMAN]	19.16	4	5	5	8	0	5.05976e+06	1.99646e+07	0	0	0	0	0	0	0	0					143.87	12.57	3	3	232.82	19.16	5	5
P14543	Nidogen-1 OS=Homo sapiens OX=9606 GN=NID1 PE=1 SV=3 - [NID1_HUMAN]	8.1	1	6	6	8	0	4.1811e+06	8.23399e+06	0	0	0	0	0	0	0	0					129.73	5.85	4	4	167.21	5.69	4	4
Q9UNM6	26S proteasome non-ATPase regulatory subunit 13 OS=Homo sapiens OX=9606 GN=PSMD13 PE=1 SV=2 - [PSD13_HUMAN]	20.74	7	5	5	8	0	2.83458e+06	8.12873e+06	0	0	0	0	0	0	0	0					61.5	6.38	2	2	247.14	20.74	5	6
Q9UL46	Proteasome activator complex subunit 2 OS=Homo sapiens OX=9606 GN=PSME2 PE=1 SV=4 - [PSME2_HUMAN]	27.62	4	4	4	8	0	3.37426e+06	1.14084e+07	0	0	0	0	0	0	0	0					87.06	21.34	3	3	213.44	27.62	4	5
P22234	Multifunctional protein ADE2 OS=Homo sapiens OX=9606 GN=PAICS PE=1 SV=3 - [PUR6_HUMAN]	28	3	6	6	8	0	2.85326e+06	9.33009e+06	0	0	0	0	0	0	0	0					41.11	2.59	1	1	259.35	28	6	7
P54727	UV excision repair protein RAD23 homolog B OS=Homo sapiens OX=9606 GN=RAD23B PE=1 SV=1 - [RD23B_HUMAN]	29.58	4	5	5	8	0	3.60425e+06	1.39024e+07	0	0	0	0	0	0	0	0					186.9	18.09	4	4	190.31	26.41	4	4
P04843	Dolichyl-diphosphooligosaccharide--protein glycosyltransferase subunit 1 OS=Homo sapiens OX=9606 GN=RPN1 PE=1 SV=1 - [RPN1_HUMAN]	11.86	3	5	5	8	0	5.99895e+06	2.06202e+07	0	0	0	0	2.2533e+06	570232	0	0					42.27	2.8	1	1	129.83	9.39	4	4																	54.71	5.27	2	2
Q9UIV8	Serpin B13 OS=Homo sapiens OX=9606 GN=SERPINB13 PE=1 SV=2 - [SPB13_HUMAN]	27.11	5	6	6	8	0	4.41196e+06	1.95732e+07	0	0	0	0	0	0	0	0					99.59	8.95	2	2	333.95	27.11	6	6
P35237	Serpin B6 OS=Homo sapiens OX=9606 GN=SERPINB6 PE=1 SV=3 - [SPB6_HUMAN]	13.83	3	4	4	8	0	3.32466e+06	1.70769e+07	0	0	0	0	0	0	0	0					94.23	11.44	3	3	188.36	13.83	4	5
O75635	Serpin B7 OS=Homo sapiens OX=9606 GN=SERPINB7 PE=1 SV=1 - [SPB7_HUMAN]	12.11	4	4	4	8	0	4.11978e+06	1.37647e+07	0	0	5.52851e+06	0	3.53066e+06	0	0	0					136.02	8.68	3	3	193	9.47	3	3									62.48	3.42	1	1					35.99	3.42	1	1
P41250	Glycine--tRNA ligase OS=Homo sapiens OX=9606 GN=GARS PE=1 SV=3 - [GARS_HUMAN]	14.07	2	5	5	8	0	2.01079e+06	4.35637e+06	0	0	0	0	0	0	0	0					87.98	7.31	3	3	244.64	14.07	5	5
P78371	T-complex protein 1 subunit beta OS=Homo sapiens OX=9606 GN=CCT2 PE=1 SV=4 - [TCPB_HUMAN]	20	3	7	7	8	0	3.12847e+06	3.38385e+07	0	0	0	0	0	0	0	0					41.54	2.8	1	1	180.581	20	7	7
A0A0U1RRE1	Septin-7 (Fragment) OS=Homo sapiens OX=9606 GN=SEPT7 PE=1 SV=1 - [A0A0U1RRE1_HUMAN]	50.32	16	4	5	8	0	7.05003e+06	2.10042e+07	0	0	0	0	0	0	0	0					72.52	21.02	2	2	158.69	50.32	5	6
A0A1B0GUA1	Alpha-aminoadipic semialdehyde dehydrogenase OS=Homo sapiens OX=9606 GN=ALDH7A1 PE=1 SV=1 - [A0A1B0GUA1_HUMAN]	19	14	5	5	8	0	2.9246e+06	1.07399e+07	0	0	0	0	0	0	0	0					140.73	11.13	3	3	269.15	19	5	5
J3QRD1	Fatty aldehyde dehydrogenase OS=Homo sapiens OX=9606 GN=ALDH3A2 PE=1 SV=1 - [J3QRD1_HUMAN]	18.07	16	4	5	8	0	3.58434e+06	1.92323e+07	0	0	0	0	0	0	0	0					82.54	11.45	3	3	173.36	18.07	5	5
F8VZX2	Poly(rC)-binding protein 2 OS=Homo sapiens OX=9606 GN=PCBP2 PE=1 SV=1 - [F8VZX2_HUMAN]	35.83	12	4	5	8	0	5.88579e+06	1.70199e+07	0	0	0	0	0	0	731038	0					92.47	6.23	1	2	197.98	29.28	4	5
E7EP32	Guanine nucleotide-binding protein G(I)/G(S)/G(T) subunit beta-2 OS=Homo sapiens OX=9606 GN=GNB2 PE=1 SV=1 - [E7EP32_HUMAN]	23.99	6	1	4	8	0	6.679e+06	2.45074e+07	0	0	0	0	4.49851e+06	0	0	0					158.67	19.59	3	3	208.59	15.88	3	4																	38.67	3.72	1	1
M0R248	Delta(3,5)-Delta(2,4)-dienoyl-CoA isomerase, mitochondrial (Fragment) OS=Homo sapiens OX=9606 GN=ECH1 PE=1 SV=1 - [M0R248_HUMAN]	19.1	3	3	3	8	0	4.12721e+06	1.20904e+07	0	0	0	0	2.24897e+06	0	0	0					70.75	11.99	2	2	278.06	19.1	3	5																	32.99	3.75	1	1
A0A0C4DGN4	Zymogen granule protein 16 homolog B OS=Homo sapiens OX=9606 GN=ZG16B PE=1 SV=1 - [A0A0C4DGN4_HUMAN]	42.7	4	4	4	8	0	0	0	0	0	1.768e+07	0	0	0	2.00617e+07	0																					185.86	25.84	3	4
P63000	Ras-related C3 botulinum toxin substrate 1 OS=Homo sapiens OX=9606 GN=RAC1 PE=1 SV=1 - [RAC1_HUMAN]	27.08	8	3	3	7	5.54608e+06	1.27523e+07	3.40443e+07	0	1.46665e+06	0	0	3.13694e+06	0	0	0	59.86	12.5	2	2	70.52	5.21	1	1	94.91	19.79	2	2					33.43	5.21	1	1									30.57	5.21	1	1
P62760	Visinin-like protein 1 OS=Homo sapiens OX=9606 GN=VSNL1 PE=1 SV=2 - [VISL1_HUMAN]	19.9	3	3	3	7	1.44568e+06	1.53938e+06	9.23953e+06	0	0	0	0	0	0	0	0	93.33	14.14	2	2	76.44	14.14	2	2	132.8	19.9	3	3
P01009	Alpha-1-antitrypsin OS=Homo sapiens OX=9606 GN=SERPINA1 PE=1 SV=3 - [A1AT_HUMAN]	10.29	3	3	3	7	2.11892e+06	0	5.78328e+06	0	0	0	0	4.97895e+06	0	2.22841e+06	0	55.13	6.46	2	2					57.03	6.46	2	2																	51.21	6.22	2	2
P07108	Acyl-CoA-binding protein OS=Homo sapiens OX=9606 GN=DBI PE=1 SV=2 - [ACBP_HUMAN]	52.87	3	4	4	7	3.23152e+07	1.42171e+07	1.10593e+08	0	0	0	0	0	0	0	0	107.85	52.87	3	3	52.9	27.59	2	2	104.49	41.38	2	2
P27695	DNA-(apurinic or apyrimidinic site) lyase OS=Homo sapiens OX=9606 GN=APEX1 PE=1 SV=2 - [APEX1_HUMAN]	22.33	10	4	4	7	2.06375e+06	4.1348e+06	1.27454e+07	0	0	0	0	0	0	0	0	39.39	5.66	1	1	59.02	11.32	2	2	167.23	22.33	4	4
P61769	Beta-2-microglobulin OS=Homo sapiens OX=9606 GN=B2M PE=1 SV=1 - [B2MG_HUMAN]	37.82	3	2	2	7	2.91898e+07	2.97294e+07	8.92185e+07	0	0	2.17327e+07	0	0	0	0	0	60.26	37.82	2	2	49.56	18.49	1	1	64.89	37.82	2	2									56.64	37.82	2	2
Q9Y696	Chloride intracellular channel protein 4 OS=Homo sapiens OX=9606 GN=CLIC4 PE=1 SV=4 - [CLIC4_HUMAN]	30.83	1	4	4	7	2.69781e+06	3.65373e+06	1.92421e+07	0	0	0	0	0	0	0	0	29.75	8.7	1	1	85.47	13.44	2	2	276.39	30.83	4	4
P20674	Cytochrome c oxidase subunit 5A, mitochondrial OS=Homo sapiens OX=9606 GN=COX5A PE=1 SV=2 - [COX5A_HUMAN]	40.67	5	3	3	7	1.06475e+07	9.60785e+06	5.88129e+07	0	0	1.45217e+07	0	5.12688e+06	0	0	0	75.9	20.67	2	2	64.3	10	1	1	103.67	10	1	1									39.39	20	1	2					44.38	10	1	1
P15090	Fatty acid-binding protein, adipocyte OS=Homo sapiens OX=9606 GN=FABP4 PE=1 SV=3 - [FABP4_HUMAN]	25	4	3	3	7	5998808	1.0939e+07	6.28835e+07	0	0	0	0	0	0	0	0	112.62	25	2	2	144.34	25	2	3	147.67	24.24	2	2
P07305	Histone H1.0 OS=Homo sapiens OX=9606 GN=H1F0 PE=1 SV=3 - [H10_HUMAN]	6.7	1	1	1	7	1.46144e+07	5.32177e+06	1.74369e+07	0	0	0	0	1.02269e+07	0	1.62643e+06	3.31989e+06	76.96	6.7	1	2	68.26	6.7	1	1	54.42	6.7	1	1																	51.38	6.7	1	1
P00568	Adenylate kinase isoenzyme 1 OS=Homo sapiens OX=9606 GN=AK1 PE=1 SV=3 - [KAD1_HUMAN]	23.71	4	3	3	7	2.01551e+06	2.01034e+06	1.4241e+07	0	0	0	0	0	0	0	0	80.6	17.53	2	2	47.14	7.22	1	1	122.06	23.71	3	4
P58546	Myotrophin OS=Homo sapiens OX=9606 GN=MTPN PE=1 SV=2 - [MTPN_HUMAN]	32.2	2	2	2	7	1.36998e+07	9.93324e+06	4.40097e+07	0	1.82308e+06	4.05052e+06	0	0	0	0	0	53.79	32.2	2	2	67.98	14.41	1	1	104.15	32.2	2	2					35.32	14.41	1	1	33.48	17.8	1	1
P61970	Nuclear transport factor 2 OS=Homo sapiens OX=9606 GN=NUTF2 PE=1 SV=1 - [NTF2_HUMAN]	50.39	2	3	3	7	3.99872e+06	1.02681e+07	2.89912e+07	0	0	0	0	2.37869e+06	0	0	0	81.41	29.13	2	2	106.77	50.39	3	3	63.75	11.02	1	1																	21.68	11.02	1	1
Q9UDW1	Cytochrome b-c1 complex subunit 9 OS=Homo sapiens OX=9606 GN=UQCR10 PE=1 SV=3 - [QCR9_HUMAN]	38.1	1	2	2	7	1.47128e+07	0	4.77516e+07	0	0	2.12552e+07	0	5.74142e+06	0	0	0	69.3	38.1	2	2					69.12	38.1	2	2									80.5	38.1	2	2					28.51	11.11	1	1
P11233	Ras-related protein Ral-A OS=Homo sapiens OX=9606 GN=RALA PE=1 SV=1 - [RALA_HUMAN]	19.9	7	3	3	7	1.3477e+06	1.57189e+06	1.38304e+07	0	0	0	0	0	0	0	0	77.06	9.71	1	2	38.73	9.71	1	1	220.07	19.9	3	4
P61353	60S ribosomal protein L27 OS=Homo sapiens OX=9606 GN=RPL27 PE=1 SV=2 - [RL27_HUMAN]	20.59	4	3	3	7	1.47159e+07	0	3.7528e+07	0	0	0	0	4.88714e+06	2.31318e+06	0	0	54.42	13.97	2	2					38.71	8.09	1	1																	65.37	20.59	3	3
P62841	40S ribosomal protein S15 OS=Homo sapiens OX=9606 GN=RPS15 PE=1 SV=2 - [RS15_HUMAN]	46.9	8	3	3	7	7.84119e+06	9.60878e+06	1.92466e+07	0	0	0	0	2.74114e+06	0	0	0	94.34	33.79	2	2	102.59	15.17	1	1	175.8	46.9	3	3																	32.57	15.17	1	1
P62269	40S ribosomal protein S18 OS=Homo sapiens OX=9606 GN=RPS18 PE=1 SV=3 - [RS18_HUMAN]	19.08	4	3	3	7	9.42929e+06	1.38634e+07	6.04364e+07	0	0	7.41186e+06	0	0	0	0	0	97.9	13.82	2	2	59.43	11.18	2	2	80.08	11.18	2	2									27.2	5.92	1	1
P35321	Cornifin-A OS=Homo sapiens OX=9606 GN=SPRR1A PE=1 SV=2 - [SPR1A_HUMAN]	34.83	1	1	2	7	2.64641e+07	1.21401e+07	6.29896e+07	0	0	3.82192e+07	0	0	0	0	0	49.81	34.83	2	2	47.78	19.1	1	1	108.38	34.83	2	2									61.33	34.83	2	2
Q7Z7G0	Target of Nesh-SH3 OS=Homo sapiens OX=9606 GN=ABI3BP PE=1 SV=1 - [TARSH_HUMAN]	7.53	3	5	5	7	9.52487e+06	0	2.89611e+07	0	0	8.33518e+06	0	0	0	0	0	80.51	2.23	2	2					81.79	5.3	3	3									50.42	1.95	2	2
P68036	Ubiquitin-conjugating enzyme E2 L3 OS=Homo sapiens OX=9606 GN=UBE2L3 PE=1 SV=1 - [UB2L3_HUMAN]	40.26	2	3	3	7	5.46374e+06	6.01995e+06	2.3834e+07	0	0	0	0	0	0	0	0	86.93	40.26	3	3	57.47	14.29	1	1	116.18	24.03	2	2									54.01	14.29	1	1
P47985	Cytochrome b-c1 complex subunit Rieske, mitochondrial OS=Homo sapiens OX=9606 GN=UQCRFS1 PE=1 SV=2 - [UCRI_HUMAN]	15.69	2	2	2	7	2.98547e+06	2.46661e+06	7.29889e+06	0	0	0	0	2.10115e+06	0	776380	0	72.66	15.69	2	2	55.55	7.66	1	1	187.25	7.66	1	2																	37.06	7.66	1	1
S4R3N1	HSPE1-MOB4 readthrough OS=Homo sapiens OX=9606 GN=HSPE1-MOB4 PE=3 SV=1 - [S4R3N1_HUMAN]	16.86	1	1	2	7	1.85264e+07	0	3.65244e+07	0	2.84378e+06	1.32278e+07	0	5.97408e+06	2.57311e+06	0	0	50.91	5.36	1	1					121.87	16.86	2	2					58.29	5.36	1	1	44.03	5.36	1	1					25.08	5.36	1	1
Q8WVC2	40S ribosomal protein S21 OS=Homo sapiens OX=9606 GN=RPS21 PE=1 SV=1 - [Q8WVC2_HUMAN]	45.68	3	4	4	7	2.86741e+06	9.35428e+06	2.9543e+07	0	0	20368581	0	0	0	0	0	120.4	34.57	3	3	33.71	11.11	1	1	101.38	17.28	1	2									36.55	11.11	1	1
H7C3I1	Hsc70-interacting protein (Fragment) OS=Homo sapiens OX=9606 GN=ST13 PE=1 SV=1 - [H7C3I1_HUMAN]	36.99	6	4	4	7	2.60804e+06	5.78824e+06	1.78188e+07	0	0	0	0	0	0	0	0	70.91	25.34	3	3	42.67	6.85	1	1	117.55	28.08	3	3
F8VR50	Actin-related protein 2/3 complex subunit 3 (Fragment) OS=Homo sapiens OX=9606 GN=ARPC3 PE=1 SV=1 - [F8VR50_HUMAN]	28.57	3	2	2	7	9.10215e+06	8.44057e+06	2.84906e+07	0	0	2.18215e+06	0	0	0	0	0	67.06	13.1	1	1	129.93	28.57	2	2	119.96	28.57	2	3									42.25	15.48	1	1
F5H157	Ras-related protein Rab-35 (Fragment) OS=Homo sapiens OX=9606 GN=RAB35 PE=1 SV=1 - [F5H157_HUMAN]	21.62	41	1	3	7	2.73143e+07	1.74711e+07	1.20064e+08	0	0	0	0	0	9.13583e+06	0	0	79.37	11.89	2	2	127.05	15.68	2	2	76.75	5.95	1	2
E9PGT1	Translin OS=Homo sapiens OX=9606 GN=TSN PE=1 SV=1 - [E9PGT1_HUMAN]	15.25	3	2	2	7	1.01493e+06	2.83288e+06	1.25712e+07	0	246971	0	0	747799	0	1.19016e+06	0	30.29	5.38	1	1	100.294	15.25	2	2	34.76	5.38	1	1					28.52	9.87	1	1									49.45	9.87	1	1
G3V1B3	60S ribosomal protein L21 OS=Homo sapiens OX=9606 GN=RPL21 PE=1 SV=1 - [G3V1B3_HUMAN]	29.89	3	2	2	7	1.64153e+07	8.41977e+06	3.965e+07	0	0	1.23618e+07	0	0	0	0	0	58.8	29.89	2	2	41.92	29.89	2	2	65.09	29.89	2	2									44.55	17.24	1	1
Q86WV2	COX4I1 protein OS=Homo sapiens OX=9606 GN=COX4I1 PE=1 SV=1 - [Q86WV2_HUMAN]	27.71	6	2	2	7	1.86026e+07	9.90921e+06	7.56489e+07	0	1.56923e+06	0	0	8.26366e+06	0	0	0	86.85	27.71	2	2	42.92	13.25	1	1	72.66	27.71	2	2					31.47	13.25	1	1									67.3	13.25	1	1
P61163	Alpha-centractin OS=Homo sapiens OX=9606 GN=ACTR1A PE=1 SV=1 - [ACTZ_HUMAN]	27.66	3	3	6	7	0	2.77997e+06	1.81083e+07	0	0	0	0	0	0	0	0					47.35	6.38	2	2	186.45	25.53	5	5
P11766	Alcohol dehydrogenase class-3 OS=Homo sapiens OX=9606 GN=ADH5 PE=1 SV=4 - [ADHX_HUMAN]	27.01	5	4	4	7	0	5.47323e+06	1.26022e+07	0	0	0	0	0	0	0	0					91.83	15.78	3	3	198.95	27.01	4	4
P14550	Alcohol dehydrogenase [NADP(+)] OS=Homo sapiens OX=9606 GN=AKR1A1 PE=1 SV=3 - [AK1A1_HUMAN]	24	5	4	5	7	0	2.81093e+06	1.09824e+07	0	0	0	0	0	0	0	0					68.57	13.54	3	3	89.94	18.15	4	4
P50995	Annexin A11 OS=Homo sapiens OX=9606 GN=ANXA11 PE=1 SV=1 - [ANX11_HUMAN]	8.32	2	4	4	7	0	3.25357e+06	1.04104e+07	0	0	0	0	1.73545e+06	0	0	0					67.43	3.56	2	2	75.97	6.53	3	3																	51.6	3.96	2	2
Q9Y678	Coatomer subunit gamma-1 OS=Homo sapiens OX=9606 GN=COPG1 PE=1 SV=1 - [COPG1_HUMAN]	9.04	3	5	5	7	0	936308	3.61578e+06	0	0	0	0	0	0	0	0					47.29	3.09	2	2	190.6	9.04	5	5
P08574	Cytochrome c1, heme protein, mitochondrial OS=Homo sapiens OX=9606 GN=CYC1 PE=1 SV=3 - [CY1_HUMAN]	34.77	1	5	5	7	0	6.65561e+06	2.65095e+07	0	0	0	0	4.49356e+06	0	0	0					49.08	3.69	1	1	227.7	34.77	5	5																	25.83	7.38	1	1
P49411	Elongation factor Tu, mitochondrial OS=Homo sapiens OX=9606 GN=TUFM PE=1 SV=2 - [EFTU_HUMAN]	18.14	1	4	4	7	0	816272	1.37229e+07	0	0	0	0	0	0	995870	0					49.47	3.98	1	1	253.28	18.14	4	5
P01861	Immunoglobulin heavy constant gamma 4 OS=Homo sapiens OX=9606 GN=IGHG4 PE=1 SV=1 - [IGHG4_HUMAN]	12.84	2	2	3	7	0	1.19755e+07	1.42826e+07	0	0	6.2615e+06	0	1.00292e+07	2.77025e+06	0	0					119.3	12.84	3	3	46.09	4.89	1	1									26.23	3.67	1	1					61.68	4.28	1	1
P43034	Platelet-activating factor acetylhydrolase IB subunit alpha OS=Homo sapiens OX=9606 GN=PAFAH1B1 PE=1 SV=2 - [LIS1_HUMAN]	14.39	2	4	4	7	0	3.75217e+06	1.15583e+07	0	0	0	0	658100	0	0	0					73.28	7.8	2	2	173.98	14.39	4	4																	29.08	5.12	1	1
P62333	26S proteasome regulatory subunit 10B OS=Homo sapiens OX=9606 GN=PSMC6 PE=1 SV=1 - [PRS10_HUMAN]	25.19	4	6	6	7	0	2.21075e+06	9.47866e+06	0	0	0	0	0	0	0	0					30.52	4.37	1	1	266.15	25.19	6	6
P49591	Serine--tRNA ligase, cytoplasmic OS=Homo sapiens OX=9606 GN=SARS PE=1 SV=3 - [SYSC_HUMAN]	15.56	2	5	5	7	0	2.08846e+06	1.71778e+07	0	0	0	0	0	0	0	0					192.15	14.01	4	4	157.01	8.95	3	3
Q9NZ01	Very-long-chain enoyl-CoA reductase OS=Homo sapiens OX=9606 GN=TECR PE=1 SV=1 - [TECR_HUMAN]	10.71	3	4	4	7	0	5.70781e+06	2.05746e+07	0	0	0	0	0	0	0	0					122.37	10.71	4	4	104.88	7.79	3	3
A0A286YF22	D-3-phosphoglycerate dehydrogenase OS=Homo sapiens OX=9606 GN=PHGDH PE=1 SV=1 - [A0A286YF22_HUMAN]	10.84	14	5	5	7	0	5.11178e+06	1.94743e+07	0	0	0	0	0	0	0	0					100.56	5.13	2	2	169.03	10.84	5	5
A0A1W2PNV4	Uncharacterized protein OS=Homo sapiens OX=9606 PE=4 SV=1 - [A0A1W2PNV4_HUMAN]	12.43	8	1	4	7	0	6.18095e+06	2.42635e+07	0	0	0	0	0	0	0	0					96.42	9.94	3	3	143.61	12.43	4	4
E7ER27	Peroxisomal multifunctional enzyme type 2 OS=Homo sapiens OX=9606 GN=HSD17B4 PE=1 SV=3 - [E7ER27_HUMAN]	18.2	6	6	6	7	0	4.52137e+06	1.58028e+07	0	0	0	0	0	0	0	0					166.2	9.8	4	4	137.24	11.6	3	3
E9PJK1	Tetraspanin OS=Homo sapiens OX=9606 GN=CD81 PE=1 SV=1 - [E9PJK1_HUMAN]	35.76	9	3	3	7	0	5.12009e+06	4.59652e+07	0	0	0	0	1.28166e+07	8.86079e+06	0	0					40.79	9.7	1	1	257.75	35.76	3	4																	31.3	13.94	1	1
B4DY09	Interleukin enhancer-binding factor 2 OS=Homo sapiens OX=9606 GN=ILF2 PE=1 SV=1 - [B4DY09_HUMAN]	28.41	4	5	5	7	0	3.83633e+06	1.23953e+07	0	0	0	0	0	0	0	0					66.56	9.66	2	2	228.23	28.41	5	5
P09228	Cystatin-SA OS=Homo sapiens OX=9606 GN=CST2 PE=1 SV=1 - [CYTT_HUMAN]	34.75	1	2	4	7	0	0	0	0	0	4.26807e+07	0	0	0	1.44893e+08	0																					109.05	23.4	2	2
P36955	Pigment epithelium-derived factor OS=Homo sapiens OX=9606 GN=SERPINF1 PE=1 SV=4 - [PEDF_HUMAN]	10.05	8	3	3	7	0	0	0	0	0	0	0	4.18817e+06	1.64768e+06	1.38126e+06	0																													58.54	6.7	2	2
P29972	Aquaporin-1 OS=Homo sapiens OX=9606 GN=AQP1 PE=1 SV=3 - [AQP1_HUMAN]	36.43	2	4	4	6	1.16365e+06	0	3.98411e+06	0	0	0	0	1.83245e+06	800874	0	0	53.58	14.5	1	1					208.77	21.93	3	3																	50.25	7.43	1	1
Q13185	Chromobox protein homolog 3 OS=Homo sapiens OX=9606 GN=CBX3 PE=1 SV=4 - [CBX3_HUMAN]	31.15	6	3	3	6	4.75807e+06	1.78999e+06	7.2441e+06	0	0	0	0	0	0	0	0	171.08	31.15	3	3	27.05	6.56	1	1	97.54	22.4	2	2
Q9NP97	Dynein light chain roadblock-type 1 OS=Homo sapiens OX=9606 GN=DYNLRB1 PE=1 SV=3 - [DLRB1_HUMAN]	29.17	4	2	2	6	4.31309e+06	2.12808e+06	1.47495e+07	0	0	3.49159e+06	0	0	0	0	0	59.02	12.5	1	1	50.74	29.17	2	2	118.53	29.17	2	2									57.85	12.5	1	1
P14625	Endoplasmin OS=Homo sapiens OX=9606 GN=HSP90B1 PE=1 SV=1 - [ENPL_HUMAN]	6.23	5	2	3	6	3.41024e+06	0	3.16373e+06	0	0	0	0	5.45855e+06	3.06172e+06	0	0	78.43	4.48	2	2					56.42	2.99	1	1																	59.56	3.24	2	2
Q71DI3	Histone H3.2 OS=Homo sapiens OX=9606 GN=HIST2H3A PE=1 SV=3 - [H32_HUMAN]	28.68	7	1	2	6	2.42137e+07	3.79786e+07	8.0965e+06	0	0	3.44508e+06	0	0	0	0	0	128.781	28.68	2	3	80.3	23.53	1	1	53.9	23.53	1	1									73.97	23.53	1	1
Q86YZ3	Hornerin OS=Homo sapiens OX=9606 GN=HRNR PE=1 SV=2 - [HORN_HUMAN]	2.67	1	3	3	6	2.99159e+06	0	0	0	0	9.57867e+07	0	0	0	0	0	70.16	2.53	2	2																	225.28	2.67	3	4
Q14210	Lymphocyte antigen 6D OS=Homo sapiens OX=9606 GN=LY6D PE=1 SV=1 - [LY6D_HUMAN]	27.34	1	2	2	6	9.32974e+06	8.5444e+06	3.32412e+07	0	0	0	0	0	0	0	0	119.82	26.56	1	1	135.73	27.34	2	2	199.46	27.34	2	3
Q6UWN5	Ly6/PLAUR domain-containing protein 5 OS=Homo sapiens OX=9606 GN=LYPD5 PE=1 SV=2 - [LYPD5_HUMAN]	32.67	3	3	3	6	8.31175e+06	0	2.35944e+07	0	0	0	0	0	0	2.13238e+06	0	47.7	21.91	2	2					86.29	32.67	3	3
O00264	Membrane-associated progesterone receptor component 1 OS=Homo sapiens OX=9606 GN=PGRMC1 PE=1 SV=3 - [PGRC1_HUMAN]	43.59	1	4	4	6	5.17346e+06	4.15621e+06	19603207	0	0	0	0	2.66696e+06	0	0	0	91.7	17.44	2	2	89.43	15.9	1	1	134.53	20.51	2	2																	20.71	10.26	1	1
P62913	60S ribosomal protein L11 OS=Homo sapiens OX=9606 GN=RPL11 PE=1 SV=2 - [RL11_HUMAN]	20.79	3	3	3	6	2.33054e+07	1.96357e+07	6.74898e+07	0	3.14366e+06	0	0	0	0	0	0	83.06	12.92	2	2	55.6	7.87	1	1	66.9	15.73	2	2					34.81	5.06	1	1
P62304	Small nuclear ribonucleoprotein E OS=Homo sapiens OX=9606 GN=SNRPE PE=1 SV=1 - [RUXE_HUMAN]	39.13	2	2	2	6	1.0038e+07	5.52052e+06	3.60359e+07	0	0	0	0	0	0	0	0	67.74	39.13	2	2	47.72	39.13	2	2	130.09	39.13	2	2
Q6NUJ1	Proactivator polypeptide-like 1 OS=Homo sapiens OX=9606 GN=PSAPL1 PE=2 SV=2 - [SAPL1_HUMAN]	8.45	1	3	3	6	3.57213e+06	0	1.20007e+07	0	0	0	0	4.40371e+06	0	0	0	70.96	4.99	2	2					138.8	8.45	3	3																	34.66	3.65	1	1
O43399	Tumor protein D54 OS=Homo sapiens OX=9606 GN=TPD52L2 PE=1 SV=2 - [TPD54_HUMAN]	17.96	3	3	3	6	4.70928e+06	2.84122e+06	13934558	0	0	0	0	0	0	0	0	42.17	11.17	2	2	62.37	11.65	2	2	70.1	11.65	2	2
O75348	V-type proton ATPase subunit G 1 OS=Homo sapiens OX=9606 GN=ATP6V1G1 PE=1 SV=3 - [VATG1_HUMAN]	38.98	1	3	3	6	4.81298e+06	2.65031e+06	1.8041e+07	0	0	0	0	0	0	0	0	103.06	38.98	3	3	36.87	7.63	1	1	91.3	16.95	2	2
F8W1K5	Protein canopy homolog 2 (Fragment) OS=Homo sapiens OX=9606 GN=CNPY2 PE=1 SV=1 - [F8W1K5_HUMAN]	50	5	3	3	6	2.18701e+06	825180	4.39414e+06	0	0	0	0	0	0	0	0	130.53	50	3	3	90.21	19.61	1	1	94.91	34.31	2	2
C9J4Z3	60S ribosomal protein L37a OS=Homo sapiens OX=9606 GN=RPL37A PE=1 SV=1 - [C9J4Z3_HUMAN]	44.12	6	2	2	6	7.98247e+06	3.10573e+06	1.59974e+07	0	0	5.78985e+06	0	0	0	4.70515e+06	0	42.05	44.12	2	2	27.61	26.47	1	1	98.4	26.47	1	1									71.52	26.47	1	1
H3BN98	Uncharacterized protein (Fragment) OS=Homo sapiens OX=9606 PE=4 SV=2 - [H3BN98_HUMAN]	24.05	9	1	4	6	2.15428e+07	0	6.10354e+07	0	0	0	0	0	0	0	0	88.33	12.24	3	3					139.51	20.68	3	3
A6NCQ0	ADP-sugar pyrophosphatase OS=Homo sapiens OX=9606 GN=NUDT5 PE=1 SV=1 - [A6NCQ0_HUMAN]	32.22	6	3	3	6	2882047	3.55342e+06	1.54883e+07	0	0	0	0	0	0	0	0	40.09	7.22	1	1	90.05	15.56	2	2	159.78	32.22	3	3
E5RHG8	Elongin-C (Fragment) OS=Homo sapiens OX=9606 GN=ELOC PE=1 SV=1 - [E5RHG8_HUMAN]	51.69	3	3	3	6	8.38281e+06	3.20706e+06	2.60205e+07	0	0	0	0	0	0	0	0	76.79	15.73	1	1	67.79	15.73	1	1	213.46	51.69	3	4
C9JM14	B-cell receptor-associated protein 31 (Fragment) OS=Homo sapiens OX=9606 GN=BCAP31 PE=1 SV=1 - [C9JM14_HUMAN]	37.68	6	2	2	6	8.4511e+06	1.25319e+07	3.85598e+07	0	0	0	0	0	0	0	0	46.91	37.68	2	2	52.93	11.59	1	1	84.03	37.68	2	3
P49189	4-trimethylaminobutyraldehyde dehydrogenase OS=Homo sapiens OX=9606 GN=ALDH9A1 PE=1 SV=3 - [AL9A1_HUMAN]	11.94	1	4	4	6	0	3.83867e+06	1.71618e+07	0	0	0	0	0	0	0	0					44.56	4.45	2	2	155.96	11.94	4	4
Q9H4A4	Aminopeptidase B OS=Homo sapiens OX=9606 GN=RNPEP PE=1 SV=2 - [AMPB_HUMAN]	14.62	6	5	5	6	0	3.95823e+06	9.09934e+06	0	0	0	0	0	0	0	0					51.13	8.31	2	2	154.54	9.08	4	4
P20073	Annexin A7 OS=Homo sapiens OX=9606 GN=ANXA7 PE=1 SV=3 - [ANXA7_HUMAN]	7.99	1	3	3	6	0	5.21219e+06	0	0	0	0	0	1.3339e+06	0	0	0					132.47	7.99	3	3	117.84	4.92	2	2																	30.56	3.07	1	1
P51636	Caveolin-2 OS=Homo sapiens OX=9606 GN=CAV2 PE=1 SV=2 - [CAV2_HUMAN]	20.99	2	2	2	6	0	7.41877e+06	2.34485e+07	0	0	0	0	2.98787e+06	1.60033e+06	0	0					53.46	11.11	1	1	89.24	20.99	2	2																	59.33	20.99	2	2
P47755	F-actin-capping protein subunit alpha-2 OS=Homo sapiens OX=9606 GN=CAPZA2 PE=1 SV=3 - [CAZA2_HUMAN]	30.42	4	4	5	6	0	5.66895e+06	3.57726e+07	0	0	0	0	0	0	0	0					46.09	9.09	1	1	229.37	30.42	5	5
Q05707	Collagen alpha-1(XIV) chain OS=Homo sapiens OX=9606 GN=COL14A1 PE=1 SV=3 - [COEA1_HUMAN]	6.29	5	6	6	6	0	1.3398e+06	5692845	0	0	0	0	0	0	0	0					64.79	3.56	3	3	88.34	2.73	3	3
P00403	Cytochrome c oxidase subunit 2 OS=Homo sapiens OX=9606 GN=MT-CO2 PE=1 SV=1 - [COX2_HUMAN]	20.26	1	3	3	6	0	1.09674e+07	3.27634e+07	0	0	0	0	3.16878e+06	0	0	0					93.91	11.45	2	2	118.69	20.26	3	3																	27.66	4.41	1	1
Q9Y262	Eukaryotic translation initiation factor 3 subunit L OS=Homo sapiens OX=9606 GN=EIF3L PE=1 SV=1 - [EIF3L_HUMAN]	14.18	5	5	5	6	0	1.70336e+06	5.39895e+06	0	0	0	0	0	0	0	0					18.14	1.24	1	1	219.02	14.18	5	5
Q9HAV0	Guanine nucleotide-binding protein subunit beta-4 OS=Homo sapiens OX=9606 GN=GNB4 PE=1 SV=3 - [GBB4_HUMAN]	23.24	6	1	4	6	0	1.54926e+07	2.49181e+07	0	0	0	0	4.49851e+06	0	0	0					61.34	3.24	1	1	188.75	23.24	4	4																	38.67	3.24	1	1
P11166	Solute carrier family 2, facilitated glucose transporter member 1 OS=Homo sapiens OX=9606 GN=SLC2A1 PE=1 SV=2 - [GTR1_HUMAN]	16.67	4	5	5	6	0	4.18283e+06	1.21127e+07	0	0	0	0	0	0	0	0					75.8	4.27	2	2	229.78	14.02	4	4
P55795	Heterogeneous nuclear ribonucleoprotein H2 OS=Homo sapiens OX=9606 GN=HNRNPH2 PE=1 SV=1 - [HNRH2_HUMAN]	14.7	2	3	4	6	0	1.29479e+07	1.52946e+07	0	0	0	0	1901955	0	0	0					58.92	3.79	1	1	160.95	14.7	4	4																	30.33	3.79	1	1
P13861	cAMP-dependent protein kinase type II-alpha regulatory subunit OS=Homo sapiens OX=9606 GN=PRKAR2A PE=1 SV=2 - [KAP2_HUMAN]	11.88	3	3	3	6	0	3.56919e+06	6.64327e+06	0	0	0	0	0	0	0	0					60.77	9.16	2	2	222.16	11.88	3	4
P48729	Casein kinase I isoform alpha OS=Homo sapiens OX=9606 GN=CSNK1A1 PE=1 SV=2 - [KC1A_HUMAN]	14.54	8	3	3	6	0	2.3827e+06	6.82953e+06	0	0	0	0	0	0	0	0					112	14.54	3	3	134.51	14.54	3	3
P08253	72 kDa type IV collagenase OS=Homo sapiens OX=9606 GN=MMP2 PE=1 SV=2 - [MMP2_HUMAN]	16.52	4	5	5	6	0	2.31275e+06	9.12637e+06	0	0	0	0	0	0	0	0					80.99	4.7	2	2	199.28	14.7	4	4
Q9UNZ2	NSFL1 cofactor p47 OS=Homo sapiens OX=9606 GN=NSFL1C PE=1 SV=2 - [NSF1C_HUMAN]	16.22	3	4	4	6	0	3.13852e+06	1.31495e+07	0	0	0	0	0	0	0	0					93.81	8.92	2	2	217.29	16.22	4	4
P62714	Serine/threonine-protein phosphatase 2A catalytic subunit beta isoform OS=Homo sapiens OX=9606 GN=PPP2CB PE=1 SV=1 - [PP2AB_HUMAN]	19.42	11	4	4	6	0	6.24238e+06	2.02879e+07	0	0	0	0	0	0	0	0					72.4	11.33	2	2	192.95	19.42	4	4
P30048	Thioredoxin-dependent peroxide reductase, mitochondrial OS=Homo sapiens OX=9606 GN=PRDX3 PE=1 SV=3 - [PRDX3_HUMAN]	17.58	1	2	2	6	0	8.0714e+06	4.33485e+07	0	0	0	0	4.21329e+06	1.83882e+06	1.2548e+06	0					52.27	5.47	1	1	73.73	17.58	2	2																	37.13	5.47	1	1
P43686	26S proteasome regulatory subunit 6B OS=Homo sapiens OX=9606 GN=PSMC4 PE=1 SV=2 - [PRS6B_HUMAN]	24.64	1	5	5	6	0	5.68719e+06	1.31039e+07	0	0	0	0	0	0	0	0					31.67	4.78	1	1	189.25	24.64	5	5
O00231	26S proteasome non-ATPase regulatory subunit 11 OS=Homo sapiens OX=9606 GN=PSMD11 PE=1 SV=3 - [PSD11_HUMAN]	21.33	2	5	5	6	0	2.19955e+06	6.3925e+06	0	0	0	0	0	0	0	0					28.92	5.21	1	1	245.58	21.33	5	5
O00487	26S proteasome non-ATPase regulatory subunit 14 OS=Homo sapiens OX=9606 GN=PSMD14 PE=1 SV=1 - [PSDE_HUMAN]	20.65	2	3	3	6	0	1.09234e+06	1.11576e+07	0	0	0	0	262801	0	0	0					51.08	7.1	1	1	244.35	20.65	3	4																	49.9	7.1	1	1
Q9Y3I0	tRNA-splicing ligase RtcB homolog OS=Homo sapiens OX=9606 GN=RTCB PE=1 SV=1 - [RTCB_HUMAN]	16.63	1	5	5	6	0	2.53237e+06	1.30603e+07	0	0	0	0	0	0	0	0					41.17	5.15	2	2	107.26	14.65	4	4
P23526	Adenosylhomocysteinase OS=Homo sapiens OX=9606 GN=AHCY PE=1 SV=4 - [SAHH_HUMAN]	20.14	1	6	6	6	0	5.10253e+06	1.86186e+07	0	0	0	0	0	0	0	0					42.69	2.78	1	1	210.79	17.36	5	5
O15020	Spectrin beta chain, non-erythrocytic 2 OS=Homo sapiens OX=9606 GN=SPTBN2 PE=1 SV=3 - [SPTN2_HUMAN]	4.02	2	6	6	6	0	897265	9.92445e+06	0	0	0	0	0	0	0	0					84.04	1.26	2	2	139.24	2.76	4	4
P50990	T-complex protein 1 subunit theta OS=Homo sapiens OX=9606 GN=CCT8 PE=1 SV=4 - [TCPQ_HUMAN]	12.23	2	5	5	6	0	5.17931e+06	2.40005e+07	0	0	0	0	0	0	0	0					117.18	4.56	2	2	180.98	10.4	4	4
A0A087WYS1	UTP--glucose-1-phosphate uridylyltransferase OS=Homo sapiens OX=9606 GN=UGP2 PE=1 SV=1 - [A0A087WYS1_HUMAN]	9.84	7	3	3	6	0	4.08074e+06	1.43318e+07	0	0	0	0	0	0	0	0					87.5	7.48	2	2	192.05	9.84	3	4
A6NNI4	Tetraspanin OS=Homo sapiens OX=9606 GN=CD9 PE=1 SV=1 - [A6NNI4_HUMAN]	22.01	3	2	2	6	0	5.90438e+06	7.38833e+07	0	0	0	0	1.14857e+07	3.4315e+06	0	0					32.52	6.29	1	1	115.66	22.01	2	2																	92.36	22.01	2	2
Q5T8U5	Surfeit 4 OS=Homo sapiens OX=9606 GN=SURF4 PE=1 SV=1 - [Q5T8U5_HUMAN]	16.67	2	2	2	6	0	2.62188e+06	9.47943e+06	0	0	0	0	1.14062e+06	0	0	0					109.07	16.67	2	2	242.91	16.67	2	3																	41.91	6.99	1	1
H7C378	26S proteasome non-ATPase regulatory subunit 1 (Fragment) OS=Homo sapiens OX=9606 GN=PSMD1 PE=1 SV=1 - [H7C378_HUMAN]	35.94	3	4	4	6	0	2.51924e+06	1.26312e+07	0	0	0	0	0	0	0	0					36.08	16.15	2	2	156.8	35.94	4	4
P01024	Complement C3 OS=Homo sapiens OX=9606 GN=C3 PE=1 SV=2 - [CO3_HUMAN]	6.73	2	6	6	6	0	0	3.41166e+06	0	0	0	0	0	1.14212e+06	0	0									144.15	6.01	5	5
P23141	Liver carboxylesterase 1 OS=Homo sapiens OX=9606 GN=CES1 PE=1 SV=2 - [EST1_HUMAN]	17.64	4	6	6	6	0	0	1.1882e+07	0	0	0	0	0	0	0	0									233.09	17.64	6	6
Q9BSJ8	Extended synaptotagmin-1 OS=Homo sapiens OX=9606 GN=ESYT1 PE=1 SV=1 - [ESYT1_HUMAN]	9.69	1	6	6	6	0	0	5.26583e+06	0	0	0	0	0	0	0	0									271.84	9.69	6	6
A0A0G2JMB2	Immunoglobulin heavy constant alpha 2 (Fragment) OS=Homo sapiens OX=9606 GN=IGHA2 PE=1 SV=1 - [A0A0G2JMB2_HUMAN]	21.76	3	1	4	6	0	0	1.61656e+07	0	0	1.38e+07	0	0	0	3.91851e+07	0									48.71	9.41	1	1									53.37	9.41	1	1
P31025	Lipocalin-1 OS=Homo sapiens OX=9606 GN=LCN1 PE=1 SV=1 - [LCN1_HUMAN]	36.93	2	4	4	6	0	0	0	0	0	7.69763e+07	5.35586e+07	0	0	0	0																					86.55	12.5	2	2	158.35	36.93	4	4
Q96L46	Calpain small subunit 2 OS=Homo sapiens OX=9606 GN=CAPNS2 PE=2 SV=2 - [CPNS2_HUMAN]	15.73	1	2	2	5	2.02147e+06	2.83921e+06	6.3901e+06	0	0	0	0	1.77472e+06	0	0	0	61.48	8.06	1	1	82.62	8.06	1	1	215.19	15.73	2	2																	77.87	8.06	1	1
Q9HB71	Calcyclin-binding protein OS=Homo sapiens OX=9606 GN=CACYBP PE=1 SV=2 - [CYBP_HUMAN]	26.32	1	4	4	5	4.07145e+06	0	1.32612e+07	0	0	0	0	0	0	0	0	44.73	14.47	2	2					69.1	22.37	3	3
Q15828	Cystatin-M OS=Homo sapiens OX=9606 GN=CST6 PE=1 SV=1 - [CYTM_HUMAN]	34.9	1	3	3	5	1.61604e+07	2.75159e+06	1.8861e+07	0	0	0	0	0	0	0	0	78.43	22.82	2	2	46.38	8.72	1	1	53.74	8.72	1	1									45.07	12.08	1	1
P41567	Eukaryotic translation initiation factor 1 OS=Homo sapiens OX=9606 GN=EIF1 PE=1 SV=1 - [EIF1_HUMAN]	38.05	3	3	3	5	3.39395e+06	0	1.37208e+07	0	0	0	0	0	0	0	0	31.17	14.16	1	1					153.14	38.05	3	4
Q9Y5Z4	Heme-binding protein 2 OS=Homo sapiens OX=9606 GN=HEBP2 PE=1 SV=1 - [HEBP2_HUMAN]	12.2	1	2	2	5	2.36893e+06	7.76361e+06	1.54725e+07	0	0	0	0	1.30148e+06	0	0	0	72.81	6.34	1	1	121.22	12.2	2	2	55.59	6.34	1	1																	65.86	6.34	1	1
Q9BPY8	Homeodomain-only protein OS=Homo sapiens OX=9606 GN=HOPX PE=1 SV=1 - [HOP_HUMAN]	35.62	1	2	2	5	1.72829e+07	8.67393e+06	4.27911e+07	0	0	0	0	0	0	0	0	53.7	31.51	1	1	102.06	35.62	2	2	113.34	35.62	2	2
P49862	Kallikrein-7 OS=Homo sapiens OX=9606 GN=KLK7 PE=1 SV=1 - [KLK7_HUMAN]	19.76	2	3	3	5	1.58942e+07	9.61031e+06	3.44242e+07	0	0	0	0	0	0	0	0	49.61	6.32	1	1	29.29	6.32	1	1	95.76	19.76	3	3
P55769	NHP2-like protein 1 OS=Homo sapiens OX=9606 GN=SNU13 PE=1 SV=3 - [NH2L1_HUMAN]	53.13	2	4	4	5	7.65397e+06	2.69605e+06	2.04276e+07	0	0	0	0	0	0	0	0	88.48	18.75	2	2	52.8	21.88	1	1	68.04	34.38	2	2
P06748	Nucleophosmin OS=Homo sapiens OX=9606 GN=NPM1 PE=1 SV=2 - [NPM_HUMAN]	16.67	2	3	3	5	5.01463e+06	0	0	0	0	0	0	4.43667e+06	0	0	0	122.67	16.67	3	3																									85.92	13.61	2	2
P28074	Proteasome subunit beta type-5 OS=Homo sapiens OX=9606 GN=PSMB5 PE=1 SV=3 - [PSB5_HUMAN]	19.39	2	3	3	5	858739	1.09885e+06	9.07336e+06	0	0	0	0	0	0	0	0	60.36	4.94	1	1	26.28	9.13	1	1	136.29	19.39	3	3
P20340	Ras-related protein Rab-6A OS=Homo sapiens OX=9606 GN=RAB6A PE=1 SV=3 - [RAB6A_HUMAN]	23.56	36	3	4	5	1.89796e+07	3.55122e+06	2.04564e+07	0	0	0	0	0	9.13583e+06	0	0	65.8	11.06	2	2	45.03	5.77	1	1	63.76	6.73	1	1
P26373	60S ribosomal protein L13 OS=Homo sapiens OX=9606 GN=RPL13 PE=1 SV=4 - [RL13_HUMAN]	9.95	2	2	2	5	1.16761e+07	7.79696e+06	24297794	0	0	0	0	0	0	0	0	36.92	6.16	1	1	71.14	9.95	2	2	77.22	9.95	2	2
P26447	Protein S100-A4 OS=Homo sapiens OX=9606 GN=S100A4 PE=1 SV=1 - [S10A4_HUMAN]	40.59	1	2	2	5	2.95683e+07	3.53112e+07	1.33206e+08	0	0	0	0	0	0	0	0	120.93	40.59	2	2	27.47	10.89	1	1	125.81	40.59	2	2
P02766	Transthyretin OS=Homo sapiens OX=9606 GN=TTR PE=1 SV=1 - [TTHY_HUMAN]	25.17	3	2	2	5	2.86357e+06	0	0	0	0	5.88042e+06	0	4.62619e+06	2.32667e+06	0	0	28.4	8.84	1	1																	54.11	8.84	1	1					31.95	8.84	1	1
F8W7Q4	Protein FAM162A OS=Homo sapiens OX=9606 GN=FAM162A PE=1 SV=1 - [F8W7Q4_HUMAN]	19.44	3	2	2	5	7.60872e+06	4.54446e+06	2.27681e+07	0	0	0	0	2.63866e+06	0	0	0	36.67	7.64	1	1	61.49	7.64	1	1	80.79	19.44	2	2																	40.28	7.64	1	1
D6R9P3	Heterogeneous nuclear ribonucleoprotein A/B OS=Homo sapiens OX=9606 GN=HNRNPAB PE=1 SV=1 - [D6R9P3_HUMAN]	10.71	4	2	3	5	1.22367e+07	8.41989e+06	4.72269e+06	0	0	0	0	0	0	0	0	103.33	7.86	2	3	54.46	3.57	1	1	28.11	2.86	1	1
F5H6Q0	Rho GDP-dissociation inhibitor 2 (Fragment) OS=Homo sapiens OX=9606 GN=ARHGDIB PE=1 SV=1 - [F5H6Q0_HUMAN]	49.11	5	3	3	5	6.82618e+06	0	2.18073e+07	0	0	0	0	0	0	0	0	56.44	33.93	2	2					106.02	49.11	3	3
E9PNW4	CD59 glycoprotein OS=Homo sapiens OX=9606 GN=CD59 PE=1 SV=1 - [E9PNW4_HUMAN]	22.22	4	2	2	5	3.96847e+06	2.0705e+06	6.47823e+06	0	0	0	0	0	0	0	0	48.35	22.22	2	2	46.12	22.22	2	2	36.12	11.11	1	1
M0R1H5	40S ribosomal protein S11 OS=Homo sapiens OX=9606 GN=RPS11 PE=1 SV=1 - [M0R1H5_HUMAN]	22.78	2	1	1	5	28130891	0	101451761	0	0	1.49108e+07	0	0	0	0	0	63.67	22.78	1	2					87.47	22.78	1	2									29.16	22.78	1	1
B5MC21	Interleukin-6 OS=Homo sapiens OX=9606 GN=IL6 PE=1 SV=1 - [B5MC21_HUMAN]	25	6	2	2	5	1.93272e+06	0	1.01076e+07	0	0	917709	0	1.32504e+06	0	0	0	45.32	13.24	1	1					81.33	25	2	2									27.48	11.76	1	1					33.13	13.24	1	1
P00505	Aspartate aminotransferase, mitochondrial OS=Homo sapiens OX=9606 GN=GOT2 PE=1 SV=3 - [AATM_HUMAN]	12.33	1	3	3	5	0	5.55511e+06	1.69581e+07	0	0	0	0	0	0	0	0					69.43	6.28	2	2	162.71	12.33	3	3
P30038	Delta-1-pyrroline-5-carboxylate dehydrogenase, mitochondrial OS=Homo sapiens OX=9606 GN=ALDH4A1 PE=1 SV=3 - [AL4A1_HUMAN]	9.41	2	3	3	5	0	406462	1.44574e+06	0	0	0	0	0	0	300975	0					68.74	3.2	1	1	162.43	9.41	3	3
Q92482	Aquaporin-3 OS=Homo sapiens OX=9606 GN=AQP3 PE=2 SV=2 - [AQP3_HUMAN]	19.52	1	2	2	5	0	1.06792e+06	5.11444e+06	0	0	0	0	0	0	1.22176e+06	0					197	19.52	2	2	145.49	10.27	1	1
Q9UJU6	Drebrin-like protein OS=Homo sapiens OX=9606 GN=DBNL PE=1 SV=1 - [DBNL_HUMAN]	9.77	4	3	3	5	0	3.34522e+06	6.75133e+06	0	0	0	0	0	0	0	0					92.8	7.21	2	2	162.61	9.77	3	3
Q96C19	EF-hand domain-containing protein D2 OS=Homo sapiens OX=9606 GN=EFHD2 PE=1 SV=1 - [EFHD2_HUMAN]	20.42	4	4	4	5	0	1.89304e+06	7.54264e+06	0	0	0	0	0	0	0	0					35.86	2.92	1	1	121.78	20.42	4	4
O00303	Eukaryotic translation initiation factor 3 subunit F OS=Homo sapiens OX=9606 GN=EIF3F PE=1 SV=1 - [EIF3F_HUMAN]	9.52	4	2	2	5	0	3.81311e+06	8.95367e+06	0	0	0	0	414239	0	0	0					28.89	4.2	1	1	176.95	9.52	2	3																	42.91	5.32	1	1
P13804	Electron transfer flavoprotein subunit alpha, mitochondrial OS=Homo sapiens OX=9606 GN=ETFA PE=1 SV=1 - [ETFA_HUMAN]	26.73	8	5	5	5	0	1.7621e+06	1.00663e+07	0	0	0	0	0	0	0	0					35.09	12.91	2	2	136.07	13.81	3	3
P07954	Fumarate hydratase, mitochondrial OS=Homo sapiens OX=9606 GN=FH PE=1 SV=3 - [FUMH_HUMAN]	10.2	1	3	3	5	0	2.86165e+06	1.29723e+07	0	0	0	0	0	0	0	0					95.84	7.45	2	2	219.44	10.2	3	3
P63096	Guanine nucleotide-binding protein G(i) subunit alpha-1 OS=Homo sapiens OX=9606 GN=GNAI1 PE=1 SV=2 - [GNAI1_HUMAN]	15.82	19	1	3	5	0	9.44786e+06	3.203e+07	0	0	0	0	3.60312e+06	0	0	0					34.5	3.67	1	1	134.78	15.82	3	3																	25.98	3.11	1	1
Q9UBQ7	Glyoxylate reductase/hydroxypyruvate reductase OS=Homo sapiens OX=9606 GN=GRHPR PE=1 SV=1 - [GRHPR_HUMAN]	30.49	2	5	5	5	0	1.88963e+06	1.26962e+07	0	0	0	0	0	0	0	0					181.12	17.68	3	3	73.98	12.8	2	2
P09488	Glutathione S-transferase Mu 1 OS=Homo sapiens OX=9606 GN=GSTM1 PE=1 SV=3 - [GSTM1_HUMAN]	15.14	8	2	2	5	0	2.20848e+06	5.92353e+06	0	0	0	0	568390	0	0	0					81.52	15.14	2	2	101.99	15.14	2	2																	31.98	7.34	1	1
Q6NVY1	3-hydroxyisobutyryl-CoA hydrolase, mitochondrial OS=Homo sapiens OX=9606 GN=HIBCH PE=1 SV=2 - [HIBCH_HUMAN]	20.73	5	4	4	5	0	2.91378e+06	5.53719e+06	0	0	0	0	0	0	0	0					58.58	6.74	2	2	204.24	17.1	3	3
Q16666	Gamma-interferon-inducible protein 16 OS=Homo sapiens OX=9606 GN=IFI16 PE=1 SV=3 - [IF16_HUMAN]	5.35	6	3	3	5	0	1.98586e+06	7.58453e+06	0	0	0	0	0	0	0	0					60.24	5.35	3	3	48.78	3.95	2	2
P38919	Eukaryotic initiation factor 4A-III OS=Homo sapiens OX=9606 GN=EIF4A3 PE=1 SV=4 - [IF4A3_HUMAN]	7.3	5	1	2	5	0	1.37894e+07	5.16526e+07	0	0	0	0	0	0	0	0					66.49	7.3	2	2	141.34	7.3	2	3
Q9UIJ7	GTP:AMP phosphotransferase AK3, mitochondrial OS=Homo sapiens OX=9606 GN=AK3 PE=1 SV=4 - [KAD3_HUMAN]	12.78	1	2	2	5	0	4.34068e+06	1.53354e+07	0	0	0	0	0	552354	0	0					117.01	12.78	2	2	96.57	12.78	2	2
P48163	NADP-dependent malic enzyme OS=Homo sapiens OX=9606 GN=ME1 PE=1 SV=1 - [MAOX_HUMAN]	16.96	1	4	4	5	0	281162	3.5031e+06	0	0	0	0	0	0	0	0					25.88	3.15	1	1	234.63	16.96	4	4
P29966	Myristoylated alanine-rich C-kinase substrate OS=Homo sapiens OX=9606 GN=MARCKS PE=1 SV=4 - [MARCS_HUMAN]	19.28	1	2	2	5	0	8.47766e+06	1.04489e+07	0	2.70737e+06	0	0	2.43857e+06	0	0	0					81.94	9.64	1	1	137.68	19.28	2	2					37.01	9.64	1	1									47.38	9.64	1	1
P08254	Stromelysin-1 OS=Homo sapiens OX=9606 GN=MMP3 PE=1 SV=2 - [MMP3_HUMAN]	10.69	2	4	4	5	0	4.42311e+06	2.77002e+07	0	0	0	0	0	0	0	0					39.82	2.94	2	2	94.51	9.22	3	3
P36957	Dihydrolipoyllysine-residue succinyltransferase component of 2-oxoglutarate dehydrogenase complex, mitochondrial OS=Homo sapiens OX=9606 GN=DLST PE=1 SV=4 - [ODO2_HUMAN]	12.14	5	4	4	5	0	5.64648e+06	21873778	0	0	0	0	0	0	0	0					55.78	6.4	2	2	99.77	7.51	3	3
O00764	Pyridoxal kinase OS=Homo sapiens OX=9606 GN=PDXK PE=1 SV=1 - [PDXK_HUMAN]	23.4	3	4	4	5	0	580248	3.47776e+06	0	0	0	0	0	0	0	0					33.34	5.13	1	1	180.28	23.4	4	4
O00232	26S proteasome non-ATPase regulatory subunit 12 OS=Homo sapiens OX=9606 GN=PSMD12 PE=1 SV=3 - [PSD12_HUMAN]	14.91	1	4	4	5	0	1.91212e+06	8.24724e+06	0	0	0	0	0	0	0	0					63.58	2.85	1	1	189.95	14.91	4	4
O43242	26S proteasome non-ATPase regulatory subunit 3 OS=Homo sapiens OX=9606 GN=PSMD3 PE=1 SV=2 - [PSMD3_HUMAN]	9.93	1	4	4	5	0	2.67552e+06	1.49074e+07	0	0	0	0	0	0	0	0					79.84	4.68	2	2	95.84	7.3	3	3
P57735	Ras-related protein Rab-25 OS=Homo sapiens OX=9606 GN=RAB25 PE=1 SV=2 - [RAB25_HUMAN]	15.49	1	2	2	5	0	2.25216e+06	7.75214e+06	0	0	0	0	1.11282e+06	0	806363	0					44.78	6.1	1	1	107.28	15.49	2	2																	42.29	6.1	1	1
Q07960	Rho GTPase-activating protein 1 OS=Homo sapiens OX=9606 GN=ARHGAP1 PE=1 SV=1 - [RHG01_HUMAN]	18.68	2	4	4	5	0	3.49248e+06	1.25411e+07	0	0	0	0	0	0	0	0					36.95	3.42	1	1	144.04	18.68	4	4
P23246	Splicing factor, proline- and glutamine-rich OS=Homo sapiens OX=9606 GN=SFPQ PE=1 SV=2 - [SFPQ_HUMAN]	7.92	3	3	3	5	0	3.0596e+06	8.79851e+06	0	0	0	0	0	0	0	0					89.21	7.92	3	3	141.11	5.94	2	2
Q12846	Syntaxin-4 OS=Homo sapiens OX=9606 GN=STX4 PE=1 SV=2 - [STX4_HUMAN]	27.61	2	4	4	5	0	911853	4.43251e+06	0	0	0	0	0	0	0	0					34.14	7.41	1	1	171.26	27.61	4	4
P49588	Alanine--tRNA ligase, cytoplasmic OS=Homo sapiens OX=9606 GN=AARS PE=1 SV=2 - [SYAC_HUMAN]	10.64	1	5	5	5	0	986914	3.41984e+06	0	0	0	0	0	0	0	0					50.15	1.96	1	1	139.77	8.68	4	4
P14868	Aspartate--tRNA ligase, cytoplasmic OS=Homo sapiens OX=9606 GN=DARS PE=1 SV=2 - [SYDC_HUMAN]	10.58	5	4	4	5	0	2.61794e+06	1.28929e+07	0	0	0	0	0	0	0	0					30.47	3.59	1	1	159.83	10.58	4	4
P07996	Thrombospondin-1 OS=Homo sapiens OX=9606 GN=THBS1 PE=1 SV=2 - [TSP1_HUMAN]	3.08	1	3	3	5	0	1.16585e+06	4.16823e+06	0	0	0	0	0	0	987700	0					64.92	2.05	2	2	86.09	2.05	2	2
H7BZJ3	Protein disulfide-isomerase A3 (Fragment) OS=Homo sapiens OX=9606 GN=PDIA3 PE=1 SV=1 - [H7BZJ3_HUMAN]	23.58	1	1	2	5	0	1.55248e+07	2.94134e+07	0	0	0	0	0	2.10225e+06	1.25792e+06	0					59.45	11.38	1	1	85.47	23.58	2	2
H7BXV5	Collagen alpha-1(XVIII) chain (Fragment) OS=Homo sapiens OX=9606 GN=COL18A1 PE=1 SV=1 - [H7BXV5_HUMAN]	10.19	3	3	3	5	0	2.00506e+06	7.33218e+06	0	0	0	0	2.74287e+06	1.28437e+06	0	0					49.41	2.91	1	1	74.85	7.71	2	2																	57.23	2.47	1	1
F8VY04	Adenylate kinase 2, mitochondrial OS=Homo sapiens OX=9606 GN=AK2 PE=1 SV=1 - [F8VY04_HUMAN]	31.05	4	4	4	5	0	4.29381e+06	1.91412e+07	0	0	0	0	0	0	0	0					41.03	9.47	1	1	192.9	31.05	4	4
A0A087WTT1	Polyadenylate-binding protein OS=Homo sapiens OX=9606 GN=PABPC1 PE=1 SV=1 - [A0A087WTT1_HUMAN]	9.2	20	4	4	5	0	4.58486e+06	1.39056e+07	0	0	0	0	0	0	0	0					35.51	2.11	1	1	122.15	9.2	4	4
C9JC03	EH domain-containing protein 1 (Fragment) OS=Homo sapiens OX=9606 GN=EHD1 PE=1 SV=1 - [C9JC03_HUMAN]	13.37	6	3	3	5	0	1.77419e+06	7.5338e+06	0	0	0	0	0	0	0	0					63.3	10.43	2	2	129.294	13.37	3	3
A0A0C4DGI3	Citrate synthase OS=Homo sapiens OX=9606 GN=CS PE=1 SV=1 - [A0A0C4DGI3_HUMAN]	9.75	15	3	3	5	0	9.35662e+06	2.61568e+07	0	0	0	0	2.0896e+06	0	0	0					62.56	4	1	1	133.59	9.75	3	3																	47.25	4	1	1
A0A1B0GV93	Very-long-chain 3-oxoacyl-CoA reductase OS=Homo sapiens OX=9606 GN=HSD17B12 PE=1 SV=1 - [A0A1B0GV93_HUMAN]	16.67	2	4	4	5	0	4.81372e+06	1.50345e+07	0	0	0	0	0	0	0	0					71.12	10.87	2	2	83.62	11.23	3	3
D6RFM5	Succinate dehydrogenase [ubiquinone] flavoprotein subunit, mitochondrial OS=Homo sapiens OX=9606 GN=SDHA PE=1 SV=1 - [D6RFM5_HUMAN]	16.3	4	4	4	5	0	2.11942e+06	8.78694e+06	0	0	0	0	0	0	0	0					75.68	2.4	1	1	220.94	16.3	4	4
E5RHS5	Eukaryotic translation initiation factor 3 subunit E (Fragment) OS=Homo sapiens OX=9606 GN=EIF3E PE=1 SV=1 - [E5RHS5_HUMAN]	20.8	3	4	4	5	0	1.70996e+06	6.3148e+06	0	0	0	0	0	0	0	0					46.18	12.39	2	2	98.74	16.81	3	3
A0A087WZF1	Lipoma-preferred partner OS=Homo sapiens OX=9606 GN=LPP PE=1 SV=1 - [A0A087WZF1_HUMAN]	14.58	4	5	5	5	0	2.32802e+06	5.62442e+06	0	0	0	0	0	0	0	0					72.75	9.66	3	3	66.54	4.92	2	2
E5RJ09	Erlin-2 (Fragment) OS=Homo sapiens OX=9606 GN=ERLIN2 PE=1 SV=1 - [E5RJ09_HUMAN]	24.87	3	3	3	5	0	1.655e+06	4.83241e+06	0	0	0	0	0	0	0	0					73.53	16.24	2	2	90.92	24.87	3	3
J3KTM9	Importin subunit beta-1 (Fragment) OS=Homo sapiens OX=9606 GN=KPNB1 PE=1 SV=1 - [J3KTM9_HUMAN]	13.04	4	4	4	5	0	924459	8.16237e+06	0	0	0	0	0	0	0	0					78.27	2.75	1	1	234.18	13.04	4	4
F5GYN4	Ubiquitin thioesterase OTUB1 OS=Homo sapiens OX=9606 GN=OTUB1 PE=1 SV=1 - [F5GYN4_HUMAN]	15.77	5	3	3	5	0	3.63814e+06	1.18463e+07	0	0	0	0	0	0	0	0					57.98	12.45	2	2	124.18	15.77	3	3
B1AKP7	TAR DNA-binding protein 43 OS=Homo sapiens OX=9606 GN=TARDBP PE=1 SV=1 - [B1AKP7_HUMAN]	26.44	19	3	3	5	0	2.55123e+06	5.81304e+06	0	0	0	0	0	0	0	0					67.55	16.27	2	2	131.01	26.44	3	3
E7EX73	Eukaryotic translation initiation factor 4 gamma 1 OS=Homo sapiens OX=9606 GN=EIF4G1 PE=1 SV=1 - [E7EX73_HUMAN]	5.57	13	5	5	5	0	363741	4.33534e+06	0	0	0	0	0	0	0	0					70.48	0.97	1	1	233.76	4.6	4	4
H0Y512	Adipocyte plasma membrane-associated protein (Fragment) OS=Homo sapiens OX=9606 GN=APMAP PE=1 SV=1 - [H0Y512_HUMAN]	11.74	2	3	3	5	0	3.3377e+06	1.6258e+07	0	0	0	0	1.45273e+06	0	805550	0					38.27	2.93	1	1	69.33	9.54	2	2																	25.43	2.2	1	1
A0A0G2JQT1	Cytoplasmic FMR1-interacting protein 1 (Fragment) OS=Homo sapiens OX=9606 GN=CYFIP1 PE=1 SV=4 - [A0A0G2JQT1_HUMAN]	7.08	10	4	4	5	0	945342	4.42944e+06	0	0	0	0	0	0	0	0					26.47	1.39	1	1	161.16	7.08	4	4
F8VS81	Twinfilin-1 (Fragment) OS=Homo sapiens OX=9606 GN=TWF1 PE=1 SV=1 - [F8VS81_HUMAN]	19.24	3	3	3	5	0	3.27009e+06	8.52719e+06	0	0	0	0	0	0	0	0					84.96	12.71	2	2	139.82	19.24	3	3
P02656	Apolipoprotein C-III OS=Homo sapiens OX=9606 GN=APOC3 PE=1 SV=1 - [APOC3_HUMAN]	16.16	2	1	1	5	0	0	1.88754e+07	0	0	0	0	2.26433e+06	2.11115e+06	574723	0									79.39	16.16	1	1																	43.36	16.16	1	1
O75131	Copine-3 OS=Homo sapiens OX=9606 GN=CPNE3 PE=1 SV=1 - [CPNE3_HUMAN]	14.34	15	4	4	5	0	0	1.15993e+07	0	0	2.23916e+06	0	0	0	0	0									222.51	14.34	4	4									29.79	1.68	1	1
E5RHP7	Carbonic anhydrase 1 (Fragment) OS=Homo sapiens OX=9606 GN=CA1 PE=1 SV=1 - [E5RHP7_HUMAN]	28.69	13	5	5	5	0	0	2.80223e+07	0	0	0	0	0	571568	0	0									105.26	23.11	4	4
A0A0C4DGS1	Dolichyl-diphosphooligosaccharide--protein glycosyltransferase 48 kDa subunit OS=Homo sapiens OX=9606 GN=DDOST PE=1 SV=1 - [A0A0C4DGS1_HUMAN]	17.31	3	4	4	5	0	0	2.1787e+07	0	0	0	0	3.85635e+06	3.01443e+06	0	0									112.09	14.81	3	3																	37.08	2.51	1	1
Q9HC84	Mucin-5B OS=Homo sapiens OX=9606 GN=MUC5B PE=1 SV=3 - [MUC5B_HUMAN]	1.84	1	4	4	5	0	0	0	0	0	1.29858e+06	0	0	0	1.45832e+06	0																					27.15	0.19	1	1
P02814	Submaxillary gland androgen-regulated protein 3B OS=Homo sapiens OX=9606 GN=SMR3B PE=1 SV=2 - [SMR3B_HUMAN]	26.58	1	1	1	5	0	0	0	0	0	6.27003e+07	0	0	0	1.71299e+08	0																					43.88	26.58	1	2
E9PHK0	Tetranectin OS=Homo sapiens OX=9606 GN=CLEC3B PE=1 SV=1 - [E9PHK0_HUMAN]	14.37	2	2	2	5	0	0	0	0	0	982534	0	4.08961e+06	2.69509e+06	1.35642e+06	0																					27.78	7.5	1	1					41.85	6.88	1	1
Q95IE3	HLA class II histocompatibility antigen, DRB1-12 beta chain OS=Homo sapiens OX=9606 GN=HLA-DRB1 PE=1 SV=1 - [2B1C_HUMAN]	15.04	8	1	2	4	3.10474e+06	0	1.24997e+07	0	0	0	0	3.57085e+06	0	0	0	59.93	15.04	2	2					41.3	4.89	1	1																	29.64	4.89	1	1
Q9NZZ3	Charged multivesicular body protein 5 OS=Homo sapiens OX=9606 GN=CHMP5 PE=1 SV=1 - [CHMP5_HUMAN]	12.33	1	1	1	4	0	1.88182e+06	6.12399e+06	0	592873	0	0	0	0	0	0	110.93	12.33	1	1	72.1	12.33	1	1	108.27	12.33	1	1					51.8	12.33	1	1
Q9Y2V2	Calcium-regulated heat-stable protein 1 OS=Homo sapiens OX=9606 GN=CARHSP1 PE=1 SV=2 - [CHSP1_HUMAN]	35.37	5	2	2	4	7.51875e+06	1.14839e+07	4.36862e+07	0	0	0	0	0	0	0	0	66.06	35.37	2	2	32.22	24.49	1	1	35.8	24.49	1	1
Q9C005	Protein dpy-30 homolog OS=Homo sapiens OX=9606 GN=DPY30 PE=1 SV=1 - [DPY30_HUMAN]	36.36	1	2	2	4	730761	0	3.30053e+06	0	0	421736	0	0	0	0	0	61.72	20.2	1	1					93.35	36.36	2	2									51.98	20.2	1	1
Q16610	Extracellular matrix protein 1 OS=Homo sapiens OX=9606 GN=ECM1 PE=1 SV=2 - [ECM1_HUMAN]	8.7	1	3	3	4	1.81921e+06	0	0	0	0	6.55854e+06	0	0	0	0	0	64.85	2.59	1	1																	123.84	8.7	3	3
Q9Y3D6	Mitochondrial fission 1 protein OS=Homo sapiens OX=9606 GN=FIS1 PE=1 SV=2 - [FIS1_HUMAN]	7.24	1	1	1	4	2.95643e+06	1.69383e+06	9.53699e+06	0	0	0	0	1.94126e+06	0	0	0	36.81	7.24	1	1	44.94	7.24	1	1	39.15	7.24	1	1																	28.51	7.24	1	1
O75506	Heat shock factor-binding protein 1 OS=Homo sapiens OX=9606 GN=HSBP1 PE=1 SV=1 - [HSBP1_HUMAN]	39.47	1	2	2	4	2.70616e+06	758177	7.49932e+06	0	0	0	0	0	0	0	0	51.84	39.47	2	2	38.49	14.47	1	1	42.14	14.47	1	1
Q15056	Eukaryotic translation initiation factor 4H OS=Homo sapiens OX=9606 GN=EIF4H PE=1 SV=5 - [IF4H_HUMAN]	16.53	1	4	4	4	3.79278e+06	0	6.4979e+06	0	0	0	0	0	0	0	0	64.05	5.24	1	1					126.51	16.53	3	3
Q9Y287	Integral membrane protein 2B OS=Homo sapiens OX=9606 GN=ITM2B PE=1 SV=1 - [ITM2B_HUMAN]	8.65	1	2	2	4	1.52938e+06	0	6.26003e+06	0	0	1.21876e+06	0	0	0	0	0	26.54	3.76	1	1					60.12	8.65	2	2									34.18	3.76	1	1
O95168	NADH dehydrogenase [ubiquinone] 1 beta subcomplex subunit 4 OS=Homo sapiens OX=9606 GN=NDUFB4 PE=1 SV=3 - [NDUB4_HUMAN]	21.71	3	2	2	4	2.1332e+06	0	7.97723e+06	0	0	0	0	1.48174e+06	0	0	0	21.03	7.75	1	1					85.89	21.71	2	2																	24.97	7.75	1	1
Q92882	Osteoclast-stimulating factor 1 OS=Homo sapiens OX=9606 GN=OSTF1 PE=1 SV=2 - [OSTF1_HUMAN]	14.49	1	2	2	4	1.70357e+06	2.11594e+06	7.23494e+06	0	0	0	0	0	0	0	0	94.56	14.49	2	2	80.44	5.61	1	1	57.85	5.61	1	1
Q6P4A8	Phospholipase B-like 1 OS=Homo sapiens OX=9606 GN=PLBD1 PE=1 SV=2 - [PLBL1_HUMAN]	9.04	2	3	3	4	2.11021e+06	0	0	0	0	5.58722e+06	0	892590	0	0	0	46.3	4.88	2	2																	45.64	4.16	1	1					21.4	3.07	1	1
Q96C90	Protein phosphatase 1 regulatory subunit 14B OS=Homo sapiens OX=9606 GN=PPP1R14B PE=1 SV=3 - [PP14B_HUMAN]	8.84	1	1	1	4	437802	693944	2.53695e+06	0	0	0	0	0	0	0	0	36.37	8.84	1	1	38.5	8.84	1	1	71.9432	8.84	1	2
O95716	Ras-related protein Rab-3D OS=Homo sapiens OX=9606 GN=RAB3D PE=1 SV=1 - [RAB3D_HUMAN]	11.87	32	1	2	4	3.60605e+07	2.4113e+06	8.8821e+06	0	0	0	0	0	9.13583e+06	0	0	51.02	5.02	1	1	37.5	6.85	1	1	54.5	6.85	1	1
P62263	40S ribosomal protein S14 OS=Homo sapiens OX=9606 GN=RPS14 PE=1 SV=3 - [RS14_HUMAN]	22.52	3	2	2	4	2.49881e+07	1.43149e+07	7.16502e+07	0	0	0	0	0	0	0	0	66.57	13.91	1	1	60.22	13.91	1	1	97.23	22.52	2	2
P62854	40S ribosomal protein S26 OS=Homo sapiens OX=9606 GN=RPS26 PE=1 SV=3 - [RS26_HUMAN]	13.04	1	1	1	4	1.35766e+07	8.77154e+06	3.20479e+07	0	0	0	0	2.99578e+06	0	0	0	49.96	13.04	1	1	85.33	13.04	1	1	75.62	13.04	1	1																	40.07	13.04	1	1
Q9Y6X1	Stress-associated endoplasmic reticulum protein 1 OS=Homo sapiens OX=9606 GN=SERP1 PE=1 SV=1 - [SERP1_HUMAN]	42.42	1	1	1	4	1.8425e+06	0	1.62276e+06	0	0	101118	0	0	0	0	0	137.69	42.42	1	2					110.7	42.42	1	1									45.34	42.42	1	1
P55000	Secreted Ly-6/uPAR-related protein 1 OS=Homo sapiens OX=9606 GN=SLURP1 PE=1 SV=2 - [SLUR1_HUMAN]	52.43	1	2	2	4	6.97899e+06	3.73736e+06	1.06127e+07	0	0	9.01254e+06	0	0	0	0	0	45.06	24.27	1	1	20.72	24.27	1	1	39.37	24.27	1	1									79.58	28.16	1	1
Q13404	Ubiquitin-conjugating enzyme E2 variant 1 OS=Homo sapiens OX=9606 GN=UBE2V1 PE=1 SV=2 - [UB2V1_HUMAN]	21.09	8	3	3	4	1.47306e+07	1.03203e+07	1.95826e+07	0	0	0	0	0	0	0	0	45.77	6.8	1	1	41.08	6.8	1	1	46.87	14.29	2	2
P63279	SUMO-conjugating enzyme UBC9 OS=Homo sapiens OX=9606 GN=UBE2I PE=1 SV=1 - [UBC9_HUMAN]	34.18	4	3	3	4	0	0	1.81494e+07	0	0	0	0	0	0	0	0	58.3	19.62	1	1					119.58	34.18	3	3
Q96IX5	Up-regulated during skeletal muscle growth protein 5 OS=Homo sapiens OX=9606 GN=USMG5 PE=1 SV=1 - [USMG5_HUMAN]	25.86	1	1	1	4	1.40465e+07	0	6.21032e+07	0	0	3.26422e+07	0	0	3.70918e+06	0	0	94.63	25.86	1	1					95.31	25.86	1	1									95.75	25.86	1	1
Q5TEC6	Histone H3 OS=Homo sapiens OX=9606 GN=HIST2H3PS2 PE=1 SV=1 - [Q5TEC6_HUMAN]	13.24	7	1	2	4	1.17633e+07	0	7.96551e+07	0	0	0	0	2.25689e+07	0	0	0	45.2855	13.24	2	2					27.13	8.09	1	1																	35.84	8.09	1	1
H0YLA2	Signal recognition particle 14 kDa protein OS=Homo sapiens OX=9606 GN=SRP14 PE=1 SV=1 - [H0YLA2_HUMAN]	12.17	2	1	1	4	6.89435e+06	3.71789e+06	0	0	1.01091e+06	4812892	0	0	0	0	0	82.38	12.17	1	1	85.82	12.17	1	1									74.9	12.17	1	1	77.93	12.17	1	1
D6RJD1	Clathrin light chain (Fragment) OS=Homo sapiens OX=9606 GN=CLTB PE=1 SV=1 - [D6RJD1_HUMAN]	8	2	1	1	4	9.89555e+06	8.89901e+06	2.79176e+07	0	4.02687e+06	0	0	0	0	0	0	58.2	8	1	1	38.59	8	1	1	39.3	8	1	1					42.15	8	1	1
E5RIP1	40S ribosomal protein S20 OS=Homo sapiens OX=9606 GN=RPS20 PE=1 SV=1 - [E5RIP1_HUMAN]	32.61	3	2	2	4	3.25765e+06	0	6.39097e+06	0	0	3.61886e+06	0	0	0	0	0	41.23	23.91	1	1					65.5	32.61	2	2									42.74	32.61	1	1
A0A140TA32	Complement C4-A OS=Homo sapiens OX=9606 GN=C4A PE=1 SV=1 - [A0A140TA32_HUMAN]	2.36	9	3	3	4	4156479	110282	2.55974e+06	0	0	0	0	1.50728e+06	0	0	0	60.55	0.77	1	1	27.45	0.71	1	1	64.51	0.71	1	1																	29.4	0.88	1	1
H0YG54	Oligoribonuclease, mitochondrial OS=Homo sapiens OX=9606 GN=REXO2 PE=1 SV=2 - [H0YG54_HUMAN]	9.57	3	1	1	4	1.4788e+06	1.59841e+06	6.20696e+06	0	0	0	0	0	0	0	0	54.39	9.57	1	1	70.21	9.57	1	1	158.86	9.57	1	2
J3QL15	Ribosomal protein L19 (Fragment) OS=Homo sapiens OX=9606 GN=RPL19 PE=1 SV=1 - [J3QL15_HUMAN]	13.28	4	1	1	4	1.02271e+07	4.50986e+06	0	0	917172	0	0	1.38921e+06	0	0	0	26.61	13.28	1	1	42.97	13.28	1	1									27.85	13.28	1	1									27.99	13.28	1	1
K7EKI8	Periplakin OS=Homo sapiens OX=9606 GN=PPL PE=1 SV=1 - [K7EKI8_HUMAN]	3.88	3	4	4	4	1.0079e+06	3.2472e+06	0	0	0	0	0	0	0	0	0	30.96	0.91	1	1	168.97	2.96	3	3
Q49AN9	SNRPG protein OS=Homo sapiens OX=9606 GN=SNRPG PE=1 SV=1 - [Q49AN9_HUMAN]	67.19	4	2	2	4	5.52164e+06	5.47137e+06	1.32072e+07	0	0	0	0	0	0	0	0	43.72	18.75	1	1	65.79	18.75	1	1	155.9	67.19	2	2
F5H796	Diablo homolog, mitochondrial (Fragment) OS=Homo sapiens OX=9606 GN=DIABLO PE=1 SV=8 - [F5H796_HUMAN]	56.41	9	4	4	4	3.68569e+06	0	2.93883e+06	0	0	0	0	0	0	0	0	70.98	6.41	1	1					160.11	50	3	3
F8VZY9	Keratin, type I cytoskeletal 18 OS=Homo sapiens OX=9606 GN=KRT18 PE=1 SV=1 - [F8VZY9_HUMAN]	6.39	2	1	2	4	6.4743e+06	1.20473e+06	3.40079e+06	0	0	0	0	0	0	0	0	39.3	1.79	1	1	27.7	4.6	1	1	53.38	4.6	1	1									46.26	1.79	1	1
S4R3B5	Protein transport protein Sec61 subunit beta OS=Homo sapiens OX=9606 GN=SEC61B PE=1 SV=1 - [S4R3B5_HUMAN]	66.67	2	2	2	4	1.00478e+07	0	8.36053e+06	0	0	0	0	0	0	0	0	101.39	66.67	2	2					109.69	66.67	2	2
Q5Y7D6	HLA class II histocompatibility antigen, DQ beta 1 chain OS=Homo sapiens OX=9606 GN=HLA-DQB1 PE=1 SV=1 - [Q5Y7D6_HUMAN]	14.56	6	2	2	4	1.26634e+06	0	2.84187e+06	0	0	0	0	0	0	0	0	79.03	14.56	2	2					109.7	14.56	2	2
P42025	Beta-centractin OS=Homo sapiens OX=9606 GN=ACTR1B PE=1 SV=1 - [ACTY_HUMAN]	14.89	1	1	4	4	0	3.68001e+06	6.78092e+06	0	0	0	0	0	0	0	0					31.85	2.13	1	1	79.46	12.77	3	3
P28838	Cytosol aminopeptidase OS=Homo sapiens OX=9606 GN=LAP3 PE=1 SV=3 - [AMPL_HUMAN]	7.71	1	2	2	4	0	2.04206e+06	5.63708e+06	0	0	0	0	0	0	0	0					73.99	7.71	2	2	123.67	7.71	2	2
Q10567	AP-1 complex subunit beta-1 OS=Homo sapiens OX=9606 GN=AP1B1 PE=1 SV=2 - [AP1B1_HUMAN]	5.16	2	1	3	4	0	1.6442e+06	7.39255e+06	0	0	0	0	0	0	0	0					57.57	1.58	1	1	182.89	5.16	3	3
P54709	Sodium/potassium-transporting ATPase subunit beta-3 OS=Homo sapiens OX=9606 GN=ATP1B3 PE=1 SV=1 - [AT1B3_HUMAN]	12.54	5	3	3	4	0	2.62175e+06	2.26431e+07	0	0	0	0	6.80516e+06	0	0	0					37.12	3.58	1	1	31.63	3.94	1	1																	71.45	8.96	2	2
P23634	Plasma membrane calcium-transporting ATPase 4 OS=Homo sapiens OX=9606 GN=ATP2B4 PE=1 SV=2 - [AT2B4_HUMAN]	4.43	6	3	3	4	0	2.46311e+06	9.42221e+06	0	0	0	0	0	0	0	0					35.68	1.37	1	1	89.3	4.43	3	3
P24539	ATP synthase F(0) complex subunit B1, mitochondrial OS=Homo sapiens OX=9606 GN=ATP5F1 PE=1 SV=2 - [AT5F1_HUMAN]	16.8	2	3	3	4	0	8.20848e+06	2.22725e+07	0	0	0	0	0	0	0	0					55.95	5.86	1	1	79.46	16.8	3	3
P27824	Calnexin OS=Homo sapiens OX=9606 GN=CANX PE=1 SV=2 - [CALX_HUMAN]	6.93	8	3	3	4	0	3.27677e+06	8.61841e+06	0	0	0	0	0	0	0	0					56.18	4.22	2	2	101.59	5.24	2	2
Q96LJ7	Dehydrogenase/reductase SDR family member 1 OS=Homo sapiens OX=9606 GN=DHRS1 PE=1 SV=1 - [DHRS1_HUMAN]	19.17	2	3	3	4	0	1.64648e+06	9.3798e+06	0	0	0	0	0	0	0	0					55.59	4.47	1	1	164.91	19.17	3	3
Q08211	ATP-dependent RNA helicase A OS=Homo sapiens OX=9606 GN=DHX9 PE=1 SV=4 - [DHX9_HUMAN]	2.68	1	2	2	4	0	1.84307e+06	4.85666e+06	0	0	0	0	0	0	0	0					94.74	2.68	2	2	125.35	2.68	2	2
P55884	Eukaryotic translation initiation factor 3 subunit B OS=Homo sapiens OX=9606 GN=EIF3B PE=1 SV=3 - [EIF3B_HUMAN]	11.55	3	4	4	4	0	1.06534e+06	7.62895e+06	0	0	0	0	0	0	0	0					27.28	3.44	1	1	110.92	8.11	3	3
Q9H6S3	Epidermal growth factor receptor kinase substrate 8-like protein 2 OS=Homo sapiens OX=9606 GN=EPS8L2 PE=1 SV=2 - [ES8L2_HUMAN]	5.31	4	2	2	4	0	782230	2.81227e+06	0	0	0	0	0	0	0	0					53.8	5.31	2	2	95.16	5.31	2	2
Q9BRX8	Redox-regulatory protein FAM213A OS=Homo sapiens OX=9606 GN=FAM213A PE=1 SV=3 - [F213A_HUMAN]	10.04	1	2	2	4	0	5.67123e+06	1.68165e+07	0	0	0	0	0	0	0	0					79.84	10.04	2	2	95.62	10.04	2	2
P14324	Farnesyl pyrophosphate synthase OS=Homo sapiens OX=9606 GN=FDPS PE=1 SV=4 - [FPPS_HUMAN]	21.72	5	3	3	4	0	8.46914e+06	1.67095e+07	0	0	0	0	0	0	0	0					32.19	4.3	1	1	81.22	21.72	3	3
O76003	Glutaredoxin-3 OS=Homo sapiens OX=9606 GN=GLRX3 PE=1 SV=2 - [GLRX3_HUMAN]	13.73	1	3	3	4	0	3.4973e+06	6.48593e+06	0	0	0	0	0	0	0	0					49.04	5.07	1	1	75.47	13.73	3	3
Q9NZD2	Glycolipid transfer protein OS=Homo sapiens OX=9606 GN=GLTP PE=1 SV=3 - [GLTP_HUMAN]	25.36	4	3	3	4	0	3.52498e+06	1.47876e+07	0	0	0	0	0	0	0	0					80.45	11	2	2	42	20.1	2	2
Q16836	Hydroxyacyl-coenzyme A dehydrogenase, mitochondrial OS=Homo sapiens OX=9606 GN=HADH PE=1 SV=3 - [HCDH_HUMAN]	22.29	8	3	3	4	0	1.58279e+06	7.85792e+06	0	0	0	0	0	0	0	0					69.07	10.51	2	2	73.61	15.29	2	2
P09601	Heme oxygenase 1 OS=Homo sapiens OX=9606 GN=HMOX1 PE=1 SV=1 - [HMOX1_HUMAN]	14.24	2	2	2	4	0	1.09199e+06	4.35315e+06	0	0	0	0	913157	0	0	0					29.65	6.6	1	1	166.03	14.24	2	2																	47.49	7.64	1	1
O43813	LanC-like protein 1 OS=Homo sapiens OX=9606 GN=LANCL1 PE=1 SV=1 - [LANC1_HUMAN]	21.3	4	4	4	4	0	3.4041e+06	5.18929e+06	0	0	0	0	0	0	0	0					38.1	2.76	1	1	122.38	18.55	3	3
Q9UJ70	N-acetyl-D-glucosamine kinase OS=Homo sapiens OX=9606 GN=NAGK PE=1 SV=4 - [NAGK_HUMAN]	14.24	7	3	3	4	0	3.43945e+06	9.52505e+06	0	0	0	0	0	0	0	0					54.54	4.94	1	1	88.08	14.24	3	3
Q8NCW5	NAD(P)H-hydrate epimerase OS=Homo sapiens OX=9606 GN=NAXE PE=1 SV=2 - [NNRE_HUMAN]	12.85	1	2	2	4	0	1.73488e+06	7.16969e+06	0	0	0	0	0	0	0	0					46.96	12.85	2	2	65.61	12.85	2	2
Q9UFN0	Protein NipSnap homolog 3A OS=Homo sapiens OX=9606 GN=NIPSNAP3A PE=1 SV=2 - [NPS3A_HUMAN]	20.65	1	3	3	4	0	1.40004e+06	6.59315e+06	0	0	0	0	0	0	0	0					25.98	4.05	1	1	88.46	20.65	3	3
P11177	Pyruvate dehydrogenase E1 component subunit beta, mitochondrial OS=Homo sapiens OX=9606 GN=PDHB PE=1 SV=3 - [ODPB_HUMAN]	11.14	3	3	3	4	0	1.90407e+06	4.35644e+06	0	0	0	0	0	0	0	0					59.37	4.46	1	1	112.97	11.14	3	3
P17858	ATP-dependent 6-phosphofructokinase, liver type OS=Homo sapiens OX=9606 GN=PFKL PE=1 SV=6 - [PFKAL_HUMAN]	11.41	1	3	4	4	0	3.03936e+06	1.57346e+07	0	0	0	0	0	0	0	0					54.22	3.85	1	1	143.29	7.56	3	3
Q04941	Proteolipid protein 2 OS=Homo sapiens OX=9606 GN=PLP2 PE=1 SV=1 - [PLP2_HUMAN]	26.32	1	2	2	4	0	8.78961e+06	2.16718e+07	0	0	0	217447	2.77206e+06	0	0	0					42.9	9.87	1	1	29.96	9.87	1	1													46.26	16.45	1	1	29.3	9.87	1	1
O75915	PRA1 family protein 3 OS=Homo sapiens OX=9606 GN=ARL6IP5 PE=1 SV=1 - [PRAF3_HUMAN]	15.96	4	2	2	4	0	4.72125e+06	2.02573e+07	0	0	0	0	2.54596e+06	2.34624e+06	0	0					57.03	10.11	1	1	65.56	10.11	1	1																	48.58	10.11	1	1
Q14914	Prostaglandin reductase 1 OS=Homo sapiens OX=9606 GN=PTGR1 PE=1 SV=2 - [PTGR1_HUMAN]	18.24	3	3	3	4	0	1.37729e+06	3.49269e+06	0	0	0	0	0	0	0	0					74.72	12.46	2	2	67.49	12.77	2	2
P61020	Ras-related protein Rab-5B OS=Homo sapiens OX=9606 GN=RAB5B PE=1 SV=1 - [RAB5B_HUMAN]	20.47	11	2	3	4	0	2.67211e+06	2.04247e+07	0	0	0	0	0	0	0	0					57.98	6.51	1	1	123.97	20.47	3	3
P10301	Ras-related protein R-Ras OS=Homo sapiens OX=9606 GN=RRAS PE=1 SV=1 - [RRAS_HUMAN]	12.84	3	2	2	4	0	2.33549e+06	7.01469e+06	0	0	0	0	0	0	0	0					84.43	12.84	2	2	119.65	12.84	2	2
Q9NSD9	Phenylalanine--tRNA ligase beta subunit OS=Homo sapiens OX=9606 GN=FARSB PE=1 SV=3 - [SYFB_HUMAN]	3.57	1	2	2	4	0	1.26987e+06	3.92329e+06	0	0	0	0	0	0	0	0					57.63	3.57	2	2	78.62	3.57	2	2
Q15046	Lysine--tRNA ligase OS=Homo sapiens OX=9606 GN=KARS PE=1 SV=3 - [SYK_HUMAN]	6.7	3	3	3	4	0	1.75049e+06	7.25437e+06	0	0	0	0	0	0	0	0					47.35	1.84	1	1	82.65	6.7	3	3
P23381	Tryptophan--tRNA ligase, cytoplasmic OS=Homo sapiens OX=9606 GN=WARS PE=1 SV=2 - [SYWC_HUMAN]	14.23	24	4	4	4	0	1.51431e+06	5.42829e+06	0	0	0	0	0	0	0	0					44.32	5.73	2	2	104.35	8.49	2	2
P61086	Ubiquitin-conjugating enzyme E2 K OS=Homo sapiens OX=9606 GN=UBE2K PE=1 SV=3 - [UBE2K_HUMAN]	21.5	2	2	2	4	0	1.43597e+06	9.12088e+06	0	0	0	0	0	0	0	0					42.16	21.5	2	2	92.07	21.5	2	2
Q16864	V-type proton ATPase subunit F OS=Homo sapiens OX=9606 GN=ATP6V1F PE=1 SV=2 - [VATF_HUMAN]	44.54	1	3	3	4	0	567513	4.02348e+06	0	0	0	0	0	0	0	0					37.19	20.17	1	1	138.63	44.54	3	3
O75351	Vacuolar protein sorting-associated protein 4B OS=Homo sapiens OX=9606 GN=VPS4B PE=1 SV=2 - [VPS4B_HUMAN]	10.59	4	3	3	4	0	4.19542e+06	9.56315e+06	0	0	0	0	0	0	0	0					37.99	4.28	1	1	116.48	10.59	3	3
D6R938	Calcium/calmodulin-dependent protein kinase (CaM kinase) II delta, isoform CRA_e OS=Homo sapiens OX=9606 GN=CAMK2D PE=1 SV=1 - [D6R938_HUMAN]	13.65	16	3	3	4	0	1.31205e+06	7.86352e+06	0	0	0	0	0	0	0	0					52.94	6.02	1	1	145.92	13.65	3	3
H0YFA4	Cysteine-rich protein 2 (Fragment) OS=Homo sapiens OX=9606 GN=CRIP2 PE=1 SV=1 - [H0YFA4_HUMAN]	34.9	3	3	3	4	0	6.56605e+06	3.10104e+07	0	0	0	0	0	0	0	0					44.27	8.33	1	1	116.86	34.9	3	3
Q5URX0	Beta-hexosaminidase subunit beta OS=Homo sapiens OX=9606 GN=HEL-248 PE=1 SV=1 - [Q5URX0_HUMAN]	18.13	4	3	3	4	0	3.50975e+06	9.27904e+06	0	0	0	0	0	0	0	0					28.82	8.16	1	1	107.54	18.13	3	3
E9PN17	ATP synthase membrane subunit g OS=Homo sapiens OX=9606 GN=ATP5MG PE=1 SV=1 - [E9PN17_HUMAN]	31.58	2	2	2	4	0	6.6298e+06	1.1812e+07	0	0	7.17472e+06	0	0	0	0	0					38.37	11.84	1	1	64.73	31.58	2	2									38.14	11.84	1	1
H7BXK7	Serpin B8 (Fragment) OS=Homo sapiens OX=9606 GN=SERPINB8 PE=1 SV=1 - [H7BXK7_HUMAN]	13.23	8	1	2	4	0	1.24282e+07	1.96113e+07	0	0	0	0	0	0	1.17665e+06	0					59.53	5.29	1	1	89.78	13.23	2	2
H0YHL1	Dynactin subunit 2 (Fragment) OS=Homo sapiens OX=9606 GN=DCTN2 PE=1 SV=1 - [H0YHL1_HUMAN]	25.78	6	2	2	4	0	1.45644e+06	5.68326e+06	0	0	0	0	0	0	0	0					84.49	25.78	2	2	160.2	25.78	2	2
H0YNF5	Isocitrate dehydrogenase [NAD] subunit alpha, mitochondrial OS=Homo sapiens OX=9606 GN=IDH3A PE=1 SV=1 - [H0YNF5_HUMAN]	19.54	3	1	1	4	0	396022	2.16285e+06	0	0	0	0	0	0	0	0					90.71	19.54	1	2	120.7	19.54	1	2
A0A087X253	AP complex subunit beta OS=Homo sapiens OX=9606 GN=AP2B1 PE=1 SV=1 - [A0A087X253_HUMAN]	5.37	5	1	3	4	0	1.6442e+06	6.06654e+06	0	0	0	0	0	0	0	0					57.57	1.64	1	1	173.49	5.37	3	3
H7C3M2	60S ribosomal protein L3 (Fragment) OS=Homo sapiens OX=9606 GN=RPL3 PE=1 SV=1 - [H7C3M2_HUMAN]	9.96	5	2	2	4	0	8.84425e+06	2.61759e+07	0	0	0	0	0	0	0	0					97.81	9.96	2	2	130.39	9.96	2	2
F8W1Z8	ADP-ribosylation factor-like protein 1 OS=Homo sapiens OX=9606 GN=ARL1 PE=1 SV=1 - [F8W1Z8_HUMAN]	30.77	3	1	1	4	0	846750	3.82869e+06	0	0	0	0	0	0	0	0					85.43	30.77	1	2	136.48	30.77	1	2
Q16853	Membrane primary amine oxidase OS=Homo sapiens OX=9606 GN=AOC3 PE=1 SV=3 - [AOC3_HUMAN]	8.52	1	3	3	4	0	0	9.84332e+06	0	781875	0	0	7.21262e+06	0	3.59575e+06	0									24.95	4.85	1	1					29.91	2.36	1	1									65.32	2.36	1	1
Q14019	Coactosin-like protein OS=Homo sapiens OX=9606 GN=COTL1 PE=1 SV=3 - [COTL1_HUMAN]	30.28	2	2	2	4	0	0	8.96136e+06	0	0	954638	0	0	0	0	0									148.64	30.28	2	3									45.24	11.27	1	1
Q9Y394	Dehydrogenase/reductase SDR family member 7 OS=Homo sapiens OX=9606 GN=DHRS7 PE=1 SV=1 - [DHRS7_HUMAN]	37.46	5	4	4	4	0	0	3.93237e+06	0	0	0	0	0	0	0	0									161.87	37.46	4	4
Q99714	3-hydroxyacyl-CoA dehydrogenase type-2 OS=Homo sapiens OX=9606 GN=HSD17B10 PE=1 SV=3 - [HCD2_HUMAN]	18.77	2	3	3	4	0	0	6.70611e+06	0	0	0	0	0	0	0	0									191.48	18.77	3	4
P41091	Eukaryotic translation initiation factor 2 subunit 3 OS=Homo sapiens OX=9606 GN=EIF2S3 PE=1 SV=3 - [IF2G_HUMAN]	12.5	4	4	4	4	0	0	1.32415e+07	0	0	0	0	0	0	0	0									125.18	12.5	4	4
P10253	Lysosomal alpha-glucosidase OS=Homo sapiens OX=9606 GN=GAA PE=1 SV=4 - [LYAG_HUMAN]	6.09	1	3	3	4	0	0	7.55543e+06	0	0	0	0	0	0	0	0									133.44	6.09	3	4
O00151	PDZ and LIM domain protein 1 OS=Homo sapiens OX=9606 GN=PDLIM1 PE=1 SV=4 - [PDLI1_HUMAN]	19.45	1	4	4	4	0	0	1.34325e+07	0	0	0	0	0	0	0	0									142.38	19.45	4	4
Q01813	ATP-dependent 6-phosphofructokinase, platelet type OS=Homo sapiens OX=9606 GN=PFKP PE=1 SV=2 - [PFKAP_HUMAN]	8.93	5	3	4	4	0	0	6.62972e+06	0	0	0	0	0	0	0	0									176.37	8.93	4	4
P78527	DNA-dependent protein kinase catalytic subunit OS=Homo sapiens OX=9606 GN=PRKDC PE=1 SV=3 - [PRKDC_HUMAN]	1.79	1	4	4	4	0	0	2.03367e+06	0	0	0	0	0	0	0	0									171.19	1.79	4	4
P25786	Proteasome subunit alpha type-1 OS=Homo sapiens OX=9606 GN=PSMA1 PE=1 SV=1 - [PSA1_HUMAN]	33.08	3	4	4	4	0	0	2.19164e+07	0	0	0	0	0	0	0	0									121.52	33.08	4	4
Q9NYL9	Tropomodulin-3 OS=Homo sapiens OX=9606 GN=TMOD3 PE=1 SV=1 - [TMOD3_HUMAN]	25.85	4	4	4	4	0	0	9.04581e+06	0	0	0	0	0	0	0	0									133.53	25.85	4	4
P30536	Translocator protein OS=Homo sapiens OX=9606 GN=TSPO PE=1 SV=3 - [TSPO_HUMAN]	32.54	2	2	2	4	0	0	1.27867e+07	0	0	0	0	0	0	0	0									266.94	32.54	2	4
Q5T985	Inter-alpha-trypsin inhibitor heavy chain H2 OS=Homo sapiens OX=9606 GN=ITIH2 PE=1 SV=1 - [Q5T985_HUMAN]	2.78	3	2	2	4	0	0	1.64539e+07	0	0	0	0	8.24148e+06	0	0	0									63.45	1.6	1	1																	70.79	2.78	2	3
H0Y532	Selenium-binding protein 1 (Fragment) OS=Homo sapiens OX=9606 GN=SELENBP1 PE=1 SV=8 - [H0Y532_HUMAN]	20.98	6	4	4	4	0	0	8.97859e+06	0	872867	0	0	0	0	0	0									119.9	16.39	3	3					33.67	4.59	1	1
Q9UBG3	Cornulin OS=Homo sapiens OX=9606 GN=CRNN PE=1 SV=1 - [CRNN_HUMAN]	18.18	1	4	4	4	0	0	0	0	0	6.79917e+06	0	0	0	5.90152e+06	0																					85.76	11.72	2	2
P28325	Cystatin-D OS=Homo sapiens OX=9606 GN=CST5 PE=1 SV=1 - [CYTD_HUMAN]	28.87	1	3	3	4	0	0	0	0	0	0	0	0	0	4.73204e+06	0
P01911	HLA class II histocompatibility antigen, DRB1-15 beta chain OS=Homo sapiens OX=9606 GN=HLA-DRB1 PE=1 SV=2 - [2B1F_HUMAN]	20.3	15	2	3	3	1.58563e+06	0	0	0	0	0	0	0	4.50093e+06	0	0	36.41	10.15	1	1					23.83	3.76	1	1
Q9NWV4	UPF0587 protein C1orf123 OS=Homo sapiens OX=9606 GN=C1orf123 PE=1 SV=1 - [CA123_HUMAN]	24.38	1	2	2	3	2.88937e+06	0	1.2579e+07	0	0	0	0	0	0	0	0	42.72	10	1	1					69.94	24.38	2	2
P10606	Cytochrome c oxidase subunit 5B, mitochondrial OS=Homo sapiens OX=9606 GN=COX5B PE=1 SV=2 - [COX5B_HUMAN]	24.81	1	2	2	3	4.19352e+06	0	2.67008e+07	0	0	0	0	0	0	4.88644e+06	0	30.87	9.3	1	1					37.78	9.3	1	1
P30046	D-dopachrome decarboxylase OS=Homo sapiens OX=9606 GN=DDT PE=1 SV=3 - [DOPD_HUMAN]	21.19	4	2	2	3	1.7213e+06	4883538	0	0	0	0	0	0	0	0	0	41.87	11.02	1	1	55.94	21.19	2	2
P60983	Glia maturation factor beta OS=Homo sapiens OX=9606 GN=GMFB PE=1 SV=2 - [GMFB_HUMAN]	16.2	2	1	1	3	5.62219e+06	0	2.28275e+07	0	0	2.49823e+06	0	0	0	0	0	63.13	16.2	1	1					46.7	16.2	1	1									47.01	16.2	1	1
Q9UK45	U6 snRNA-associated Sm-like protein LSm7 OS=Homo sapiens OX=9606 GN=LSM7 PE=1 SV=1 - [LSM7_HUMAN]	25.24	3	2	2	3	714539	0	7.36399e+06	0	0	0	0	0	0	0	0	43.7	17.48	1	1					106.41	25.24	2	2
O00483	Cytochrome c oxidase subunit NDUFA4 OS=Homo sapiens OX=9606 GN=NDUFA4 PE=1 SV=1 - [NDUA4_HUMAN]	43.21	1	2	2	3	2.54314e+06	0	1.93458e+07	0	0	0	0	0	0	0	0	50.58	43.21	2	2					44.01	12.35	1	1
Q15843	NEDD8 OS=Homo sapiens OX=9606 GN=NEDD8 PE=1 SV=1 - [NEDD8_HUMAN]	34.57	5	2	2	3	3.59243e+06	0	2.24161e+07	0	0	0	0	0	0	0	0	26.63	17.28	1	1					62.16	34.57	2	2
Q9UHV9	Prefoldin subunit 2 OS=Homo sapiens OX=9606 GN=PFDN2 PE=1 SV=1 - [PFD2_HUMAN]	7.79	1	1	1	3	2.82912e+06	1.65899e+06	1.18109e+07	0	0	0	0	0	0	0	0	54.61	7.79	1	1	28.35	7.79	1	1	59.47	7.79	1	1
Q5XKP0	MICOS complex subunit MIC13 OS=Homo sapiens OX=9606 GN=MIC13 PE=1 SV=1 - [MIC13_HUMAN]	44.07	4	2	2	3	890513	0	7.08944e+06	0	0	0	0	0	0	0	0	43.79	16.95	1	1					85.41	44.07	2	2
Q6NVV1	Putative 60S ribosomal protein L13a protein RPL13AP3 OS=Homo sapiens OX=9606 GN=RPL13AP3 PE=5 SV=1 - [R13P3_HUMAN]	10.78	4	1	1	3	12321979	0	7.52074e+07	0	0	4.22049e+06	0	0	0	0	0	37.83	10.78	1	1					28.99	10.78	1	1									42.08	10.78	1	1
Q9UL25	Ras-related protein Rab-21 OS=Homo sapiens OX=9606 GN=RAB21 PE=1 SV=3 - [RAB21_HUMAN]	4.89	1	1	1	3	1155080	2.14796e+06	7.67683e+06	0	0	0	0	0	0	0	0	53.52	4.89	1	1	42.56	4.89	1	1	66.85	4.89	1	1
P01111	GTPase NRas OS=Homo sapiens OX=9606 GN=NRAS PE=1 SV=1 - [RASN_HUMAN]	26.98	3	2	2	3	3.57272e+06	0	1.11538e+07	0	0	0	0	0	0	0	0	49.66	13.23	1	1					100.62	26.98	2	2
Q9Y3U8	60S ribosomal protein L36 OS=Homo sapiens OX=9606 GN=RPL36 PE=1 SV=3 - [RL36_HUMAN]	20.95	3	3	3	3	4.9895e+06	0	0	0	0	0	0	0	0	0	0	85.12	20.95	3	3
P62851	40S ribosomal protein S25 OS=Homo sapiens OX=9606 GN=RPS25 PE=1 SV=1 - [RS25_HUMAN]	15.2	1	2	2	3	1.47636e+07	0	0	0	0	4.73281e+06	0	0	0	0	0	74.72	15.2	2	2																	28.66	8	1	1
Q99584	Protein S100-A13 OS=Homo sapiens OX=9606 GN=S100A13 PE=1 SV=1 - [S10AD_HUMAN]	12.24	1	1	1	3	1.02192e+07	0	4.51451e+07	0	0	0	0	1.23257e+07	0	0	0	25.31	12.24	1	1					27.77	12.24	1	1																	27.18	12.24	1	1
P62316	Small nuclear ribonucleoprotein Sm D2 OS=Homo sapiens OX=9606 GN=SNRPD2 PE=1 SV=1 - [SMD2_HUMAN]	23.73	3	2	2	3	1.47244e+07	0	2.39651e+07	0	0	0	0	0	0	0	0	47.17	16.1	1	1					86.23	23.73	2	2
P61956	Small ubiquitin-related modifier 2 OS=Homo sapiens OX=9606 GN=SUMO2 PE=1 SV=3 - [SUMO2_HUMAN]	12.63	5	1	1	3	3.22068e+06	2.71556e+06	1.26375e+07	0	0	0	0	0	0	0	0	48.59	12.63	1	1	56.72	12.63	1	1	46.57	12.63	1	1
P55327	Tumor protein D52 OS=Homo sapiens OX=9606 GN=TPD52 PE=1 SV=2 - [TPD52_HUMAN]	18.3	4	3	3	3	2.50502e+06	0	1.29295e+07	0	0	0	0	0	0	0	0	91.77	12.05	2	2					61.98	6.25	1	1
Q9BW30	Tubulin polymerization-promoting protein family member 3 OS=Homo sapiens OX=9606 GN=TPPP3 PE=1 SV=1 - [TPPP3_HUMAN]	17.05	1	2	2	3	4.29814e+06	0	6.65282e+06	0	0	1092010	0	0	0	0	0	30.03	9.09	1	1					49.75	9.09	1	1									30.08	7.95	1	1
O14907	Tax1-binding protein 3 OS=Homo sapiens OX=9606 GN=TAX1BP3 PE=1 SV=2 - [TX1B3_HUMAN]	13.71	1	1	1	3	6.60881e+06	4.90508e+06	3.05145e+07	0	0	0	0	0	0	0	0	86.29	13.71	1	1	57.27	13.71	1	1	112.38	13.71	1	1
Q5T750	Skin-specific protein 32 OS=Homo sapiens OX=9606 GN=XP32 PE=1 SV=1 - [XP32_HUMAN]	7.2	1	2	2	3	38050152	0	0	0	0	1.01667e+08	0	0	0	0	0	26.39	3.2	1	1																	56.25	7.2	2	2
E9PN51	NADH dehydrogenase [ubiquinone] iron-sulfur protein 8, mitochondrial (Fragment) OS=Homo sapiens OX=9606 GN=NDUFS8 PE=1 SV=1 - [E9PN51_HUMAN]	18.18	5	2	2	3	1.48929e+06	0	8.03463e+06	0	0	0	0	0	0	0	0	39.06	18.18	2	2					50.18	8.18	1	1
Q5H9A7	Metalloproteinase inhibitor 1 OS=Homo sapiens OX=9606 GN=TIMP1 PE=1 SV=1 - [Q5H9A7_HUMAN]	25.87	5	2	2	3	2.61377e+06	0	4.24914e+06	0	0	0	0	0	0	0	0	47.14	25.87	2	2					57.51	17.48	1	1
D3YTB1	60S ribosomal protein L32 (Fragment) OS=Homo sapiens OX=9606 GN=RPL32 PE=1 SV=1 - [D3YTB1_HUMAN]	18.05	3	2	2	3	1.55829e+07	0	9.04753e+06	0	0	0	0	0	0	0	0	41.35	7.52	1	1					56.23	18.05	2	2
Q5T4L4	40S ribosomal protein S27 OS=Homo sapiens OX=9606 GN=RPS27 PE=1 SV=1 - [Q5T4L4_HUMAN]	19.7	5	1	1	3	27496203	1.16594e+07	9.45485e+07	0	0	0	0	0	0	0	0	77.04	19.7	1	1	70.94	19.7	1	1	70.18	19.7	1	1
G3V2V8	Epididymal secretory protein E1 (Fragment) OS=Homo sapiens OX=9606 GN=NPC2 PE=1 SV=1 - [G3V2V8_HUMAN]	31.97	7	2	2	3	5.22128e+06	0	1.91954e+07	0	0	0	0	0	0	0	0	34.97	13.11	1	1					68.09	31.97	2	2
F5GYQ2	Multifunctional methyltransferase subunit TRM112-like protein OS=Homo sapiens OX=9606 GN=TRMT112 PE=1 SV=1 - [F5GYQ2_HUMAN]	34.57	3	2	2	3	603647	0	5.24391e+06	0	0	0	0	0	0	0	0	42.4	17.28	1	1					136.04	34.57	2	2
H7C2W9	60S ribosomal protein L31 (Fragment) OS=Homo sapiens OX=9606 GN=RPL31 PE=1 SV=1 - [H7C2W9_HUMAN]	12.96	5	1	1	3	0	0	0	0	0	0	0	0	0	0	0	38.42	12.96	1	1	32.81	12.96	1	1	28.75	12.96	1	1
Q5VTU3	Dynein light chain Tctex-type 1 OS=Homo sapiens OX=9606 GN=DYNLT1 PE=1 SV=1 - [Q5VTU3_HUMAN]	36.96	2	2	2	3	2.88548e+06	0	1.06133e+07	0	0	0	0	0	0	0	0	48.88	19.57	1	1					124.87	36.96	2	2
Q5RHS7	Protein S100-A2 OS=Homo sapiens OX=9606 GN=S100A2 PE=1 SV=2 - [Q5RHS7_HUMAN]	17.89	1	1	1	3	741687	0	2.40139e+06	0	0	760256	0	0	0	0	0	28.71	17.89	1	1					65.66	17.89	1	1									29.53	17.89	1	1
A0A0A0MTB9	Retinol-binding protein 1 OS=Homo sapiens OX=9606 GN=RBP1 PE=1 SV=1 - [A0A0A0MTB9_HUMAN]	23.08	4	2	2	3	1.70982e+06	0	6.56021e+06	0	0	0	0	0	0	0	0	44.75	13.19	1	1					75.97	23.08	2	2
H3BNK3	Acyl carrier protein (Fragment) OS=Homo sapiens OX=9606 GN=NDUFAB1 PE=1 SV=1 - [H3BNK3_HUMAN]	13.51	2	2	2	3	1.37132e+07	0	2.45118e+07	0	0	0	0	0	0	0	0	39.38	13.51	1	1					81.14	13.51	2	2
J3KQX4	Epithelial membrane protein 1 OS=Homo sapiens OX=9606 GN=EMP1 PE=3 SV=1 - [J3KQX4_HUMAN]	32.22	2	1	1	3	4.07483e+06	1.19702e+06	3.20641e+06	0	0	0	0	0	0	0	0	101.64	32.22	1	1	90.01	32.22	1	1	95.8	32.22	1	1
Q15067	Peroxisomal acyl-coenzyme A oxidase 1 OS=Homo sapiens OX=9606 GN=ACOX1 PE=1 SV=3 - [ACOX1_HUMAN]	6.82	5	2	2	3	0	1.0634e+06	7.13863e+06	0	0	0	0	0	0	0	0					37.89	3.48	1	1	102.68	6.82	2	2
Q9BPX5	Actin-related protein 2/3 complex subunit 5-like protein OS=Homo sapiens OX=9606 GN=ARPC5L PE=1 SV=1 - [ARP5L_HUMAN]	32.68	1	2	2	3	0	9.83317e+06	3.49543e+07	0	0	0	0	0	0	0	0					32.71	24.84	1	1	68.67	32.68	2	2
P20290	Transcription factor BTF3 OS=Homo sapiens OX=9606 GN=BTF3 PE=1 SV=1 - [BTF3_HUMAN]	24.76	3	2	2	3	0	2.87111e+06	2.41333e+07	0	0	0	0	0	0	0	0					27.93	10.68	1	1	122.2	24.76	2	2
O95832	Claudin-1 OS=Homo sapiens OX=9606 GN=CLDN1 PE=1 SV=1 - [CLD1_HUMAN]	34.12	1	3	3	3	0	783919	986414	0	0	0	0	0	0	0	0					40.63	7.58	1	1	90.26	26.54	2	2
O95833	Chloride intracellular channel protein 3 OS=Homo sapiens OX=9606 GN=CLIC3 PE=1 SV=2 - [CLIC3_HUMAN]	13.98	1	2	2	3	0	3.26832e+06	7.91587e+06	0	0	0	0	0	0	0	0					47.03	10.59	1	1	113.32	13.98	2	2
Q9BYD5	Cornifelin OS=Homo sapiens OX=9606 GN=CNFN PE=1 SV=2 - [CNFN_HUMAN]	43.75	1	2	2	3	0	2.29237e+07	6.85051e+07	0	0	0	0	0	0	0	0					49	19.64	1	1	69.3	43.75	2	2
O43809	Cleavage and polyadenylation specificity factor subunit 5 OS=Homo sapiens OX=9606 GN=NUDT21 PE=1 SV=1 - [CPSF5_HUMAN]	18.06	1	2	2	3	0	1.10304e+06	5.64329e+06	0	0	0	0	0	0	0	0					29.3	12.78	1	1	87.74	18.06	2	2
Q9UGL9	Cysteine-rich C-terminal protein 1 OS=Homo sapiens OX=9606 GN=CRCT1 PE=1 SV=1 - [CRCT1_HUMAN]	50.51	1	2	2	3	0	5.43039e+06	2.22523e+07	0	0	0	0	0	0	0	0					32.18	29.29	1	1	124.7	50.51	2	2
Q16698	2,4-dienoyl-CoA reductase, mitochondrial OS=Homo sapiens OX=9606 GN=DECR1 PE=1 SV=1 - [DECR_HUMAN]	3.28	1	1	1	3	0	3.23744e+06	7.23717e+06	0	0	0	0	1.108e+06	0	0	0					42.73	3.28	1	1	37.82	3.28	1	1																	37.89	3.28	1	1
P25685	DnaJ homolog subfamily B member 1 OS=Homo sapiens OX=9606 GN=DNAJB1 PE=1 SV=4 - [DNJB1_HUMAN]	9.12	2	2	2	3	0	3.18664e+06	7.22072e+06	0	0	0	0	0	0	0	0					32.68	4.71	1	1	90.71	9.12	2	2
O94919	Endonuclease domain-containing 1 protein OS=Homo sapiens OX=9606 GN=ENDOD1 PE=1 SV=2 - [ENDD1_HUMAN]	4.8	1	2	2	3	0	2.23835e+06	7.83348e+06	0	0	0	0	0	0	0	0					61.98	2.6	1	1	66.05	4.8	2	2
Q9UHY7	Enolase-phosphatase E1 OS=Homo sapiens OX=9606 GN=ENOPH1 PE=1 SV=1 - [ENOPH_HUMAN]	18.77	3	2	2	3	0	821691	5.36206e+06	0	0	0	0	0	0	0	0					28.19	10.34	1	1	96.98	18.77	2	2
Q9HC38	Glyoxalase domain-containing protein 4 OS=Homo sapiens OX=9606 GN=GLOD4 PE=1 SV=1 - [GLOD4_HUMAN]	9.58	3	2	2	3	0	2.8037e+06	4.84037e+06	0	0	0	0	0	0	0	0					54.48	9.58	2	2	39.41	6.39	1	1
P14314	Glucosidase 2 subunit beta OS=Homo sapiens OX=9606 GN=PRKCSH PE=1 SV=2 - [GLU2B_HUMAN]	12.31	6	3	3	3	0	3.32673e+06	3.70204e+06	0	0	0	0	0	0	0	0					31.46	10.42	2	2	27.68	1.89	1	1
P49773	Histidine triad nucleotide-binding protein 1 OS=Homo sapiens OX=9606 GN=HINT1 PE=1 SV=2 - [HINT1_HUMAN]	38.89	1	2	2	3	0	1.37083e+07	2.73764e+07	0	0	0	0	0	0	0	0					27.69	19.05	1	1	83.12	38.89	2	2
P31942	Heterogeneous nuclear ribonucleoprotein H3 OS=Homo sapiens OX=9606 GN=HNRNPH3 PE=1 SV=2 - [HNRH3_HUMAN]	4.91	1	1	1	3	0	1.6288e+06	4.39552e+06	0	0	0	0	0	0	0	0					68.81	4.91	1	1	124.12	4.91	1	2
Q8WUF5	RelA-associated inhibitor OS=Homo sapiens OX=9606 GN=PPP1R13L PE=1 SV=4 - [IASPP_HUMAN]	4.47	1	2	2	3	0	1.5078e+06	4.40424e+06	0	0	0	0	0	0	0	0					78.24	2.9	1	1	144.61	4.47	2	2
O14896	Interferon regulatory factor 6 OS=Homo sapiens OX=9606 GN=IRF6 PE=1 SV=1 - [IRF6_HUMAN]	8.78	2	2	2	3	0	1.10932e+06	3.15955e+06	0	0	0	0	0	0	0	0					27.13	3.43	1	1	105.11	8.78	2	2
Q07666	KH domain-containing, RNA-binding, signal transduction-associated protein 1 OS=Homo sapiens OX=9606 GN=KHDRBS1 PE=1 SV=1 - [KHDR1_HUMAN]	7.67	1	2	2	3	0	3.31073e+06	1.03817e+07	0	0	0	0	0	0	0	0					30.52	4.51	1	1	92.41	7.67	2	2
P0CG04	Immunoglobulin lambda constant 1 OS=Homo sapiens OX=9606 GN=IGLC1 PE=1 SV=1 - [IGLC1_HUMAN]	33.02	7	2	2	3	0	2.74452e+06	6.97298e+06	0	0	6.83647e+06	0	0	0	0	0					26.59	18.87	1	1	50.75	18.87	1	1									82.85	14.15	1	1
Q9UHA4	Ragulator complex protein LAMTOR3 OS=Homo sapiens OX=9606 GN=LAMTOR3 PE=1 SV=1 - [LTOR3_HUMAN]	30.65	1	2	2	3	0	3.85322e+06	2.72576e+07	0	0	2.12795e+06	0	0	0	0	0					25.41	22.58	1	1	33.19	22.58	1	1									37.3	8.06	1	1
Q15691	Microtubule-associated protein RP/EB family member 1 OS=Homo sapiens OX=9606 GN=MAPRE1 PE=1 SV=3 - [MARE1_HUMAN]	11.94	1	2	2	3	0	3299151	8579825	0	0	0	0	0	0	0	0					74.3	11.94	2	2	56.41	4.48	1	1
O75489	NADH dehydrogenase [ubiquinone] iron-sulfur protein 3, mitochondrial OS=Homo sapiens OX=9606 GN=NDUFS3 PE=1 SV=1 - [NDUS3_HUMAN]	10.61	1	2	2	3	0	1.21773e+06	5.13903e+06	0	0	0	0	0	0	0	0					58.45	6.44	1	1	82.8	10.61	2	2
Q9NQR4	Omega-amidase NIT2 OS=Homo sapiens OX=9606 GN=NIT2 PE=1 SV=1 - [NIT2_HUMAN]	11.59	2	2	2	3	0	987162	5.57562e+06	0	0	0	0	0	0	0	0					31.41	6.16	1	1	136.26	11.59	2	2
Q15233	Non-POU domain-containing octamer-binding protein OS=Homo sapiens OX=9606 GN=NONO PE=1 SV=4 - [NONO_HUMAN]	7.86	4	2	2	3	0	3.2229e+06	1.22581e+07	0	0	0	0	784838	0	0	0					41.91	2.97	1	1	53.55	2.97	1	1																	37.69	4.88	1	1
O95747	Serine/threonine-protein kinase OSR1 OS=Homo sapiens OX=9606 GN=OXSR1 PE=1 SV=1 - [OXSR1_HUMAN]	7.02	2	2	2	3	0	592429	2.23801e+06	0	0	0	0	0	0	0	0					37.88	4.17	1	1	96.55	7.02	2	2
P24666	Low molecular weight phosphotyrosine protein phosphatase OS=Homo sapiens OX=9606 GN=ACP1 PE=1 SV=3 - [PPAC_HUMAN]	22.78	4	2	2	3	0	2.91516e+06	9.98272e+06	0	0	0	0	0	0	0	0					30.47	7.59	1	1	90.3828	22.78	2	2
P62191	26S proteasome regulatory subunit 4 OS=Homo sapiens OX=9606 GN=PSMC1 PE=1 SV=1 - [PRS4_HUMAN]	8.18	1	2	2	3	0	1.70147e+06	9.86593e+06	0	0	0	0	0	0	0	0					76.72	3.41	1	1	107.14	8.18	2	2
P04271	Protein S100-B OS=Homo sapiens OX=9606 GN=S100B PE=1 SV=2 - [S100B_HUMAN]	40.22	2	2	2	3	0	2.64036e+06	2.6817e+07	0	0	0	0	4.69677e+06	0	0	0					35.59	16.3	1	1	28.81	23.91	1	1																	40.93	16.3	1	1
P61619	Protein transport protein Sec61 subunit alpha isoform 1 OS=Homo sapiens OX=9606 GN=SEC61A1 PE=1 SV=2 - [S61A1_HUMAN]	10.08	12	2	2	3	0	948324	3.41823e+06	0	0	0	0	0	0	0	0					28.96	4.83	1	1	156.33	10.08	2	2
P03973	Antileukoproteinase OS=Homo sapiens OX=9606 GN=SLPI PE=1 SV=2 - [SLPI_HUMAN]	9.09	1	1	1	3	0	951542	0	0	0	0	2.68106e+06	1.65446e+06	0	0	0					27.54	9.09	1	1																	33.64	9.09	1	1	35.45	9.09	1	1
Q13596	Sorting nexin-1 OS=Homo sapiens OX=9606 GN=SNX1 PE=1 SV=3 - [SNX1_HUMAN]	6.7	2	2	2	3	0	851007	2.89422e+06	0	0	0	0	0	0	0	0					40.96	4.79	1	1	82.57	6.7	2	2
Q9Y6N5	Sulfide:quinone oxidoreductase, mitochondrial OS=Homo sapiens OX=9606 GN=SQOR PE=1 SV=1 - [SQOR_HUMAN]	10	6	3	3	3	0	2.18008e+06	9.81534e+06	0	0	0	0	0	0	0	0					30.14	3.33	1	1	70.47	6.67	2	2
Q9BQB6	Vitamin K epoxide reductase complex subunit 1 OS=Homo sapiens OX=9606 GN=VKORC1 PE=1 SV=1 - [VKOR1_HUMAN]	30.67	5	2	2	3	0	4490140	1.06144e+07	0	0	0	0	0	0	0	0					37.75	7.98	1	1	105.64	30.67	2	2
Q5JXI8	Four and a half LIM domains protein 1 (Fragment) OS=Homo sapiens OX=9606 GN=FHL1 PE=1 SV=1 - [Q5JXI8_HUMAN]	10.89	13	2	2	3	0	3.30688e+06	7.02527e+06	0	0	0	0	0	0	0	0					61.4	5.84	1	1	92.64	10.89	2	2
B4DLN1	cDNA FLJ60124, highly similar to Mitochondrial dicarboxylate carrier OS=Homo sapiens OX=9606 PE=2 SV=1 - [B4DLN1_HUMAN]	7.24	3	2	2	3	0	0	3.55716e+06	0	0	0	0	0	0	0	0					41.44	5.43	1	1	112.52	7.24	2	2
C9J0K6	Sorcin OS=Homo sapiens OX=9606 GN=SRI PE=1 SV=1 - [C9J0K6_HUMAN]	21.94	3	2	2	3	0	3.57836e+06	8.77115e+06	0	0	0	0	0	0	0	0					62.62	7.74	1	1	83.34	21.94	2	2
C9JTK6	Obg-like ATPase 1 (Fragment) OS=Homo sapiens OX=9606 GN=OLA1 PE=1 SV=1 - [C9JTK6_HUMAN]	22.41	3	2	2	3	0	1.64109e+06	6.95237e+06	0	0	0	0	0	0	0	0					45.73	12.93	1	1	53.38	22.41	2	2
C9JMC5	Aldehyde dehydrogenase, dimeric NADP-preferring (Fragment) OS=Homo sapiens OX=9606 GN=ALDH3A1 PE=1 SV=1 - [C9JMC5_HUMAN]	9.41	12	1	2	3	0	3.83739e+06	9.16785e+06	0	0	0	0	0	0	0	0					26.9	3.23	1	1	77.32	9.41	2	2
Q5QPE2	Protein transport protein Sec23B (Fragment) OS=Homo sapiens OX=9606 GN=SEC23B PE=1 SV=1 - [Q5QPE2_HUMAN]	8.46	4	2	2	3	0	905198	4.05423e+06	0	0	0	0	0	0	0	0					47.59	4.23	1	1	90.83	8.46	2	2
E9PP73	Coatomer subunit beta (Fragment) OS=Homo sapiens OX=9606 GN=COPB1 PE=1 SV=8 - [E9PP73_HUMAN]	4.74	2	2	2	3	0	1.21626e+06	4.68745e+06	0	0	0	0	0	0	0	0					71.82	4.74	2	2	49.64	2.27	1	1
K7EKW4	Isochorismatase domain-containing protein 2 (Fragment) OS=Homo sapiens OX=9606 GN=ISOC2 PE=1 SV=1 - [K7EKW4_HUMAN]	27.53	3	2	2	3	0	1.02214e+06	3.09539e+06	0	0	0	0	0	0	0	0					86.04	12.92	1	1	110.83	27.53	2	2
J3KNJ2	Eukaryotic translation initiation factor 3 subunit M (Fragment) OS=Homo sapiens OX=9606 GN=EIF3M PE=1 SV=1 - [J3KNJ2_HUMAN]	19.9	3	2	2	3	0	1.91567e+06	5.90562e+06	0	0	0	0	0	0	0	0					53.37	9.42	1	1	64.27	19.9	2	2
E9PCX2	Aldose reductase OS=Homo sapiens OX=9606 GN=AKR1B1 PE=1 SV=1 - [E9PCX2_HUMAN]	10.65	5	1	2	3	0	4.60833e+06	1.51168e+07	0	0	0	0	0	0	0	0					31.7	3.8	1	1	63.33	10.65	2	2
Q6PIP6	IMPA2 protein OS=Homo sapiens OX=9606 GN=IMPA2 PE=1 SV=1 - [Q6PIP6_HUMAN]	27.06	4	1	1	3	0	2.64254e+06	8.06479e+06	0	0	2.0612e+06	0	0	0	0	0					83.97	27.06	1	1	92.06	27.06	1	1									72.61	27.06	1	1
H0YHL7	Coronin-1C (Fragment) OS=Homo sapiens OX=9606 GN=CORO1C PE=1 SV=1 - [H0YHL7_HUMAN]	23.64	3	2	2	3	0	3.90089e+06	1.81325e+07	0	0	0	0	0	0	0	0					23.87	6.06	1	1	80.32	23.64	2	2
F8VYK5	Coatomer subunit zeta-1 OS=Homo sapiens OX=9606 GN=COPZ1 PE=1 SV=1 - [F8VYK5_HUMAN]	37.08	6	1	1	3	0	1.17244e+06	2.06011e+06	0	0	0	0	0	0	0	0					39.9	37.08	1	1	88.92	37.08	1	2
A0A087X2G1	ATP-dependent RNA helicase DDX1 OS=Homo sapiens OX=9606 GN=DDX1 PE=1 SV=1 - [A0A087X2G1_HUMAN]	8.8	3	3	3	3	0	2.79903e+06	6.78014e+06	0	0	0	0	0	0	0	0					45.98	2.73	1	1	104.94	6.07	2	2
B6VEX4	Abl interactor 1 OS=Homo sapiens OX=9606 GN=ABI1 PE=1 SV=1 - [B6VEX4_HUMAN]	8.65	9	2	2	3	0	1.20906e+06	4.34639e+06	0	0	0	0	0	0	0	0					33.59	4.58	1	1	92.47	8.65	2	2
G3V540	Serine hydroxymethyltransferase, mitochondrial OS=Homo sapiens OX=9606 GN=SHMT2 PE=1 SV=1 - [G3V540_HUMAN]	22.92	13	3	3	3	0	1.75126e+06	9.38958e+06	0	0	0	0	0	0	0	0					34.27	8.85	1	1	101.28	14.06	2	2
P20933	N(4)-(beta-N-acetylglucosaminyl)-L-asparaginase OS=Homo sapiens OX=9606 GN=AGA PE=1 SV=2 - [ASPG_HUMAN]	9.54	2	2	2	3	0	0	9.87724e+06	0	0	0	0	656857	0	0	0									132.37	9.54	2	2																	27.07	6.07	1	1
P16615	Sarcoplasmic/endoplasmic reticulum calcium ATPase 2 OS=Homo sapiens OX=9606 GN=ATP2A2 PE=1 SV=1 - [AT2A2_HUMAN]	4.99	5	3	3	3	0	0	7.85154e+06	0	0	0	0	0	0	0	0									139.63	4.99	3	3
P17655	Calpain-2 catalytic subunit OS=Homo sapiens OX=9606 GN=CAPN2 PE=1 SV=6 - [CAN2_HUMAN]	5.71	1	2	2	3	0	0	3.65963e+06	0	0	0	0	0	0	0	0									89.99	5.71	2	3
P53621	Coatomer subunit alpha OS=Homo sapiens OX=9606 GN=COPA PE=1 SV=2 - [COPA_HUMAN]	4	1	3	3	3	0	0	4.51647e+06	0	0	0	0	0	0	0	0									61.06	4	3	3
P35606	Coatomer subunit beta' OS=Homo sapiens OX=9606 GN=COPB2 PE=1 SV=2 - [COPB2_HUMAN]	6.95	7	3	3	3	0	0	6.8762e+06	0	0	0	0	0	0	0	0									142.39	6.95	3	3
O60888	Protein CutA OS=Homo sapiens OX=9606 GN=CUTA PE=1 SV=2 - [CUTA_HUMAN]	25.14	3	2	2	3	0	0	4.28817e+06	0	0	0	0	0	0	0	0									143.56	25.14	2	3
Q9H3Z4	DnaJ homolog subfamily C member 5 OS=Homo sapiens OX=9606 GN=DNAJC5 PE=1 SV=1 - [DNJC5_HUMAN]	20.2	1	3	3	3	0	0	1.15029e+07	0	0	0	0	0	0	0	0									72.91	20.2	3	3
Q13347	Eukaryotic translation initiation factor 3 subunit I OS=Homo sapiens OX=9606 GN=EIF3I PE=1 SV=1 - [EIF3I_HUMAN]	23.69	1	3	3	3	0	0	1.51727e+07	0	0	0	0	0	0	0	0									117.77	23.69	3	3
Q9UBQ5	Eukaryotic translation initiation factor 3 subunit K OS=Homo sapiens OX=9606 GN=EIF3K PE=1 SV=1 - [EIF3K_HUMAN]	12.39	7	2	2	3	0	0	1.2469e+07	0	0	0	0	0	0	0	0									113.65	12.39	2	3
P63092	Guanine nucleotide-binding protein G(s) subunit alpha isoforms short OS=Homo sapiens OX=9606 GN=GNAS PE=1 SV=1 - [GNAS2_HUMAN]	6.85	21	1	2	3	0	0	3.23917e+07	0	0	0	0	3.60312e+06	0	0	0									78.75	6.85	2	2																	25.98	2.79	1	1
Q9BYG8	Gasdermin-C OS=Homo sapiens OX=9606 GN=GSDMC PE=1 SV=3 - [GSDMC_HUMAN]	12.6	1	3	3	3	0	0	2.89526e+06	0	0	0	0	0	0	0	0									56.42	12.6	3	3
Q9Y2Q3	Glutathione S-transferase kappa 1 OS=Homo sapiens OX=9606 GN=GSTK1 PE=1 SV=3 - [GSTK1_HUMAN]	18.58	3	3	3	3	0	0	9.20552e+06	0	0	0	0	0	0	0	0									96.84	18.58	3	3
P13716	Delta-aminolevulinic acid dehydratase OS=Homo sapiens OX=9606 GN=ALAD PE=1 SV=1 - [HEM2_HUMAN]	21.82	2	3	3	3	0	0	6.95331e+06	0	0	0	0	0	0	0	0									67.92	21.82	3	3
Q8TBQ9	Protein kish-A OS=Homo sapiens OX=9606 GN=TMEM167A PE=1 SV=1 - [KISHA_HUMAN]	45.83	1	2	2	3	0	0	2.71693e+06	0	0	262128	0	0	0	0	0									87.63	45.83	2	2									23.07	33.33	1	1
P10620	Microsomal glutathione S-transferase 1 OS=Homo sapiens OX=9606 GN=MGST1 PE=1 SV=1 - [MGST1_HUMAN]	26.45	6	2	2	3	0	0	1.3506e+07	0	0	0	0	0	0	787725	0									100.11	26.45	2	2
P16435	NADPH--cytochrome P450 reductase OS=Homo sapiens OX=9606 GN=POR PE=1 SV=2 - [NCPR_HUMAN]	8.71	3	3	3	3	0	0	2.97633e+06	0	0	0	0	0	0	0	0									100.27	8.71	3	3
Q9C002	Normal mucosa of esophagus-specific gene 1 protein OS=Homo sapiens OX=9606 GN=NMES1 PE=2 SV=1 - [NMES1_HUMAN]	54.22	2	2	2	3	0	0	2.04125e+07	0	0	1.04736e+07	0	0	0	0	0									140.9	54.22	2	2									45.62	22.89	1	1
Q96HC4	PDZ and LIM domain protein 5 OS=Homo sapiens OX=9606 GN=PDLIM5 PE=1 SV=5 - [PDLI5_HUMAN]	8.05	3	3	3	3	0	0	4.32769e+06	0	0	0	0	0	0	0	0									77.18	8.05	3	3
Q96G03	Phosphoglucomutase-2 OS=Homo sapiens OX=9606 GN=PGM2 PE=1 SV=4 - [PGM2_HUMAN]	11.44	1	3	3	3	0	0	1.57974e+07	0	0	0	0	0	0	0	0									117.78	11.44	3	3
P00747	Plasminogen OS=Homo sapiens OX=9606 GN=PLG PE=1 SV=2 - [PLMN_HUMAN]	4.32	1	2	2	3	0	0	3.68513e+06	0	0	0	0	1.24413e+06	0	1.2469e+06	0									43.02	1.98	1	1																	39.88	2.35	1	1
P10619	Lysosomal protective protein OS=Homo sapiens OX=9606 GN=CTSA PE=1 SV=2 - [PPGB_HUMAN]	13.54	4	3	3	3	0	0	4.89357e+06	0	0	0	0	0	0	0	0									86.25	13.54	3	3
Q9UHD8	Septin-9 OS=Homo sapiens OX=9606 GN=SEPT9 PE=1 SV=2 - [SEPT9_HUMAN]	7.68	17	3	3	3	0	0	8.02137e+06	0	0	0	0	0	0	0	0									96.29	7.68	3	3
Q9Y617	Phosphoserine aminotransferase OS=Homo sapiens OX=9606 GN=PSAT1 PE=1 SV=2 - [SERC_HUMAN]	15.14	1	3	3	3	0	0	6.21968e+06	0	0	0	0	0	0	0	0									111.34	15.14	3	3
Q9BWJ5	Splicing factor 3B subunit 5 OS=Homo sapiens OX=9606 GN=SF3B5 PE=1 SV=1 - [SF3B5_HUMAN]	60.47	1	3	3	3	0	0	1.25669e+07	0	0	0	0	0	0	0	0									112.61	60.47	3	3
Q9NSY2	StAR-related lipid transfer protein 5 OS=Homo sapiens OX=9606 GN=STARD5 PE=1 SV=2 - [STAR5_HUMAN]	24.41	1	3	3	3	0	0	4.33438e+06	0	0	0	0	0	0	0	0									83.36	24.41	3	3
P40763	Signal transducer and activator of transcription 3 OS=Homo sapiens OX=9606 GN=STAT3 PE=1 SV=2 - [STAT3_HUMAN]	8.18	2	3	3	3	0	0	5.05808e+06	0	0	0	0	0	0	0	0									86.69	8.18	3	3
O60784	Target of Myb protein 1 OS=Homo sapiens OX=9606 GN=TOM1 PE=1 SV=2 - [TOM1_HUMAN]	11.59	7	3	3	3	0	0	3.41793e+06	0	0	0	0	0	0	0	0									136.89	11.59	3	3
O60701	UDP-glucose 6-dehydrogenase OS=Homo sapiens OX=9606 GN=UGDH PE=1 SV=1 - [UGDH_HUMAN]	9.92	1	3	3	3	0	0	2.61081e+06	0	0	0	0	0	0	0	0									142.99	9.92	3	3
P04004	Vitronectin OS=Homo sapiens OX=9606 GN=VTN PE=1 SV=1 - [VTNC_HUMAN]	7.74	2	2	2	3	0	0	1.55565e+06	0	0	0	0	3.39094e+06	0	1.41319e+06	0									27.32	4.6	1	1																	34.07	3.14	1	1
O14980	Exportin-1 OS=Homo sapiens OX=9606 GN=XPO1 PE=1 SV=1 - [XPO1_HUMAN]	4.11	7	3	3	3	0	0	4.91321e+06	0	0	0	0	0	0	0	0									107.04	4.11	3	3
A0A0C4DH25	Immunoglobulin kappa variable 3D-20 OS=Homo sapiens OX=9606 GN=IGKV3D-20 PE=3 SV=1 - [KVD20_HUMAN]	13.79	2	1	1	3	0	0	4.32564e+06	0	0	4.31836e+06	0	0	0	1.92066e+06	0									106.1	13.79	1	1									42.63	13.79	1	1
D6RGI3	Septin 11, isoform CRA_b OS=Homo sapiens OX=9606 GN=SEPT11 PE=1 SV=1 - [D6RGI3_HUMAN]	6.59	15	1	2	3	0	0	1.14628e+07	0	0	0	0	0	0	0	0									91.24	6.59	2	3
A0A087WXX8	Succinate dehydrogenase [ubiquinone] iron-sulfur subunit, mitochondrial (Fragment) OS=Homo sapiens OX=9606 GN=SDHB PE=1 SV=1 - [A0A087WXX8_HUMAN]	19.51	3	2	2	3	0	0	1.16003e+07	0	0	0	0	0	876604	0	0									57.48	11.38	1	1																	29.6	11.38	1	1
A0A0D9SFS3	2-oxoglutarate dehydrogenase, mitochondrial OS=Homo sapiens OX=9606 GN=OGDH PE=1 SV=1 - [A0A0D9SFS3_HUMAN]	6.09	6	3	3	3	0	0	5.23398e+06	0	0	0	0	0	0	0	0									109.98	6.09	3	3
A0A087X1J7	Glutathione peroxidase OS=Homo sapiens OX=9606 GN=GPX3 PE=1 SV=1 - [A0A087X1J7_HUMAN]	15.11	5	3	3	3	0	0	1.24369e+07	0	0	0	0	0	0	0	0									78.071	15.11	3	3
A6PVH9	Copine-1 OS=Homo sapiens OX=9606 GN=CPNE1 PE=1 SV=1 - [A6PVH9_HUMAN]	8.52	18	2	2	3	0	0	4.01733e+06	0	0	0	0	0	0	0	0									136.4	8.52	2	3
M0QZ24	Uncharacterized protein (Fragment) OS=Homo sapiens OX=9606 PE=4 SV=1 - [M0QZ24_HUMAN]	16.16	2	2	2	3	0	0	2.73209e+06	0	0	747174	0	0	0	0	0									46.24	16.16	2	2									32.5	5.05	1	1
C9JA28	Translocon-associated protein subunit gamma OS=Homo sapiens OX=9606 GN=SSR3 PE=1 SV=1 - [C9JA28_HUMAN]	8.05	2	1	1	3	0	0	1.6836e+07	0	0	0	0	1.90389e+06	0	873119	0									72.75	8.05	1	1																	54.49	8.05	1	1
Q8TF66	Leucine-rich repeat-containing protein 15 OS=Homo sapiens OX=9606 GN=LRRC15 PE=2 SV=2 - [LRC15_HUMAN]	4.3	1	3	3	3	0	0	0	0	9.71441e+06	0	0	0	0	0	0																	84.9	4.3	3	3
A0A1B0GV06	Acid ceramidase (Fragment) OS=Homo sapiens OX=9606 GN=ASAH1 PE=1 SV=1 - [A0A1B0GV06_HUMAN]	23	12	3	3	3	0	0	0	0	0	0	0	8.50056e+06	0	2.47999e+06	0																													80.61	17.5	2	2
A0A075B6Z2	T cell receptor alpha joining 56 (Fragment) OS=Homo sapiens OX=9606 GN=TRAJ56 PE=4 SV=1 - [A0A075B6Z2_HUMAN]	38.1	1	1	1	3	0	0	0	0	0	0	0	0	6.24443e+07	7.49745e+07	1.0302e+08
Q96DR5	BPI fold-containing family A member 2 OS=Homo sapiens OX=9606 GN=BPIFA2 PE=1 SV=2 - [BPIA2_HUMAN]	17.27	1	3	3	3	0	0	0	0	0	0	0	0	0	2.33372e+07	0
P56385	ATP synthase subunit e, mitochondrial OS=Homo sapiens OX=9606 GN=ATP5I PE=1 SV=2 - [ATP5I_HUMAN]	30.43	1	2	2	2	1.47499e+07	0	3.21627e+07	0	0	0	0	0	0	0	0	40.84	14.49	1	1					21.13	15.94	1	1
Q9H3K6	BolA-like protein 2 OS=Homo sapiens OX=9606 GN=BOLA2 PE=1 SV=1 - [BOLA2_HUMAN]	18.6	6	1	1	2	5.18196e+06	0	1.89761e+07	0	0	0	0	0	0	0	0	66.23	18.6	1	1					45.23	18.6	1	1
Q8WUW1	Protein BRICK1 OS=Homo sapiens OX=9606 GN=BRK1 PE=1 SV=1 - [BRK1_HUMAN]	17.33	1	1	1	2	1.93921e+06	0	9.8014e+06	0	0	0	0	0	0	0	0	62.66	17.33	1	1					50.32	17.33	1	1
Q8N5K1	CDGSH iron-sulfur domain-containing protein 2 OS=Homo sapiens OX=9606 GN=CISD2 PE=1 SV=1 - [CISD2_HUMAN]	22.22	1	1	1	2	2.52894e+06	0	806656	0	0	0	0	0	0	0	0	47.03	22.22	1	1					41.84	22.22	1	1
P67870	Casein kinase II subunit beta OS=Homo sapiens OX=9606 GN=CSNK2B PE=1 SV=1 - [CSK2B_HUMAN]	23.26	5	2	2	2	2.16778e+06	0	3.41564e+06	0	0	0	0	0	0	0	0	34.24	5.12	1	1					43.18	18.14	1	1
P12074	Cytochrome c oxidase subunit 6A1, mitochondrial OS=Homo sapiens OX=9606 GN=COX6A1 PE=1 SV=4 - [CX6A1_HUMAN]	19.27	2	1	1	2	1.54105e+06	0	2.83627e+06	0	0	0	0	0	0	0	0	51.39	19.27	1	1					70.87	19.27	1	1
Q9H773	dCTP pyrophosphatase 1 OS=Homo sapiens OX=9606 GN=DCTPP1 PE=1 SV=1 - [DCTP1_HUMAN]	23.53	1	2	2	2	317247	0	623730	0	0	0	0	0	0	0	0	40.05	11.76	1	1					26.97	11.76	1	1
P51808	Dynein light chain Tctex-type 3 OS=Homo sapiens OX=9606 GN=DYNLT3 PE=1 SV=1 - [DYLT3_HUMAN]	35.34	3	2	2	2	1.83075e+06	0	1.90115e+07	0	0	0	0	0	0	0	0	41.13	20.69	1	1					84.9	14.66	1	1
Q00688	Peptidyl-prolyl cis-trans isomerase FKBP3 OS=Homo sapiens OX=9606 GN=FKBP3 PE=1 SV=1 - [FKBP3_HUMAN]	4.91	1	1	1	2	2.29313e+06	0	5.48056e+06	0	0	0	0	0	0	0	0	41.99	4.91	1	1					33.37	4.91	1	1
P13284	Gamma-interferon-inducible lysosomal thiol reductase OS=Homo sapiens OX=9606 GN=IFI30 PE=1 SV=3 - [GILT_HUMAN]	10.4	1	1	1	2	4.97071e+06	0	8.74798e+06	0	0	0	0	0	0	0	0	25.06	10.4	1	1					55.59	10.4	1	1
Q9HAV7	GrpE protein homolog 1, mitochondrial OS=Homo sapiens OX=9606 GN=GRPEL1 PE=1 SV=2 - [GRPE1_HUMAN]	10.14	1	2	2	2	2.02626e+06	0	0	0	0	0	0	0	0	0	0	37.54	10.14	2	2
Q92876	Kallikrein-6 OS=Homo sapiens OX=9606 GN=KLK6 PE=1 SV=1 - [KLK6_HUMAN]	13.11	1	2	2	2	2.85553e+06	0	7.13014e+06	0	0	0	0	0	0	0	0	47.4	8.2	1	1					27.48	4.92	1	1
Q9NX14	NADH dehydrogenase [ubiquinone] 1 beta subcomplex subunit 11, mitochondrial OS=Homo sapiens OX=9606 GN=NDUFB11 PE=1 SV=1 - [NDUBB_HUMAN]	15.03	1	1	1	2	7.93364e+06	0	3.14701e+07	0	0	0	0	0	0	0	0	21.08	15.03	1	1					41.11	15.03	1	1
Q56VL3	OCIA domain-containing protein 2 OS=Homo sapiens OX=9606 GN=OCIAD2 PE=1 SV=1 - [OCAD2_HUMAN]	8.44	1	1	1	2	1.19614e+06	0	3.10795e+06	0	0	0	0	0	0	0	0	33.6	8.44	1	1					44.1	8.44	1	1
Q9NRX4	14 kDa phosphohistidine phosphatase OS=Homo sapiens OX=9606 GN=PHPT1 PE=1 SV=1 - [PHP14_HUMAN]	25.6	1	2	2	2	1.04186e+06	0	3.04274e+07	0	0	0	0	0	0	0	0	22.07	8.8	1	1					29.39	16.8	1	1
P61457	Pterin-4-alpha-carbinolamine dehydratase OS=Homo sapiens OX=9606 GN=PCBD1 PE=1 SV=2 - [PHS_HUMAN]	15.38	1	1	1	2	440851	0	2.36982e+06	0	0	0	0	0	0	0	0	37.85	15.38	1	1					45.78	15.38	1	1
Q9HBL7	Plasminogen receptor (KT) OS=Homo sapiens OX=9606 GN=PLGRKT PE=1 SV=1 - [PLRKT_HUMAN]	8.84	1	1	1	2	0	0	1.60415e+07	0	0	0	0	0	0	0	0	27.22	8.84	1	1					42.68	8.84	1	1
P14927	Cytochrome b-c1 complex subunit 7 OS=Homo sapiens OX=9606 GN=UQCRB PE=1 SV=2 - [QCR7_HUMAN]	11.71	1	1	1	2	4.21955e+06	0	9.02067e+06	0	0	0	0	0	0	0	0	52.2	11.71	1	1					41.59	11.71	1	1
Q9H1E1	Ribonuclease 7 OS=Homo sapiens OX=9606 GN=RNASE7 PE=1 SV=2 - [RNAS7_HUMAN]	13.46	1	1	1	2	3.84317e+06	0	0	0	0	5.048e+06	0	0	0	0	0	26.04	13.46	1	1																	34.1	13.46	1	1
P23297	Protein S100-A1 OS=Homo sapiens OX=9606 GN=S100A1 PE=1 SV=2 - [S10A1_HUMAN]	15.96	2	1	1	2	1.21234e+06	0	0	0	0	1.10928e+06	0	0	0	0	0	49.43	15.96	1	1																	29.44	15.96	1	1
P43308	Translocon-associated protein subunit beta OS=Homo sapiens OX=9606 GN=SSR2 PE=1 SV=1 - [SSRB_HUMAN]	16.39	1	1	1	2	8.77107e+06	0	3.33201e+06	0	0	0	0	0	0	0	0	66.44	16.39	1	1					72.61	16.39	1	1
Q9Y3Q3	Transmembrane emp24 domain-containing protein 3 OS=Homo sapiens OX=9606 GN=TMED3 PE=1 SV=1 - [TMED3_HUMAN]	11.06	1	1	1	2	311591	0	432640	0	0	0	0	0	0	0	0	28.25	11.06	1	1					29.83	11.06	1	1
Q9UBQ0	Vacuolar protein sorting-associated protein 29 OS=Homo sapiens OX=9606 GN=VPS29 PE=1 SV=1 - [VPS29_HUMAN]	14.29	2	2	2	2	2.32412e+06	0	2.95908e+07	0	0	0	0	0	0	0	0	26.4	7.14	1	1					43.44	7.14	1	1
M0R2L9	40S ribosomal protein S19 (Fragment) OS=Homo sapiens OX=9606 GN=RPS19 PE=1 SV=1 - [M0R2L9_HUMAN]	15.49	5	1	1	2	6.53595e+06	0	0	0	0	0	0	0	0	0	0	28.44	15.49	1	1	41.56	15.49	1	1
A0A286YEX5	MICOS complex subunit (Fragment) OS=Homo sapiens OX=9606 GN=CHCHD3 PE=1 SV=1 - [A0A286YEX5_HUMAN]	14.85	4	1	1	2	2.33857e+06	0	5.61639e+06	0	0	0	0	0	0	0	0	39.66	14.85	1	1					65.04	14.85	1	1
F8VQR7	Cysteine and glycine-rich protein 2 OS=Homo sapiens OX=9606 GN=CSRP2 PE=1 SV=1 - [F8VQR7_HUMAN]	8.02	3	1	1	2	1.31229e+06	0	5.3305e+06	0	0	0	0	0	0	0	0	40.09	8.02	1	1					71.55	8.02	1	1
D6RFM0	Ubiquitin-conjugating enzyme E2 D2 (Fragment) OS=Homo sapiens OX=9606 GN=UBE2D2 PE=3 SV=1 - [D6RFM0_HUMAN]	24.49	7	1	1	2	6.02232e+06	9.27554e+06	0	0	0	0	0	0	0	0	0	56.57	24.49	1	1	29.57	24.49	1	1
G8JLG2	CDSN OS=Homo sapiens OX=9606 GN=CDSN PE=1 SV=1 - [G8JLG2_HUMAN]	3.4	3	1	1	2	1.45935e+07	0	0	0	0	52482015	0	0	0	0	0	43.56	3.4	1	1																	54.67	3.4	1	1
R4GN05	Dipeptidyl peptidase 2 (Fragment) OS=Homo sapiens OX=9606 GN=DPP7 PE=1 SV=1 - [R4GN05_HUMAN]	12.9	3	1	1	2	951190	0	0	0	0	0	0	1.14092e+06	0	0	0	63.82	12.9	1	1																									72.62	12.9	1	1
H0YI54	Keratin, type II cytoskeletal 78 (Fragment) OS=Homo sapiens OX=9606 GN=KRT78 PE=4 SV=2 - [H0YI54_HUMAN]	21.95	1	1	1	2	1.22671e+08	0	0	0	0	0	0	0	0	0	0	35.13	21.95	1	2
P45954	Short/branched chain specific acyl-CoA dehydrogenase, mitochondrial OS=Homo sapiens OX=9606 GN=ACADSB PE=1 SV=1 - [ACDSB_HUMAN]	4.86	1	1	1	2	0	549036	1043256	0	0	0	0	0	0	0	0					39.41	4.86	1	1	68.56	4.86	1	1
P55263	Adenosine kinase OS=Homo sapiens OX=9606 GN=ADK PE=1 SV=2 - [ADK_HUMAN]	10.5	1	2	2	2	0	2.66692e+06	12971939	0	0	0	0	0	0	0	0					60.63	6.91	1	1	40.53	3.59	1	1
Q8IVF2	Protein AHNAK2 OS=Homo sapiens OX=9606 GN=AHNAK2 PE=1 SV=2 - [AHNK2_HUMAN]	3.54	1	2	2	2	0	7.72514e+06	0	0	0	0	0	0	0	0	0					119.46	3.54	2	2
Q12904	Aminoacyl tRNA synthase complex-interacting multifunctional protein 1 OS=Homo sapiens OX=9606 GN=AIMP1 PE=1 SV=2 - [AIMP1_HUMAN]	10.26	2	2	2	2	0	2.32169e+06	8.61103e+06	0	0	0	0	0	0	0	0					47.07	3.85	1	1	32.52	6.41	1	1
O60218	Aldo-keto reductase family 1 member B10 OS=Homo sapiens OX=9606 GN=AKR1B10 PE=1 SV=2 - [AK1BA_HUMAN]	6.33	1	1	1	2	0	939375	2.85591e+06	0	0	0	0	0	0	0	0					52.41	6.33	1	1	93.03	6.33	1	1
Q9UBX5	Fibulin-5 OS=Homo sapiens OX=9606 GN=FBLN5 PE=1 SV=1 - [FBLN5_HUMAN]	2.01	3	1	1	2	0	3.53354e+06	0	0	0	0	0	3.30808e+06	0	0	0					37.38	2.01	1	1																					27.49	2.01	1	1
P32456	Guanylate-binding protein 2 OS=Homo sapiens OX=9606 GN=GBP2 PE=1 SV=3 - [GBP2_HUMAN]	2.71	2	1	1	2	0	4.0909e+06	1.39705e+07	0	0	0	0	0	0	0	0					52.37	2.71	1	1	97.51	2.71	1	1
Q92616	eIF-2-alpha kinase activator GCN1 OS=Homo sapiens OX=9606 GN=GCN1 PE=1 SV=6 - [GCN1_HUMAN]	0.79	1	1	1	2	0	229061	723811	0	0	0	0	0	0	0	0					27.93	0.79	1	1	30.92	0.79	1	1
Q9H8Y8	Golgi reassembly-stacking protein 2 OS=Homo sapiens OX=9606 GN=GORASP2 PE=1 SV=3 - [GORS2_HUMAN]	2.65	1	1	1	2	0	1.46968e+06	4.76073e+06	0	0	0	0	0	0	0	0					22.23	2.65	1	1	65.41	2.65	1	1
P16401	Histone H1.5 OS=Homo sapiens OX=9606 GN=HIST1H1B PE=1 SV=3 - [H15_HUMAN]	5.31	1	1	1	2	0	1.09459e+07	0	0	7.92221e+06	0	0	0	0	0	0					31.38	5.31	1	1									37.59	5.31	1	1
P31153	S-adenosylmethionine synthase isoform type-2 OS=Homo sapiens OX=9606 GN=MAT2A PE=1 SV=1 - [METK2_HUMAN]	3.8	1	1	1	2	0	2.83453e+06	1.09515e+07	0	0	0	0	0	0	0	0					65.35	3.8	1	1	81.63	3.8	1	1
P19404	NADH dehydrogenase [ubiquinone] flavoprotein 2, mitochondrial OS=Homo sapiens OX=9606 GN=NDUFV2 PE=1 SV=2 - [NDUV2_HUMAN]	4.02	2	1	1	2	0	2.09011e+06	5.20962e+06	0	0	0	0	0	0	0	0					33.71	4.02	1	1	49.75	4.02	1	1
P40261	Nicotinamide N-methyltransferase OS=Homo sapiens OX=9606 GN=NNMT PE=1 SV=1 - [NNMT_HUMAN]	16.29	1	2	2	2	0	1.59309e+06	4.51169e+06	0	0	0	0	0	0	0	0					30.75	9.09	1	1	26.77	7.2	1	1
Q969G5	Caveolae-associated protein 3 OS=Homo sapiens OX=9606 GN=CAVIN3 PE=1 SV=3 - [CAVN3_HUMAN]	14.56	2	2	2	2	0	5.3416e+06	2.21531e+07	0	0	0	0	0	0	0	0					22.48	8.81	1	1	58.06	5.75	1	1
Q15008	26S proteasome non-ATPase regulatory subunit 6 OS=Homo sapiens OX=9606 GN=PSMD6 PE=1 SV=1 - [PSMD6_HUMAN]	10.28	1	2	2	2	0	675332	336314	0	0	0	0	0	0	0	0					68.61	6.17	1	1	58.46	4.11	1	1
P31939	Bifunctional purine biosynthesis protein PURH OS=Homo sapiens OX=9606 GN=ATIC PE=1 SV=3 - [PUR9_HUMAN]	6.76	3	2	2	2	0	1.56068e+06	4.80413e+06	0	0	0	0	0	0	0	0					28.27	4.22	1	1	47.22	2.53	1	1
Q00577	Transcriptional activator protein Pur-alpha OS=Homo sapiens OX=9606 GN=PURA PE=1 SV=2 - [PURA_HUMAN]	16.15	1	2	2	2	0	2.454e+06	1.02609e+07	0	0	0	0	0	0	0	0					50.8	7.14	1	1	41.35	9.01	1	1
Q9NR31	GTP-binding protein SAR1a OS=Homo sapiens OX=9606 GN=SAR1A PE=1 SV=1 - [SAR1A_HUMAN]	17.17	7	2	2	2	0	2.0625e+06	2.02638e+07	0	0	0	0	0	0	0	0					34.16	11.62	1	1	45.56	5.56	1	1
Q86Y82	Syntaxin-12 OS=Homo sapiens OX=9606 GN=STX12 PE=1 SV=1 - [STX12_HUMAN]	15.94	1	1	2	2	0	1.6688e+06	2.15251e+07	0	0	0	0	0	0	0	0					27.08	10.51	1	1	26.28	5.43	1	1
P53597	Succinate--CoA ligase [ADP/GDP-forming] subunit alpha, mitochondrial OS=Homo sapiens OX=9606 GN=SUCLG1 PE=1 SV=4 - [SUCA_HUMAN]	4.62	1	1	1	2	0	4.44904e+06	17184205	0	0	0	0	0	0	0	0					40	4.62	1	1	39	4.62	1	1
P54136	Arginine--tRNA ligase, cytoplasmic OS=Homo sapiens OX=9606 GN=RARS PE=1 SV=2 - [SYRC_HUMAN]	4.39	1	2	2	2	0	927970	1.20114e+07	0	0	0	0	0	0	0	0					48.84	1.97	1	1	34.02	2.42	1	1
O94826	Mitochondrial import receptor subunit TOM70 OS=Homo sapiens OX=9606 GN=TOMM70 PE=1 SV=1 - [TOM70_HUMAN]	2.96	1	1	1	2	0	1.40047e+06	5.37449e+06	0	0	0	0	0	0	0	0					54.32	2.96	1	1	88.02	2.96	1	1
P45974	Ubiquitin carboxyl-terminal hydrolase 5 OS=Homo sapiens OX=9606 GN=USP5 PE=1 SV=2 - [UBP5_HUMAN]	1.4	1	1	1	2	0	1.76114e+06	5.80051e+06	0	0	0	0	0	0	0	0					28.6	1.4	1	1	50.66	1.4	1	1
Q9H3U1	Protein unc-45 homolog A OS=Homo sapiens OX=9606 GN=UNC45A PE=1 SV=1 - [UN45A_HUMAN]	4.24	2	2	2	2	0	486637	0	0	0	0	0	0	0	0	0					63.38	4.24	2	2
Q8N0U8	Vitamin K epoxide reductase complex subunit 1-like protein 1 OS=Homo sapiens OX=9606 GN=VKORC1L1 PE=1 SV=2 - [VKORL_HUMAN]	6.25	1	1	1	2	0	939291	3.23031e+06	0	0	0	0	0	0	0	0					26.28	6.25	1	1	46.04	6.25	1	1
J3KTJ8	60S ribosomal protein L26 (Fragment) OS=Homo sapiens OX=9606 GN=RPL26 PE=4 SV=8 - [J3KTJ8_HUMAN]	16.67	11	2	2	2	0	6.20743e+06	0	0	1.85335e+06	0	0	0	0	0	0					31.13	7.29	1	1									28.68	9.38	1	1
F8WEX5	Sulfatase-modifying factor 2 OS=Homo sapiens OX=9606 GN=SUMF2 PE=1 SV=1 - [F8WEX5_HUMAN]	6.06	8	1	1	2	0	656307	3.11541e+06	0	0	0	0	0	0	0	0					26.83	6.06	1	1	33.88	6.06	1	1
H0YKK0	Small nuclear ribonucleoprotein polypeptide A', isoform CRA_a OS=Homo sapiens OX=9606 GN=SNRPA1 PE=1 SV=1 - [H0YKK0_HUMAN]	16.23	2	1	1	2	0	1.79351e+06	7.05527e+06	0	0	0	0	0	0	0	0					33.01	16.23	1	1	74.89	16.23	1	1
J3KRY3	Small nuclear ribonucleoprotein-associated protein N (Fragment) OS=Homo sapiens OX=9606 GN=SNRPN PE=4 SV=1 - [J3KRY3_HUMAN]	23.73	5	1	1	2	0	2.56073e+06	12794951	0	0	0	0	0	0	0	0					23.94	23.73	1	1	44.38	23.73	1	1
C9JH92	Quinone oxidoreductase (Fragment) OS=Homo sapiens OX=9606 GN=CRYZ PE=1 SV=1 - [C9JH92_HUMAN]	19.9	3	2	2	2	0	2.34427e+06	0	0	0	0	0	0	0	0	0					42.45	13.11	1	1	28.64	6.8	1	1
M0QY67	Electron transfer flavoprotein subunit beta (Fragment) OS=Homo sapiens OX=9606 GN=ETFB PE=1 SV=1 - [M0QY67_HUMAN]	6.74	2	1	1	2	0	1.75329e+06	6.12137e+06	0	0	0	0	0	0	0	0					22.8	6.74	1	1	23.45	6.74	1	1
H0YF31	Nicotinate phosphoribosyltransferase (Fragment) OS=Homo sapiens OX=9606 GN=NAPRT PE=1 SV=1 - [H0YF31_HUMAN]	6.13	4	1	1	2	0	1.29057e+06	3.80536e+06	0	0	0	0	0	0	0	0					52.39	6.13	1	1	31.66	6.13	1	1
H0YFI1	Ragulator complex protein LAMTOR1 (Fragment) OS=Homo sapiens OX=9606 GN=LAMTOR1 PE=1 SV=1 - [H0YFI1_HUMAN]	16.46	5	1	1	2	0	1.92955e+06	6.60593e+06	0	0	0	0	0	0	0	0					42.2	16.46	1	1	50.12	16.46	1	1
H3BLU7	Aflatoxin B1 aldehyde reductase member 2 (Fragment) OS=Homo sapiens OX=9606 GN=AKR7A2 PE=1 SV=1 - [H3BLU7_HUMAN]	10.83	3	2	2	2	0	1.10311e+06	6.2301e+06	0	0	0	0	0	0	0	0					41.46	6.05	1	1	43.48	4.78	1	1
K7EJR3	26S proteasome non-ATPase regulatory subunit 8 (Fragment) OS=Homo sapiens OX=9606 GN=PSMD8 PE=1 SV=8 - [K7EJR3_HUMAN]	12.4	5	2	2	2	0	1.77595e+06	1.07536e+07	0	0	0	0	0	0	0	0					55.53	6	1	1	62.89	6.4	1	1
E9PNS3	Toll-interacting protein OS=Homo sapiens OX=9606 GN=TOLLIP PE=1 SV=1 - [E9PNS3_HUMAN]	17.5	3	1	1	2	0	1.98721e+06	5.45362e+06	0	0	0	0	0	0	0	0					31.34	17.5	1	1	40.3	17.5	1	1
H7C4F6	Importin subunit alpha-3 (Fragment) OS=Homo sapiens OX=9606 GN=KPNA4 PE=1 SV=1 - [H7C4F6_HUMAN]	10	2	1	1	2	0	703300	2.25461e+06	0	0	0	0	0	0	0	0					71.09	10	1	1	67.48	10	1	1
K7EQ02	DAZ-associated protein 1 (Fragment) OS=Homo sapiens OX=9606 GN=DAZAP1 PE=1 SV=2 - [K7EQ02_HUMAN]	4.89	4	1	1	2	0	1.73302e+06	0	0	0	0	0	0	0	0	0					33.43	4.89	1	1	43.69	4.89	1	1
F5GXM3	IST1 homolog (Fragment) OS=Homo sapiens OX=9606 GN=IST1 PE=1 SV=1 - [F5GXM3_HUMAN]	13.48	6	1	1	2	0	738770	2.37851e+06	0	0	0	0	0	0	0	0					44.56	13.48	1	1	54.33	13.48	1	1
K7EKX9	Epidermal growth factor receptor kinase substrate 8-like protein 1 OS=Homo sapiens OX=9606 GN=EPS8L1 PE=1 SV=1 - [K7EKX9_HUMAN]	4.21	4	1	1	2	0	1.65633e+06	4.20928e+06	0	0	0	0	0	0	0	0					46.88	4.21	1	1	67.17	4.21	1	1
E5RIJ3	Tumor necrosis factor alpha-induced protein 8 (Fragment) OS=Homo sapiens OX=9606 GN=TNFAIP8 PE=1 SV=1 - [E5RIJ3_HUMAN]	29.41	3	1	1	2	0	1.41453e+06	4.4228e+06	0	0	0	0	0	0	0	0					53.46	29.41	1	1	63.68	29.41	1	1
Q15136	Protein kinase A-alpha (Fragment) OS=Homo sapiens OX=9606 GN=KIN27 PE=1 SV=1 - [Q15136_HUMAN]	11.59	4	1	1	2	0	2.70681e+06	5.97715e+06	0	0	0	0	0	0	0	0					56.94	11.59	1	1	56.22	11.59	1	1
A6PVX3	26S proteasome non-ATPase regulatory subunit 4 (Fragment) OS=Homo sapiens OX=9606 GN=PSMD4 PE=1 SV=1 - [A6PVX3_HUMAN]	21.18	3	2	2	2	0	5.05207e+06	7.15389e+06	0	0	0	0	0	0	0	0					58.71	7.39	1	1	36.6	13.79	1	1
A0A1W2PQS1	26S proteasome regulatory subunit 7 OS=Homo sapiens OX=9606 GN=PSMC2 PE=1 SV=1 - [A0A1W2PQS1_HUMAN]	8	3	2	2	2	0	1.68525e+06	6.29863e+06	0	0	0	0	0	0	0	0					53.34	3.25	1	1	65.18	4.75	1	1
A0A087WY71	AP-2 complex subunit mu OS=Homo sapiens OX=9606 GN=AP2M1 PE=1 SV=1 - [A0A087WY71_HUMAN]	4.61	3	1	1	2	0	1.49429e+06	5.4135e+06	0	0	0	0	0	0	0	0					37.58	4.61	1	1	43.51	4.61	1	1
F5GWE5	Phosphatidylinositol transfer protein alpha isoform OS=Homo sapiens OX=9606 GN=PITPNA PE=1 SV=1 - [F5GWE5_HUMAN]	13.33	9	2	2	2	0	0	7.24963e+06	0	0	0	0	0	0	0	0					27.4	7.04	1	1	39.19	6.3	1	1
A0A087X020	Ribosome maturation protein SBDS OS=Homo sapiens OX=9606 GN=SBDS PE=1 SV=1 - [A0A087X020_HUMAN]	7.2	2	1	1	2	0	3.57523e+06	2.33238e+07	0	0	0	0	0	0	0	0					40.05	7.2	1	1	46.31	7.2	1	1
A0A087WYC1	Heat shock 70 kDa protein 4 OS=Homo sapiens OX=9606 GN=HSPA4 PE=1 SV=1 - [A0A087WYC1_HUMAN]	5.72	3	2	2	2	0	652759	4.5627e+06	0	0	0	0	0	0	0	0					44.33	2.58	1	1	23.05	3.15	1	1
K7EKJ9	Interleukin enhancer-binding factor 3 (Fragment) OS=Homo sapiens OX=9606 GN=ILF3 PE=1 SV=1 - [K7EKJ9_HUMAN]	11.81	6	2	2	2	0	1.53051e+06	0	0	0	0	0	0	0	0	0					101.4	11.81	2	2
E5RGU4	Eukaryotic translation initiation factor 3 subunit H (Fragment) OS=Homo sapiens OX=9606 GN=EIF3H PE=1 SV=1 - [E5RGU4_HUMAN]	17.45	7	2	2	2	0	3.67613e+06	2.93255e+06	0	0	0	0	0	0	0	0					41.57	10.21	1	1	97.37	7.23	1	1
H0YJS4	Eukaryotic translation initiation factor 2 subunit 1 (Fragment) OS=Homo sapiens OX=9606 GN=EIF2S1 PE=1 SV=1 - [H0YJS4_HUMAN]	14.29	3	2	2	2	0	2.23835e+06	1.38474e+07	0	0	0	0	0	0	0	0					41.06	11.11	1	1	33.53	3.17	1	1
A8MXL6	Protein SEC13 homolog OS=Homo sapiens OX=9606 GN=SEC13 PE=1 SV=1 - [A8MXL6_HUMAN]	14.08	2	2	2	2	0	3.02587e+06	2.26194e+06	0	0	0	0	0	0	0	0					26.99	8.1	1	1	60.82	5.99	1	1
C9JBD3	Nucleobindin-1 (Fragment) OS=Homo sapiens OX=9606 GN=NUCB1 PE=1 SV=8 - [C9JBD3_HUMAN]	14.55	5	1	1	2	0	1.98777e+06	3.17446e+06	0	0	0	0	0	0	0	0					57.72	14.55	1	1	72.06	14.55	1	1
A0A0U1RQJ0	Probable ATP-dependent RNA helicase DDX17 (Fragment) OS=Homo sapiens OX=9606 GN=DDX17 PE=1 SV=1 - [A0A0U1RQJ0_HUMAN]	21.43	6	1	1	2	0	3.52098e+06	1.04725e+07	0	0	0	0	0	0	0	0					29.2	21.43	1	1	28.49	21.43	1	1
H7BYV1	Interferon-induced transmembrane protein 2 (Fragment) OS=Homo sapiens OX=9606 GN=IFITM2 PE=4 SV=1 - [H7BYV1_HUMAN]	21.62	6	1	1	2	0	6.78932e+06	2.05889e+07	0	0	0	0	0	0	0	0					68.16	21.62	1	1	78.43	21.62	1	1
E5RFR9	Serine/threonine-protein phosphatase 2A 55 kDa regulatory subunit B alpha isoform (Fragment) OS=Homo sapiens OX=9606 GN=PPP2R2A PE=1 SV=1 - [E5RFR9_HUMAN]	7.11	4	1	1	2	0	1.0234e+06	3.02653e+06	0	0	0	0	0	0	0	0					32.29	7.11	1	1	70.45	7.11	1	1
H7BYF7	ER lumen protein-retaining receptor 2 OS=Homo sapiens OX=9606 GN=KDELR2 PE=1 SV=1 - [H7BYF7_HUMAN]	52.63	2	2	2	2	0	931604	1.59751e+06	0	0	0	0	0	0	0	0					24.06	44.74	1	1	22.4	52.63	1	1
E9PM35	Beta-arrestin-1 (Fragment) OS=Homo sapiens OX=9606 GN=ARRB1 PE=1 SV=8 - [E9PM35_HUMAN]	9.34	2	1	1	2	0	713113	3.79505e+06	0	0	0	0	0	0	0	0					30.68	9.34	1	1	35.44	9.34	1	1
O95336	6-phosphogluconolactonase OS=Homo sapiens OX=9606 GN=PGLS PE=1 SV=2 - [6PGL_HUMAN]	13.95	3	2	2	2	0	0	2.30168e+07	0	0	0	0	0	0	0	0									66.61	13.95	2	2
P53396	ATP-citrate synthase OS=Homo sapiens OX=9606 GN=ACLY PE=1 SV=3 - [ACLY_HUMAN]	3.45	1	2	2	2	0	0	5.06165e+06	0	0	0	0	0	0	0	0									83.73	3.45	2	2
Q8N1Q8	Acyl-coenzyme A thioesterase THEM5 OS=Homo sapiens OX=9606 GN=THEM5 PE=1 SV=2 - [ACO15_HUMAN]	24.29	2	2	2	2	0	0	4.54227e+06	0	0	0	0	0	0	0	0									81.68	24.29	2	2
P05090	Apolipoprotein D OS=Homo sapiens OX=9606 GN=APOD PE=1 SV=1 - [APOD_HUMAN]	13.23	4	2	2	2	0	0	1.65031e+07	0	0	0	0	0	0	0	0									83.86	13.23	2	2
P53004	Biliverdin reductase A OS=Homo sapiens OX=9606 GN=BLVRA PE=1 SV=2 - [BIEA_HUMAN]	12.84	1	2	2	2	0	0	8.5219e+06	0	0	0	0	0	0	0	0									108.15	12.84	2	2
Q96KP4	Cytosolic non-specific dipeptidase OS=Homo sapiens OX=9606 GN=CNDP2 PE=1 SV=2 - [CNDP2_HUMAN]	8	6	2	2	2	0	0	1.03295e+07	0	0	0	0	0	0	0	0									62.18	8	2	2
P08572	Collagen alpha-2(IV) chain OS=Homo sapiens OX=9606 GN=COL4A2 PE=1 SV=4 - [CO4A2_HUMAN]	1.75	1	2	2	2	0	0	3.33859e+06	0	0	0	0	2.08076e+06	0	0	0									70.28	0.88	1	1																	34.33	0.88	1	1
Q8WWI5	Choline transporter-like protein 1 OS=Homo sapiens OX=9606 GN=SLC44A1 PE=1 SV=1 - [CTL1_HUMAN]	4.11	1	2	2	2	0	0	5.23372e+06	0	0	0	0	0	0	0	0									126.44	4.11	2	2
P26196	Probable ATP-dependent RNA helicase DDX6 OS=Homo sapiens OX=9606 GN=DDX6 PE=1 SV=2 - [DDX6_HUMAN]	6.83	1	2	2	2	0	0	3.66758e+06	0	0	0	0	0	0	0	0									77.97	6.83	2	2
P50570	Dynamin-2 OS=Homo sapiens OX=9606 GN=DNM2 PE=1 SV=2 - [DYN2_HUMAN]	3.45	1	2	2	2	0	0	8.4602e+06	0	0	0	0	0	0	0	0									91.14	3.45	2	2
P24390	ER lumen protein-retaining receptor 1 OS=Homo sapiens OX=9606 GN=KDELR1 PE=1 SV=1 - [ERD21_HUMAN]	18.4	2	2	2	2	0	0	3.10607e+06	0	0	0	0	0	0	0	0									55.88	18.4	2	2
Q02790	Peptidyl-prolyl cis-trans isomerase FKBP4 OS=Homo sapiens OX=9606 GN=FKBP4 PE=1 SV=3 - [FKBP4_HUMAN]	6.54	1	2	2	2	0	0	8.36235e+06	0	0	0	0	0	0	0	0									125.79	6.54	2	2
Q13283	Ras GTPase-activating protein-binding protein 1 OS=Homo sapiens OX=9606 GN=G3BP1 PE=1 SV=1 - [G3BP1_HUMAN]	6.87	6	2	2	2	0	0	7.68882e+06	0	0	0	0	0	0	0	0									83.29	6.87	2	2
P50440	Glycine amidinotransferase, mitochondrial OS=Homo sapiens OX=9606 GN=GATM PE=1 SV=1 - [GATM_HUMAN]	7.09	2	2	2	2	0	0	4.00998e+06	0	0	0	0	0	0	0	0									65.03	7.09	2	2
P15104	Glutamine synthetase OS=Homo sapiens OX=9606 GN=GLUL PE=1 SV=4 - [GLNA_HUMAN]	8.58	1	2	2	2	0	0	8.44554e+06	0	0	0	0	0	0	0	0									105.23	8.58	2	2
P78347	General transcription factor II-I OS=Homo sapiens OX=9606 GN=GTF2I PE=1 SV=2 - [GTF2I_HUMAN]	5.01	1	2	2	2	0	0	1.52154e+06	0	0	0	0	0	0	0	0									44.37	5.01	2	2
Q969X1	Protein lifeguard 3 OS=Homo sapiens OX=9606 GN=TMBIM1 PE=1 SV=2 - [LFG3_HUMAN]	15.43	9	2	2	2	0	0	1.10437e+07	0	0	0	0	0	0	0	0									112.42	15.43	2	2
P49257	Protein ERGIC-53 OS=Homo sapiens OX=9606 GN=LMAN1 PE=1 SV=2 - [LMAN1_HUMAN]	8.04	1	2	2	2	0	0	1.84381e+07	0	0	0	0	0	0	0	0									66.77	8.04	2	2
P42704	Leucine-rich PPR motif-containing protein, mitochondrial OS=Homo sapiens OX=9606 GN=LRPPRC PE=1 SV=3 - [LPPRC_HUMAN]	2.51	1	2	2	2	0	0	2.04744e+06	0	0	0	0	0	0	0	0									68.74	2.51	2	2
P27816	Microtubule-associated protein 4 OS=Homo sapiens OX=9606 GN=MAP4 PE=1 SV=3 - [MAP4_HUMAN]	4.6	3	2	2	2	0	0	7.78146e+06	0	0	0	0	0	0	0	0									68.67	4.6	2	2
Q9ULC4	Malignant T-cell-amplified sequence 1 OS=Homo sapiens OX=9606 GN=MCTS1 PE=1 SV=1 - [MCTS1_HUMAN]	9.39	1	1	1	2	0	0	3.6317e+06	0	0	0	0	0	0	0	0									66.4	9.39	1	2
Q7L9L4	MOB kinase activator 1B OS=Homo sapiens OX=9606 GN=MOB1B PE=1 SV=3 - [MOB1B_HUMAN]	15.28	2	2	2	2	0	0	4.57862e+06	0	0	0	0	0	0	0	0									69.2	15.28	2	2
P84157	Matrix-remodeling-associated protein 7 OS=Homo sapiens OX=9606 GN=MXRA7 PE=1 SV=1 - [MXRA7_HUMAN]	14.22	1	2	2	2	0	0	604742	0	0	0	0	0	0	0	0									83.96	14.22	2	2
O75306	NADH dehydrogenase [ubiquinone] iron-sulfur protein 2, mitochondrial OS=Homo sapiens OX=9606 GN=NDUFS2 PE=1 SV=2 - [NDUS2_HUMAN]	4.97	1	1	1	2	0	0	2.829e+06	0	0	0	0	0	0	706592	0									57.81	4.97	1	1
Q8NGA1	Olfactory receptor 1M1 OS=Homo sapiens OX=9606 GN=OR1M1 PE=2 SV=1 - [OR1M1_HUMAN]	2.24	1	1	1	2	0	0	2.82678e+07	0	0	0	0	2.89775e+06	0	0	0									25.83	2.24	1	1																	24.58	2.24	1	1
P98160	Basement membrane-specific heparan sulfate proteoglycan core protein OS=Homo sapiens OX=9606 GN=HSPG2 PE=1 SV=4 - [PGBM_HUMAN]	0.87	1	2	2	2	0	0	1.23321e+06	0	0	0	0	0	0	0	0									129.53	0.87	2	2
Q15124	Phosphoglucomutase-like protein 5 OS=Homo sapiens OX=9606 GN=PGM5 PE=1 SV=2 - [PGM5_HUMAN]	6	2	2	2	2	0	0	2.71625e+06	0	0	0	0	0	0	0	0									58.43	6	2	2
P62195	26S proteasome regulatory subunit 8 OS=Homo sapiens OX=9606 GN=PSMC5 PE=1 SV=1 - [PRS8_HUMAN]	5.91	6	2	2	2	0	0	7.68531e+06	0	0	0	0	0	0	0	0									57.56	5.91	2	2
P61225	Ras-related protein Rap-2b OS=Homo sapiens OX=9606 GN=RAP2B PE=1 SV=1 - [RAP2B_HUMAN]	20.77	4	2	2	2	0	0	4.53191e+06	0	0	0	0	0	0	0	0									110.65	20.77	2	2
Q8N3Y7	Epidermal retinol dehydrogenase 2 OS=Homo sapiens OX=9606 GN=SDR16C5 PE=2 SV=2 - [RDHE2_HUMAN]	11.65	2	2	2	2	0	0	2.82389e+06	0	0	0	0	0	0	0	0									116.54	11.65	2	2
Q15404	Ras suppressor protein 1 OS=Homo sapiens OX=9606 GN=RSU1 PE=1 SV=3 - [RSU1_HUMAN]	12.64	1	2	2	2	0	0	7.74798e+06	0	0	0	0	0	0	0	0									51.21	12.64	2	2
Q8IVN8	Somatomedin-B and thrombospondin type-1 domain-containing protein OS=Homo sapiens OX=9606 GN=SBSPON PE=1 SV=2 - [SBSPO_HUMAN]	8.71	1	2	2	2	0	0	4.74363e+06	0	0	0	0	0	0	0	0									54.39	8.71	2	2
O75396	Vesicle-trafficking protein SEC22b OS=Homo sapiens OX=9606 GN=SEC22B PE=1 SV=4 - [SC22B_HUMAN]	15.35	2	2	2	2	0	0	8.30452e+06	0	0	0	0	0	0	0	0									87.92	15.35	2	2
Q99961	Endophilin-A2 OS=Homo sapiens OX=9606 GN=SH3GL1 PE=1 SV=1 - [SH3G1_HUMAN]	12.23	4	2	2	2	0	0	6.86482e+06	0	0	0	0	0	0	0	0									59.78	12.23	2	2
Q7KZF4	Staphylococcal nuclease domain-containing protein 1 OS=Homo sapiens OX=9606 GN=SND1 PE=1 SV=1 - [SND1_HUMAN]	5.71	1	2	2	2	0	0	1.15195e+07	0	0	0	0	0	0	0	0									74.22	5.71	2	2
Q9UNH7	Sorting nexin-6 OS=Homo sapiens OX=9606 GN=SNX6 PE=1 SV=1 - [SNX6_HUMAN]	6.9	2	2	2	2	0	0	5.92613e+06	0	0	0	0	0	0	0	0									93.58	6.9	2	2
P22531	Small proline-rich protein 2E OS=Homo sapiens OX=9606 GN=SPRR2E PE=2 SV=2 - [SPR2E_HUMAN]	18.06	2	1	1	2	0	0	0	0	0	9.29163e+06	0	0	0	0	0									33.59	18.06	1	1									36.73	18.06	1	1
Q9Y285	Phenylalanine--tRNA ligase alpha subunit OS=Homo sapiens OX=9606 GN=FARSA PE=1 SV=3 - [SYFA_HUMAN]	7.48	6	2	2	2	0	0	4.25498e+06	0	0	0	0	0	0	0	0									56.67	7.48	2	2
P26639	Threonine--tRNA ligase, cytoplasmic OS=Homo sapiens OX=9606 GN=TARS PE=1 SV=3 - [SYTC_HUMAN]	4.56	1	2	2	2	0	0	3.28433e+06	0	0	0	0	0	0	0	0									56.06	4.56	2	2
Q03519	Antigen peptide transporter 2 OS=Homo sapiens OX=9606 GN=TAP2 PE=1 SV=1 - [TAP2_HUMAN]	8.31	6	2	2	2	0	0	1.60618e+06	0	0	0	0	0	0	0	0									77.67	8.31	2	2
Q92973	Transportin-1 OS=Homo sapiens OX=9606 GN=TNPO1 PE=1 SV=2 - [TNPO1_HUMAN]	4.23	2	2	2	2	0	0	3.7309e+06	0	0	0	0	0	0	0	0									70.78	4.23	2	2
Q14258	E3 ubiquitin/ISG15 ligase TRIM25 OS=Homo sapiens OX=9606 GN=TRIM25 PE=1 SV=2 - [TRI25_HUMAN]	4.44	1	2	2	2	0	0	4.2021e+06	0	0	0	0	0	0	0	0									91.88	4.44	2	2
O95881	Thioredoxin domain-containing protein 12 OS=Homo sapiens OX=9606 GN=TXNDC12 PE=1 SV=1 - [TXD12_HUMAN]	31.4	1	2	2	2	0	0	2.99097e+06	0	0	0	0	0	0	0	0									71.99	31.4	2	2
P53007	Tricarboxylate transport protein, mitochondrial OS=Homo sapiens OX=9606 GN=SLC25A1 PE=1 SV=2 - [TXTP_HUMAN]	7.72	1	2	2	2	0	0	7.6303e+06	0	0	0	0	0	0	0	0									69.1	7.72	2	2
P50552	Vasodilator-stimulated phosphoprotein OS=Homo sapiens OX=9606 GN=VASP PE=1 SV=3 - [VASP_HUMAN]	6.84	1	2	2	2	0	0	7.77086e+06	0	0	0	0	0	0	0	0									47.82	6.84	2	2
F5H6P7	Protein mago nashi homolog 2 OS=Homo sapiens OX=9606 GN=MAGOHB PE=4 SV=1 - [F5H6P7_HUMAN]	47.06	5	2	2	2	0	0	2.04347e+07	0	0	0	0	0	0	0	0									61.5	47.06	2	2
L0R6Q1	SLC35A4 upstream open reading frame protein OS=Homo sapiens OX=9606 GN=SLC35A4 PE=3 SV=1 - [S35U4_HUMAN]	29.13	1	2	2	2	0	0	1.22625e+07	0	0	0	0	0	0	0	0									79.68	29.13	2	2
K7ER96	Thioredoxin-like protein 1 (Fragment) OS=Homo sapiens OX=9606 GN=TXNL1 PE=1 SV=1 - [K7ER96_HUMAN]	14.95	3	2	2	2	0	0	2.0144e+07	0	0	0	0	0	0	0	0									58.16	14.95	2	2
G3V1A1	60S ribosomal protein L8 OS=Homo sapiens OX=9606 GN=RPL8 PE=1 SV=1 - [G3V1A1_HUMAN]	29.94	4	2	2	2	0	0	2.1373e+07	0	0	0	0	0	0	3.81308e+06	0									43.36	17.96	1	1
G3V4C6	RNA transcription, translation and transport factor protein OS=Homo sapiens OX=9606 GN=RTRAF PE=1 SV=1 - [G3V4C6_HUMAN]	11.92	4	2	2	2	0	0	3.9937e+06	0	0	0	0	0	0	0	0									57.54	11.92	2	2
H0YKS8	Lactadherin (Fragment) OS=Homo sapiens OX=9606 GN=MFGE8 PE=1 SV=1 - [H0YKS8_HUMAN]	12.31	5	2	2	2	0	0	7.32751e+06	0	0	0	0	3.3655e+06	0	0	0									29.88	5.6	1	1																	28.54	6.72	1	1
D6RHZ5	Protein transport protein Sec31A OS=Homo sapiens OX=9606 GN=SEC31A PE=1 SV=1 - [D6RHZ5_HUMAN]	4.33	7	2	2	2	0	0	1.31975e+06	0	0	0	0	0	0	0	0									112.31	4.33	2	2
I3L1P8	Mitochondrial 2-oxoglutarate/malate carrier protein (Fragment) OS=Homo sapiens OX=9606 GN=SLC25A11 PE=1 SV=1 - [I3L1P8_HUMAN]	7.77	2	2	2	2	0	0	6.59565e+06	0	0	0	0	0	0	0	0									74.6	7.77	2	2
K7ERI8	Uncharacterized protein OS=Homo sapiens OX=9606 PE=4 SV=1 - [K7ERI8_HUMAN]	15.53	13	1	2	2	0	0	2.92161e+07	0	0	0	0	0	0	0	0									89.23	15.53	2	2
D6RGV9	Inorganic pyrophosphatase 2, mitochondrial (Fragment) OS=Homo sapiens OX=9606 GN=PPA2 PE=1 SV=1 - [D6RGV9_HUMAN]	17.95	6	2	2	2	0	0	3.88614e+06	0	0	0	0	0	0	0	0									140.78	17.95	2	2
M0QXF7	Myeloid-derived growth factor (Fragment) OS=Homo sapiens OX=9606 GN=MYDGF PE=1 SV=1 - [M0QXF7_HUMAN]	28.57	3	2	2	2	0	0	3.61812e+07	0	0	0	0	0	0	0	0									69.77	28.57	2	2
A0A087WTP3	Far upstream element-binding protein 2 OS=Homo sapiens OX=9606 GN=KHSRP PE=1 SV=1 - [A0A087WTP3_HUMAN]	6.05	5	2	2	2	0	0	6.98018e+06	0	0	0	0	0	0	0	0									62.05	6.05	2	2
A0A087WUQ6	Glutathione peroxidase OS=Homo sapiens OX=9606 GN=GPX1 PE=1 SV=1 - [A0A087WUQ6_HUMAN]	19.8	2	2	2	2	0	0	6.88374e+06	0	0	0	0	0	0	0	0									65.07	19.8	2	2
B7Z3Z9	Long-chain-fatty-acid--CoA ligase 1 OS=Homo sapiens OX=9606 GN=ACSL1 PE=1 SV=1 - [B7Z3Z9_HUMAN]	4.36	6	2	2	2	0	0	7.19457e+06	0	0	0	0	0	0	0	0									100.45	4.36	2	2
K7EM09	Transmembrane protein 205 (Fragment) OS=Homo sapiens OX=9606 GN=TMEM205 PE=1 SV=1 - [K7EM09_HUMAN]	25	4	2	2	2	0	0	1.66699e+07	0	0	0	0	0	0	0	0									52.86	25	2	2
A0A087WYB4	Stomatin-like protein 2, mitochondrial OS=Homo sapiens OX=9606 GN=STOML2 PE=1 SV=1 - [A0A087WYB4_HUMAN]	11.94	2	2	2	2	0	0	5.29322e+06	0	0	0	0	0	0	0	0									54.19	11.94	2	2
H0YG71	Heme-binding protein 1 (Fragment) OS=Homo sapiens OX=9606 GN=HEBP1 PE=1 SV=1 - [H0YG71_HUMAN]	62.9	3	2	2	2	0	0	1.69553e+07	0	0	0	0	0	0	0	0									57.12	62.9	2	2
M0QZP4	Branched-chain-amino-acid aminotransferase OS=Homo sapiens OX=9606 GN=BCAT2 PE=1 SV=1 - [M0QZP4_HUMAN]	10.22	5	2	2	2	0	0	4.12127e+06	0	0	0	0	0	0	0	0									45.62	10.22	2	2
H7C4H2	Signal recognition particle receptor subunit beta (Fragment) OS=Homo sapiens OX=9606 GN=SRPRB PE=1 SV=1 - [H7C4H2_HUMAN]	22.5	2	2	2	2	0	0	3.12692e+06	0	0	0	0	0	0	0	0									115.49	22.5	2	2
A0A140T936	Valine--tRNA ligase (Fragment) OS=Homo sapiens OX=9606 GN=VARS PE=1 SV=1 - [A0A140T936_HUMAN]	3.55	6	2	2	2	0	0	1.95609e+06	0	0	0	0	0	0	0	0									79.3	3.55	2	2
A0A0U1RRM8	Fermitin family homolog 2 (Fragment) OS=Homo sapiens OX=9606 GN=FERMT2 PE=1 SV=1 - [A0A0U1RRM8_HUMAN]	5.32	3	2	2	2	0	0	4.72328e+06	0	0	0	0	0	0	0	0									51.6	5.32	2	2
Q8N1B9	NADH dehydrogenase (Ubiquinone) 1 alpha subcomplex, 10, 42kDa, isoform CRA_c OS=Homo sapiens OX=9606 GN=NDUFA10 PE=1 SV=1 - [Q8N1B9_HUMAN]	16.42	5	2	2	2	0	0	4.17135e+06	0	0	0	0	0	0	0	0									110.85	16.42	2	2
K7EL62	Guanine nucleotide-binding protein subunit alpha-11 (Fragment) OS=Homo sapiens OX=9606 GN=GNA11 PE=1 SV=1 - [K7EL62_HUMAN]	16.1	5	2	2	2	0	0	1.59904e+06	0	0	0	0	0	0	0	0									71.07	16.1	2	2
J3KRC4	5'(3')-deoxyribonucleotidase, cytosolic type OS=Homo sapiens OX=9606 GN=NT5C PE=1 SV=1 - [J3KRC4_HUMAN]	9.89	2	1	1	2	0	0	1.83111e+06	0	0	0	0	0	0	0	0									103.32	9.89	1	2
D6RDI5	OCIA domain-containing protein 1 (Fragment) OS=Homo sapiens OX=9606 GN=OCIAD1 PE=1 SV=1 - [D6RDI5_HUMAN]	31.96	14	2	2	2	0	0	1.81637e+06	0	0	0	0	0	0	0	0									57	31.96	2	2
B7ZB02	Ribose-phosphate pyrophosphokinase 1 OS=Homo sapiens OX=9606 GN=PRPS1 PE=1 SV=1 - [B7ZB02_HUMAN]	13.16	5	1	1	2	0	0	2.07892e+06	0	0	0	0	0	0	0	0									115.11	13.16	1	2
M0R0K9	Transcription intermediary factor 1-beta (Fragment) OS=Homo sapiens OX=9606 GN=TRIM28 PE=1 SV=1 - [M0R0K9_HUMAN]	7.17	2	2	2	2	0	0	1.04936e+07	0	0	0	0	0	0	0	0									55.6	7.17	2	2
A6NJA2	Ubiquitin carboxyl-terminal hydrolase 14 OS=Homo sapiens OX=9606 GN=USP14 PE=1 SV=2 - [A6NJA2_HUMAN]	9.38	2	2	2	2	0	0	4.93675e+06	0	0	0	0	0	0	0	0									118.29	9.38	2	2
E7EQD9	Unconventional myosin-Ib (Fragment) OS=Homo sapiens OX=9606 GN=MYO1B PE=1 SV=1 - [E7EQD9_HUMAN]	14.52	3	2	2	2	0	0	2.28148e+06	0	0	0	0	0	0	0	0									81.74	14.52	2	2
G8JLD5	Dynamin-1-like protein OS=Homo sapiens OX=9606 GN=DNM1L PE=1 SV=1 - [G8JLD5_HUMAN]	4.92	2	2	2	2	0	0	2.21012e+06	0	0	0	0	0	0	0	0									108.99	4.92	2	2
B4DE93	NADH dehydrogenase [ubiquinone] flavoprotein 1, mitochondrial OS=Homo sapiens OX=9606 GN=NDUFV1 PE=1 SV=1 - [B4DE93_HUMAN]	12.95	10	2	2	2	0	0	5.20233e+06	0	0	0	0	0	0	0	0									73.63	12.95	2	2
A0A087X296	Prostaglandin G/H synthase 1 OS=Homo sapiens OX=9606 GN=PTGS1 PE=1 SV=1 - [A0A087X296_HUMAN]	6.17	2	2	2	2	0	0	5.78029e+06	0	0	0	0	0	0	0	0									41.52	6.17	2	2
S4R3Q6	Vacuolar protein sorting-associated protein 26A OS=Homo sapiens OX=9606 GN=VPS26A PE=1 SV=1 - [S4R3Q6_HUMAN]	16.81	2	2	2	2	0	0	1.07237e+07	0	0	0	0	0	0	0	0									98.83	16.81	2	2
H9KV28	Protein diaphanous homolog 1 OS=Homo sapiens OX=9606 GN=DIAPH1 PE=1 SV=2 - [H9KV28_HUMAN]	2.85	4	2	2	2	0	0	2.76079e+06	0	0	0	0	0	0	0	0									90.9	2.85	2	2
B5MBZ8	Protein phosphatase 1 regulatory subunit 7 OS=Homo sapiens OX=9606 GN=PPP1R7 PE=1 SV=1 - [B5MBZ8_HUMAN]	6.57	5	1	1	2	0	0	2.01177e+06	0	0	0	0	0	0	0	0									129.46	6.57	1	2
Q9NP55	BPI fold-containing family A member 1 OS=Homo sapiens OX=9606 GN=BPIFA1 PE=1 SV=1 - [BPIA1_HUMAN]	9.38	1	2	2	2	0	0	0	0	0	4.1743e+06	0	0	0	0	0																					73.13	9.38	2	2
Q9UGM3	Deleted in malignant brain tumors 1 protein OS=Homo sapiens OX=9606 GN=DMBT1 PE=1 SV=2 - [DMBT1_HUMAN]	10.69	1	2	2	2	0	0	0	0	0	1.87802e+07	0	0	0	1.8226e+06	0																					75.62	6.96	1	1
P11279	Lysosome-associated membrane glycoprotein 1 OS=Homo sapiens OX=9606 GN=LAMP1 PE=1 SV=3 - [LAMP1_HUMAN]	3.84	1	1	1	2	0	0	0	0	0	2.88881e+06	0	0	0	0	0																					136.04	3.84	1	2
P13473	Lysosome-associated membrane glycoprotein 2 OS=Homo sapiens OX=9606 GN=LAMP2 PE=1 SV=2 - [LAMP2_HUMAN]	4.88	1	2	2	2	0	0	0	0	0	1.29208e+06	0	0	0	0	0																					87.5749	4.88	2	2
P04279	Semenogelin-1 OS=Homo sapiens OX=9606 GN=SEMG1 PE=1 SV=2 - [SEMG1_HUMAN]	6.06	1	2	2	2	0	0	0	0	0	5.14464e+06	0	0	0	0	0																					121.62	6.06	2	2
F2Z2Y6	U6 snRNA-associated Sm-like protein LSm8 OS=Homo sapiens OX=9606 GN=LSM8 PE=1 SV=1 - [F2Z2Y6_HUMAN]	52.24	4	2	2	2	0	0	0	0	0	3.31398e+06	0	0	0	432419	0																					57.5	23.88	1	1
A0A087WVW4	Protein-glutamine gamma-glutamyltransferase 5 OS=Homo sapiens OX=9606 GN=TGM5 PE=1 SV=1 - [A0A087WVW4_HUMAN]	5.56	4	2	2	2	0	0	0	0	0	2.39617e+06	0	0	0	0	0																					64.91	5.56	2	2
P27338	Amine oxidase [flavin-containing] B OS=Homo sapiens OX=9606 GN=MAOB PE=1 SV=3 - [AOFB_HUMAN]	2.88	1	1	1	2	0	0	0	0	0	0	0	1.09245e+06	0	0	0																													38.63	2.88	1	2
A0A140T9L7	Tenascin-X (Fragment) OS=Homo sapiens OX=9606 GN=TNXB PE=1 SV=1 - [A0A140T9L7_HUMAN]	2.14	12	2	2	2	0	0	0	0	0	0	0	1.52545e+06	0	0	0																													39.79	2.14	2	2
F6SDV2	Tubulointerstitial nephritis antigen-like OS=Homo sapiens OX=9606 GN=TINAGL1 PE=1 SV=1 - [F6SDV2_HUMAN]	2.49	2	1	1	2	0	0	0	0	0	0	0	1.76487e+06	0	593304	0																													34.67	2.49	1	1
G3V4M8	Heterogeneous nuclear ribonucleoproteins C1/C2 (Fragment) OS=Homo sapiens OX=9606 GN=HNRNPC PE=1 SV=1 - [G3V4M8_HUMAN]	34.85	20	2	2	2	0	0	0	0	0	0	0	2.39273e+06	1.81848e+06	0	0																													61.76	16.67	1	1
D6REL8	Fibrinogen beta chain OS=Homo sapiens OX=9606 GN=FGB PE=1 SV=1 - [D6REL8_HUMAN]	5.51	2	1	1	2	0	0	0	0	0	0	0	3.82478e+06	0	1.51161e+06	0																													37.57	5.51	1	1
P23280	Carbonic anhydrase 6 OS=Homo sapiens OX=9606 GN=CA6 PE=1 SV=3 - [CAH6_HUMAN]	10.06	2	2	2	2	0	0	0	0	0	0	0	0	0	5.32134e+06	0
Q16378	Proline-rich protein 4 OS=Homo sapiens OX=9606 GN=PRR4 PE=1 SV=3 - [PROL4_HUMAN]	11.19	2	1	1	2	0	0	0	0	0	0	0	0	0	2.11101e+07	0
Q6MZM9	Proline-rich protein 27 OS=Homo sapiens OX=9606 GN=PRR27 PE=2 SV=1 - [PRR27_HUMAN]	15.98	1	2	2	2	0	0	0	0	0	0	0	0	0	5.81593e+06	0
P30049	ATP synthase subunit delta, mitochondrial OS=Homo sapiens OX=9606 GN=ATP5D PE=1 SV=2 - [ATPD_HUMAN]	8.33	1	1	1	1	2.51304e+06	0	0	0	0	0	0	0	0	0	0	61.97	8.33	1	1
Q9H444	Charged multivesicular body protein 4b OS=Homo sapiens OX=9606 GN=CHMP4B PE=1 SV=1 - [CHM4B_HUMAN]	6.25	1	1	1	1	3.61325e+06	0	0	0	0	0	0	0	0	0	0	44.51	6.25	1	1
Q9H4I9	Essential MCU regulator, mitochondrial OS=Homo sapiens OX=9606 GN=SMDT1 PE=1 SV=1 - [EMRE_HUMAN]	6.54	1	1	1	1	1.38226e+06	0	0	0	0	0	0	0	0	0	0	22.18	6.54	1	1
Q14802	FXYD domain-containing ion transport regulator 3 OS=Homo sapiens OX=9606 GN=FXYD3 PE=1 SV=1 - [FXYD3_HUMAN]	21.84	2	1	1	1	1.42241e+07	0	0	0	0	0	0	0	0	0	0	25.74	21.84	1	1
P51858	Hepatoma-derived growth factor OS=Homo sapiens OX=9606 GN=HDGF PE=1 SV=1 - [HDGF_HUMAN]	7.08	1	1	1	1	1.65325e+06	0	0	0	0	0	0	0	0	0	0	47.74	7.08	1	1
Q8N6L1	Keratinocyte-associated protein 2 OS=Homo sapiens OX=9606 GN=KRTCAP2 PE=1 SV=2 - [KTAP2_HUMAN]	19.85	1	1	1	1	0	0	0	0	0	0	0	0	0	0	0	24.35	19.85	1	1
Q9BPZ3	Polyadenylate-binding protein-interacting protein 2 OS=Homo sapiens OX=9606 GN=PAIP2 PE=1 SV=1 - [PAIP2_HUMAN]	23.62	1	1	1	1	1.22594e+06	0	0	0	0	0	0	0	0	0	0	34.94	23.62	1	1
P61758	Prefoldin subunit 3 OS=Homo sapiens OX=9606 GN=VBP1 PE=1 SV=3 - [PFD3_HUMAN]	9.64	1	1	1	1	1.96128e+06	0	0	0	0	0	0	0	0	0	0	37.35	9.64	1	1
Q8TAE6	Protein phosphatase 1 regulatory subunit 14C OS=Homo sapiens OX=9606 GN=PPP1R14C PE=1 SV=3 - [PP14C_HUMAN]	12.73	1	1	1	1	2.69168e+06	0	0	0	0	0	0	0	0	0	0	37.49	12.73	1	1
P98179	RNA-binding protein 3 OS=Homo sapiens OX=9606 GN=RBM3 PE=1 SV=1 - [RBM3_HUMAN]	11.46	1	1	1	1	3.63031e+06	0	0	0	0	0	0	0	0	0	0	45.16	11.46	1	1
Q9Y5S9	RNA-binding protein 8A OS=Homo sapiens OX=9606 GN=RBM8A PE=1 SV=1 - [RBM8A_HUMAN]	10.92	1	1	1	1	3.75348e+06	0	0	0	0	0	0	0	0	0	0	33.5	10.92	1	1
P62306	Small nuclear ribonucleoprotein F OS=Homo sapiens OX=9606 GN=SNRPF PE=1 SV=1 - [RUXF_HUMAN]	9.3	1	1	1	1	3.94682e+06	0	0	0	0	0	0	0	0	0	0	28.92	9.3	1	1
Q15185	Prostaglandin E synthase 3 OS=Homo sapiens OX=9606 GN=PTGES3 PE=1 SV=1 - [TEBP_HUMAN]	10.63	2	1	1	1	9.50474e+06	0	0	0	0	0	0	0	0	0	0	27.69	10.63	1	1
P35625	Metalloproteinase inhibitor 3 OS=Homo sapiens OX=9606 GN=TIMP3 PE=1 SV=2 - [TIMP3_HUMAN]	5.69	1	1	1	1	1.52754e+06	0	0	0	0	0	0	0	0	0	0	45.84	5.69	1	1
Q9NS69	Mitochondrial import receptor subunit TOM22 homolog OS=Homo sapiens OX=9606 GN=TOMM22 PE=1 SV=3 - [TOM22_HUMAN]	7.75	1	1	1	1	1.21692e+06	0	0	0	0	0	0	0	0	0	0	45.52	7.75	1	1
G3V279	Enhancer of rudimentary homolog OS=Homo sapiens OX=9606 GN=ERH PE=1 SV=1 - [G3V279_HUMAN]	23.94	2	1	1	1	6.60471e+06	0	0	0	0	0	0	0	0	0	0	64.8	23.94	1	1
C9JJ34	Ran-specific GTPase-activating protein (Fragment) OS=Homo sapiens OX=9606 GN=RANBP1 PE=1 SV=1 - [C9JJ34_HUMAN]	6.75	4	1	1	1	1.28583e+07	0	0	0	0	0	0	0	0	0	0	33.21	6.75	1	1
G3V5B3	ERO1-like protein alpha (Fragment) OS=Homo sapiens OX=9606 GN=ERO1A PE=1 SV=1 - [G3V5B3_HUMAN]	8.28	3	1	1	1	1.96833e+06	0	0	0	0	0	0	0	0	0	0	41	8.28	1	1
X6RAC9	Eukaryotic translation initiation factor 1A, X-chromosomal OS=Homo sapiens OX=9606 GN=EIF1AX PE=1 SV=1 - [X6RAC9_HUMAN]	12.07	3	1	1	1	1.51639e+06	0	0	0	0	0	0	0	0	0	0	83.61	12.07	1	1
F6S2S5	LIM and SH3 domain protein 1 OS=Homo sapiens OX=9606 GN=LASP1 PE=1 SV=1 - [F6S2S5_HUMAN]	15.38	3	1	1	1	2.49047e+06	0	0	0	0	0	0	0	0	0	0	35.47	15.38	1	1
C9J3L8	Translocon-associated protein subunit alpha OS=Homo sapiens OX=9606 GN=SSR1 PE=1 SV=1 - [C9J3L8_HUMAN]	3.02	5	1	1	1	4.62115e+06	0	0	0	0	0	0	0	0	0	0	30.04	3.02	1	1
K7EN45	Peptidyl-prolyl cis-trans isomerase (Fragment) OS=Homo sapiens OX=9606 GN=PIN1 PE=1 SV=1 - [K7EN45_HUMAN]	21.11	2	1	1	1	3.32558e+06	0	0	0	0	0	0	0	0	0	0	44.16	21.11	1	1
A0A0D9SEI8	Y-box-binding protein 3 (Fragment) OS=Homo sapiens OX=9606 GN=YBX3 PE=1 SV=1 - [A0A0D9SEI8_HUMAN]	20.65	2	1	1	1	1.65039e+06	0	0	0	0	0	0	0	0	0	0	44.8	20.65	1	1
M0QXX2	Kallikrein-5 (Fragment) OS=Homo sapiens OX=9606 GN=KLK5 PE=1 SV=2 - [M0QXX2_HUMAN]	10.24	2	1	1	1	4.81831e+06	0	0	0	0	0	0	0	0	0	0	41.69	10.24	1	1
H3BPF6	Prefoldin subunit 5 (Fragment) OS=Homo sapiens OX=9606 GN=PFDN5 PE=1 SV=1 - [H3BPF6_HUMAN]	11.84	2	1	1	1	0	0	0	0	0	0	0	0	0	0	0	35.01	11.84	1	1
Q5BQ99	Kallikrein 13 splice variant 4 OS=Homo sapiens OX=9606 GN=KLK13 PE=1 SV=1 - [Q5BQ99_HUMAN]	11.11	4	1	1	1	1.37395e+06	0	0	0	0	0	0	0	0	0	0	32.68	11.11	1	1
A0A0R4J2F3	Protein POLR1D, isoform 2 OS=Homo sapiens OX=9606 GN=POLR1D PE=1 SV=1 - [A0A0R4J2F3_HUMAN]	15.52	2	1	1	1	1.49189e+06	0	0	0	0	0	0	0	0	0	0	32.11	15.52	1	1
H0YGJ7	Eukaryotic translation initiation factor 3 subunit J (Fragment) OS=Homo sapiens OX=9606 GN=EIF3J PE=1 SV=1 - [H0YGJ7_HUMAN]	11.32	3	1	1	1	2.69042e+06	0	0	0	0	0	0	0	0	0	0	78.86	11.32	1	1
H0YDZ7	Guanine deaminase (Fragment) OS=Homo sapiens OX=9606 GN=GDA PE=1 SV=1 - [H0YDZ7_HUMAN]	13.64	4	1	1	1	924280	0	0	0	0	0	0	0	0	0	0	56.97	13.64	1	1
B7Z332	Receptor expression-enhancing protein 5 OS=Homo sapiens OX=9606 GN=REEP5 PE=1 SV=1 - [B7Z332_HUMAN]	9.09	4	1	1	1	3.94045e+06	0	0	0	0	0	0	0	0	0	0	31.52	9.09	1	1
P61966	AP-1 complex subunit sigma-1A OS=Homo sapiens OX=9606 GN=AP1S1 PE=1 SV=1 - [AP1S1_HUMAN]	10.13	2	1	1	1	0	1.34715e+06	0	0	0	0	0	0	0	0	0					39.91	10.13	1	1
Q8N6S5	ADP-ribosylation factor-like protein 6-interacting protein 6 OS=Homo sapiens OX=9606 GN=ARL6IP6 PE=1 SV=1 - [AR6P6_HUMAN]	5.31	1	1	1	1	0	1.37775e+06	0	0	0	0	0	0	0	0	0					24.1	5.31	1	1
Q9BR76	Coronin-1B OS=Homo sapiens OX=9606 GN=CORO1B PE=1 SV=1 - [COR1B_HUMAN]	2.04	1	1	1	1	0	1.60233e+06	0	0	0	0	0	0	0	0	0					29.91	2.04	1	1
P43897	Elongation factor Ts, mitochondrial OS=Homo sapiens OX=9606 GN=TSFM PE=1 SV=2 - [EFTS_HUMAN]	9.23	1	1	1	1	0	370239	0	0	0	0	0	0	0	0	0					34.51	9.23	1	1
P48637	Glutathione synthetase OS=Homo sapiens OX=9606 GN=GSS PE=1 SV=1 - [GSHB_HUMAN]	4.01	1	1	1	1	0	729435	0	0	0	0	0	0	0	0	0					33.92	4.01	1	1
P00390	Glutathione reductase, mitochondrial OS=Homo sapiens OX=9606 GN=GSR PE=1 SV=2 - [GSHR_HUMAN]	3.64	1	1	1	1	0	459149	0	0	0	0	0	0	0	0	0					32.6	3.64	1	1
P33176	Kinesin-1 heavy chain OS=Homo sapiens OX=9606 GN=KIF5B PE=1 SV=1 - [KINH_HUMAN]	2.28	1	1	1	1	0	0	0	0	0	0	0	0	0	0	0					28.09	2.28	1	1
P61081	NEDD8-conjugating enzyme Ubc12 OS=Homo sapiens OX=9606 GN=UBE2M PE=1 SV=1 - [UBC12_HUMAN]	8.74	1	1	1	1	0	1.69605e+06	0	0	0	0	0	0	0	0	0					40.31	8.74	1	1
K4DIB9	Uncharacterized protein (Fragment) OS=Homo sapiens OX=9606 PE=4 SV=1 - [K4DIB9_HUMAN]	60.87	3	1	1	1	0	1.45337e+07	0	0	0	0	0	0	0	0	0					25.57	60.87	1	1
B4DQI4	Protein ABHD14B OS=Homo sapiens OX=9606 GN=ABHD14B PE=1 SV=1 - [B4DQI4_HUMAN]	5.32	3	1	1	1	0	1.40389e+06	0	0	0	0	0	0	0	0	0					23.8	5.32	1	1
F5H895	Dolichyl-diphosphooligosaccharide--protein glycosyltransferase subunit DAD1 OS=Homo sapiens OX=9606 GN=DAD1 PE=1 SV=1 - [F5H895_HUMAN]	18.46	4	1	1	1	0	3.44523e+06	0	0	0	0	0	0	0	0	0					49.46	18.46	1	1
F5H0J3	NADH dehydrogenase [ubiquinone] 1 alpha subcomplex subunit 9, mitochondrial OS=Homo sapiens OX=9606 GN=NDUFA9 PE=1 SV=1 - [F5H0J3_HUMAN]	14.71	2	1	1	1	0	2.26755e+06	0	0	0	0	0	0	0	0	0					35.97	14.71	1	1
F5GY56	Pre-mRNA-processing factor 19 (Fragment) OS=Homo sapiens OX=9606 GN=PRPF19 PE=1 SV=1 - [F5GY56_HUMAN]	6.75	2	1	1	1	0	0	0	0	0	0	0	0	0	0	0					33.67	6.75	1	1
B7Z4M1	Reticulon OS=Homo sapiens OX=9606 GN=RTN3 PE=1 SV=1 - [B7Z4M1_HUMAN]	12.2	1	1	1	1	0	7.91231e+06	0	0	0	0	0	0	0	0	0					42.53	12.2	1	1
H3BRW9	Dual-specificity mitogen-activated protein kinase kinase 1 OS=Homo sapiens OX=9606 GN=MAP2K1 PE=1 SV=1 - [H3BRW9_HUMAN]	10.14	5	1	1	1	0	1.03118e+06	0	0	0	0	0	0	0	0	0					50.39	10.14	1	1
K7EII7	Galactokinase (Fragment) OS=Homo sapiens OX=9606 GN=GALK1 PE=1 SV=1 - [K7EII7_HUMAN]	16.3	2	1	1	1	0	847711	0	0	0	0	0	0	0	0	0					38.12	16.3	1	1
H0Y390	Microtubule-actin cross-linking factor 1, isoforms 1/2/3/5 (Fragment) OS=Homo sapiens OX=9606 GN=MACF1 PE=1 SV=1 - [H0Y390_HUMAN]	0.41	4	1	1	1	0	282570	0	0	0	0	0	0	0	0	0					63.27	0.41	1	1
Q15172	Serine/threonine-protein phosphatase 2A 56 kDa regulatory subunit alpha isoform OS=Homo sapiens OX=9606 GN=PPP2R5A PE=1 SV=1 - [2A5A_HUMAN]	4.32	1	1	1	1	0	0	619598	0	0	0	0	0	0	0	0									47.78	4.32	1	1
Q16537	Serine/threonine-protein phosphatase 2A 56 kDa regulatory subunit epsilon isoform OS=Homo sapiens OX=9606 GN=PPP2R5E PE=1 SV=1 - [2A5E_HUMAN]	4.71	1	1	1	1	0	0	907887	0	0	0	0	0	0	0	0									52.5	4.71	1	1
P17174	Aspartate aminotransferase, cytoplasmic OS=Homo sapiens OX=9606 GN=GOT1 PE=1 SV=3 - [AATC_HUMAN]	5.08	1	1	1	1	0	0	7.14376e+06	0	0	0	0	0	0	0	0									27.79	5.08	1	1
P28288	ATP-binding cassette sub-family D member 3 OS=Homo sapiens OX=9606 GN=ABCD3 PE=1 SV=1 - [ABCD3_HUMAN]	2.88	1	1	1	1	0	0	2.06084e+06	0	0	0	0	0	0	0	0									86.77	2.88	1	1
Q9NUJ1	Mycophenolic acid acyl-glucuronide esterase, mitochondrial OS=Homo sapiens OX=9606 GN=ABHD10 PE=1 SV=1 - [ABHDA_HUMAN]	5.23	1	1	1	1	0	0	1.03684e+06	0	0	0	0	0	0	0	0									55.77	5.23	1	1
Q15847	Adipogenesis regulatory factor OS=Homo sapiens OX=9606 GN=ADIRF PE=1 SV=1 - [ADIRF_HUMAN]	40.79	1	1	1	1	0	0	1.60956e+07	0	0	0	0	0	0	0	0									107.31	40.79	1	1
P10109	Adrenodoxin, mitochondrial OS=Homo sapiens OX=9606 GN=FDX1 PE=1 SV=1 - [ADX_HUMAN]	11.41	1	1	1	1	0	0	1.14568e+06	0	0	0	0	0	0	0	0									51.13	11.41	1	1
Q9P2R3	Rabankyrin-5 OS=Homo sapiens OX=9606 GN=ANKFY1 PE=1 SV=2 - [ANFY1_HUMAN]	1.54	1	1	1	1	0	0	3.69443e+06	0	0	0	0	0	0	0	0									38.84	1.54	1	1
P21397	Amine oxidase [flavin-containing] A OS=Homo sapiens OX=9606 GN=MAOA PE=1 SV=1 - [AOFA_HUMAN]	3.04	1	1	1	1	0	0	1.63112e+07	0	0	0	0	0	0	0	0									28.74	3.04	1	1
Q9UL15	BAG family molecular chaperone regulator 5 OS=Homo sapiens OX=9606 GN=BAG5 PE=1 SV=1 - [BAG5_HUMAN]	5.15	1	1	1	1	0	0	475637	0	0	0	0	0	0	0	0									39.8	5.15	1	1
Q07812	Apoptosis regulator BAX OS=Homo sapiens OX=9606 GN=BAX PE=1 SV=1 - [BAX_HUMAN]	6.77	1	1	1	1	0	0	3.9267e+06	0	0	0	0	0	0	0	0									43.09	6.77	1	1
P55957	BH3-interacting domain death agonist OS=Homo sapiens OX=9606 GN=BID PE=1 SV=1 - [BID_HUMAN]	7.69	1	1	1	1	0	0	1.51345e+06	0	0	0	0	0	0	0	0									82.26	7.69	1	1
Q5VW32	BRO1 domain-containing protein BROX OS=Homo sapiens OX=9606 GN=BROX PE=1 SV=1 - [BROX_HUMAN]	2.68	1	1	1	1	0	0	4.93701e+06	0	0	0	0	0	0	0	0									25.73	2.68	1	1
Q96K17	Transcription factor BTF3 homolog 4 OS=Homo sapiens OX=9606 GN=BTF3L4 PE=1 SV=1 - [BT3L4_HUMAN]	18.99	1	1	1	1	0	0	16891943	0	0	0	0	0	0	0	0									52.84	18.99	1	1
P11586	C-1-tetrahydrofolate synthase, cytoplasmic OS=Homo sapiens OX=9606 GN=MTHFD1 PE=1 SV=3 - [C1TC_HUMAN]	1.71	2	1	1	1	0	0	4.23503e+06	0	0	0	0	0	0	0	0									32.36	1.71	1	1
Q9UJS0	Calcium-binding mitochondrial carrier protein Aralar2 OS=Homo sapiens OX=9606 GN=SLC25A13 PE=1 SV=2 - [CMC2_HUMAN]	2.07	2	1	1	1	0	0	3.87439e+06	0	0	0	0	0	0	0	0									41.59	2.07	1	1
Q9NSA3	Beta-catenin-interacting protein 1 OS=Homo sapiens OX=9606 GN=CTNNBIP1 PE=1 SV=1 - [CNBP1_HUMAN]	17.28	1	1	1	1	0	0	8.66149e+06	0	0	0	0	0	0	0	0									22.67	17.28	1	1
P00395	Cytochrome c oxidase subunit 1 OS=Homo sapiens OX=9606 GN=MT-CO1 PE=1 SV=1 - [COX1_HUMAN]	4.87	1	1	1	1	0	0	0	0	0	0	0	0	0	0	0									61.42	4.87	1	1
P09669	Cytochrome c oxidase subunit 6C OS=Homo sapiens OX=9606 GN=COX6C PE=1 SV=2 - [COX6C_HUMAN]	16	1	1	1	1	0	0	1.97484e+07	0	0	0	0	0	0	0	0									34.9	16	1	1
P10176	Cytochrome c oxidase subunit 8A, mitochondrial OS=Homo sapiens OX=9606 GN=COX8A PE=1 SV=2 - [COX8A_HUMAN]	46.38	1	1	1	1	0	0	3.53221e+06	0	0	0	0	0	0	0	0									32.07	46.38	1	1
Q6NT55	Cytochrome P450 4F22 OS=Homo sapiens OX=9606 GN=CYP4F22 PE=2 SV=1 - [CP4FN_HUMAN]	2.26	1	1	1	1	0	0	976896	0	0	0	0	0	0	0	0									61.51	2.26	1	1
P46109	Crk-like protein OS=Homo sapiens OX=9606 GN=CRKL PE=1 SV=1 - [CRKL_HUMAN]	5.61	1	1	1	1	0	0	5323629	0	0	0	0	0	0	0	0									45.85	5.61	1	1
P17302	Gap junction alpha-1 protein OS=Homo sapiens OX=9606 GN=GJA1 PE=1 SV=2 - [CXA1_HUMAN]	3.66	1	1	1	1	0	0	1.86506e+07	0	0	0	0	0	0	0	0									41.57	3.66	1	1
P29033	Gap junction beta-2 protein OS=Homo sapiens OX=9606 GN=GJB2 PE=1 SV=3 - [CXB2_HUMAN]	6.64	1	1	1	1	0	0	8980208	0	0	0	0	0	0	0	0									78.54	6.64	1	1
P01034	Cystatin-C OS=Homo sapiens OX=9606 GN=CST3 PE=1 SV=1 - [CYTC_HUMAN]	11.64	1	1	1	1	0	0	1.86937e+07	0	0	0	0	0	0	0	0									30.62	11.64	1	1
Q96HY6	DDRGK domain-containing protein 1 OS=Homo sapiens OX=9606 GN=DDRGK1 PE=1 SV=2 - [DDRGK_HUMAN]	5.41	1	1	1	1	0	0	819779	0	0	0	0	0	0	0	0									34.73	5.41	1	1
O15121	Sphingolipid delta(4)-desaturase DES1 OS=Homo sapiens OX=9606 GN=DEGS1 PE=1 SV=1 - [DEGS1_HUMAN]	4.95	1	1	1	1	0	0	3.50724e+06	0	0	0	0	0	0	0	0									70.76	4.95	1	1
P31689	DnaJ homolog subfamily A member 1 OS=Homo sapiens OX=9606 GN=DNAJA1 PE=1 SV=2 - [DNJA1_HUMAN]	6.3	1	1	1	1	0	0	4.26412e+06	0	0	0	0	0	0	0	0									35.45	6.3	1	1
O43598	2'-deoxynucleoside 5'-phosphate N-hydrolase 1 OS=Homo sapiens OX=9606 GN=DNPH1 PE=1 SV=1 - [DNPH1_HUMAN]	18.97	2	1	1	1	0	0	5.64517e+06	0	0	0	0	0	0	0	0									35.99	18.97	1	1
Q8NEX9	Short-chain dehydrogenase/reductase family 9C member 7 OS=Homo sapiens OX=9606 GN=SDR9C7 PE=1 SV=1 - [DR9C7_HUMAN]	2.56	1	1	1	1	0	0	4.91434e+06	0	0	0	0	0	0	0	0									20.09	2.56	1	1
Q9Y295	Developmentally-regulated GTP-binding protein 1 OS=Homo sapiens OX=9606 GN=DRG1 PE=1 SV=1 - [DRG1_HUMAN]	3.81	1	1	1	1	0	0	1.68736e+06	0	0	0	0	0	0	0	0									44.51	3.81	1	1
Q9BW60	Elongation of very long chain fatty acids protein 1 OS=Homo sapiens OX=9606 GN=ELOVL1 PE=1 SV=1 - [ELOV1_HUMAN]	7.89	1	1	1	1	0	0	1.52086e+06	0	0	0	0	0	0	0	0									58.25	7.89	1	1
Q9BS26	Endoplasmic reticulum resident protein 44 OS=Homo sapiens OX=9606 GN=ERP44 PE=1 SV=1 - [ERP44_HUMAN]	2.46	1	1	1	1	0	0	5.98696e+06	0	0	0	0	0	0	0	0									48.29	2.46	1	1
O75844	CAAX prenyl protease 1 homolog OS=Homo sapiens OX=9606 GN=ZMPSTE24 PE=1 SV=2 - [FACE1_HUMAN]	3.37	1	1	1	1	0	0	1.62673e+06	0	0	0	0	0	0	0	0									30.86	3.37	1	1
Q96CS3	FAS-associated factor 2 OS=Homo sapiens OX=9606 GN=FAF2 PE=1 SV=2 - [FAF2_HUMAN]	4.04	1	1	1	1	0	0	2.85451e+06	0	0	0	0	0	0	0	0									56.76	4.04	1	1
Q6P587	Acylpyruvase FAHD1, mitochondrial OS=Homo sapiens OX=9606 GN=FAHD1 PE=1 SV=2 - [FAHD1_HUMAN]	13.84	1	1	1	1	0	0	7.73107e+06	0	0	0	0	0	0	0	0									25.99	13.84	1	1
Q14192	Four and a half LIM domains protein 2 OS=Homo sapiens OX=9606 GN=FHL2 PE=1 SV=3 - [FHL2_HUMAN]	4.3	3	1	1	1	0	0	6.05234e+06	0	0	0	0	0	0	0	0									26.83	4.3	1	1
Q6ZNA5	Ferric-chelate reductase 1 OS=Homo sapiens OX=9606 GN=FRRS1 PE=2 SV=2 - [FRRS1_HUMAN]	6.25	1	1	1	1	0	0	3.19544e+06	0	0	0	0	0	0	0	0									36.45	6.25	1	1
O95479	GDH/6PGL endoplasmic bifunctional protein OS=Homo sapiens OX=9606 GN=H6PD PE=1 SV=2 - [G6PE_HUMAN]	2.02	2	1	1	1	0	0	4.09001e+06	0	0	0	0	0	0	0	0									43.63	2.02	1	1
Q7L5L3	Lysophospholipase D GDPD3 OS=Homo sapiens OX=9606 GN=GDPD3 PE=2 SV=3 - [GDPD3_HUMAN]	4.4	1	1	1	1	0	0	2.71605e+06	0	0	0	0	0	0	0	0									46.22	4.4	1	1
O94808	Glutamine--fructose-6-phosphate aminotransferase [isomerizing] 2 OS=Homo sapiens OX=9606 GN=GFPT2 PE=1 SV=3 - [GFPT2_HUMAN]	3.23	2	1	1	1	0	0	1.58648e+06	0	0	0	0	0	0	0	0									68.74	3.23	1	1
O14908	PDZ domain-containing protein GIPC1 OS=Homo sapiens OX=9606 GN=GIPC1 PE=1 SV=2 - [GIPC1_HUMAN]	4.5	1	1	1	1	0	0	5.06895e+06	0	0	0	0	0	0	0	0									45.03	4.5	1	1
O94925	Glutaminase kidney isoform, mitochondrial OS=Homo sapiens OX=9606 GN=GLS PE=1 SV=1 - [GLSK_HUMAN]	3.14	1	1	1	1	0	0	5.85425e+06	0	0	0	0	0	0	0	0									49.32	3.14	1	1
Q92743	Serine protease HTRA1 OS=Homo sapiens OX=9606 GN=HTRA1 PE=1 SV=1 - [HTRA1_HUMAN]	2.5	1	1	1	1	0	0	7.12237e+06	0	0	0	0	0	0	0	0									30.37	2.5	1	1
Q13907	Isopentenyl-diphosphate Delta-isomerase 1 OS=Homo sapiens OX=9606 GN=IDI1 PE=1 SV=2 - [IDI1_HUMAN]	8.37	1	1	1	1	0	0	6.27486e+06	0	0	0	0	0	0	0	0									45.49	8.37	1	1
Q13418	Integrin-linked protein kinase OS=Homo sapiens OX=9606 GN=ILK PE=1 SV=2 - [ILK_HUMAN]	3.1	2	1	1	1	0	0	5.05113e+06	0	0	0	0	0	0	0	0									67.38	3.1	1	1
O00410	Importin-5 OS=Homo sapiens OX=9606 GN=IPO5 PE=1 SV=4 - [IPO5_HUMAN]	1.82	2	1	1	1	0	0	2.312e+06	0	0	0	0	0	0	0	0									41.36	1.82	1	1
Q96CN7	Isochorismatase domain-containing protein 1 OS=Homo sapiens OX=9606 GN=ISOC1 PE=1 SV=3 - [ISOC1_HUMAN]	6.38	1	1	1	1	0	0	2.64581e+06	0	0	0	0	0	0	0	0									62.77	6.38	1	1
Q16774	Guanylate kinase OS=Homo sapiens OX=9606 GN=GUK1 PE=1 SV=2 - [KGUA_HUMAN]	6.09	7	1	1	1	0	0	5823466	0	0	0	0	0	0	0	0									41.95	6.09	1	1
Q9Y333	U6 snRNA-associated Sm-like protein LSm2 OS=Homo sapiens OX=9606 GN=LSM2 PE=1 SV=1 - [LSM2_HUMAN]	20	1	1	1	1	0	0	5.74603e+06	0	0	0	0	0	0	0	0									93.64	20	1	1
Q9Y4Y9	U6 snRNA-associated Sm-like protein LSm5 OS=Homo sapiens OX=9606 GN=LSM5 PE=1 SV=3 - [LSM5_HUMAN]	36.26	1	1	1	1	0	0	3.86584e+06	0	0	0	0	0	0	0	0									110.4	36.26	1	1
Q9Y2Q5	Ragulator complex protein LAMTOR2 OS=Homo sapiens OX=9606 GN=LAMTOR2 PE=1 SV=1 - [LTOR2_HUMAN]	14.4	1	1	1	1	0	0	4.07855e+06	0	0	0	0	0	0	0	0									78.44	14.4	1	1
Q5VWZ2	Lysophospholipase-like protein 1 OS=Homo sapiens OX=9606 GN=LYPLAL1 PE=1 SV=3 - [LYPL1_HUMAN]	11.81	1	1	1	1	0	0	1.71011e+06	0	0	0	0	0	0	0	0									31.09	11.81	1	1
Q9BQ69	O-acetyl-ADP-ribose deacetylase MACROD1 OS=Homo sapiens OX=9606 GN=MACROD1 PE=1 SV=2 - [MACD1_HUMAN]	4.31	1	1	1	1	0	0	3.04843e+06	0	0	0	0	0	0	0	0									34.55	4.31	1	1
Q8NI22	Multiple coagulation factor deficiency protein 2 OS=Homo sapiens OX=9606 GN=MCFD2 PE=1 SV=1 - [MCFD2_HUMAN]	11.64	1	1	1	1	0	0	8.54697e+06	0	0	0	0	0	0	0	0									22.52	11.64	1	1
Q99735	Microsomal glutathione S-transferase 2 OS=Homo sapiens OX=9606 GN=MGST2 PE=1 SV=1 - [MGST2_HUMAN]	9.52	1	1	1	1	0	0	1.7603e+07	0	0	0	0	0	0	0	0									34.97	9.52	1	1
P50281	Matrix metalloproteinase-14 OS=Homo sapiens OX=9606 GN=MMP14 PE=1 SV=3 - [MMP14_HUMAN]	2.06	1	1	1	1	0	0	6359244	0	0	0	0	0	0	0	0									56.07	2.06	1	1
Q8WXC6	COP9 signalosome complex subunit 9 OS=Homo sapiens OX=9606 GN=COPS9 PE=1 SV=3 - [CSN9_HUMAN]	35.09	1	1	1	1	0	0	2.44435e+06	0	0	0	0	0	0	0	0									76.19	35.09	1	1
Q01658	Protein Dr1 OS=Homo sapiens OX=9606 GN=DR1 PE=1 SV=1 - [NC2B_HUMAN]	13.64	1	1	1	1	0	0	8.96927e+06	0	0	0	0	0	0	0	0									54.63	13.64	1	1
Q9UI09	NADH dehydrogenase [ubiquinone] 1 alpha subcomplex subunit 12 OS=Homo sapiens OX=9606 GN=NDUFA12 PE=1 SV=1 - [NDUAC_HUMAN]	11.72	1	1	1	1	0	0	7.73811e+06	0	0	0	0	0	0	0	0									53.16	11.72	1	1
O75438	NADH dehydrogenase [ubiquinone] 1 beta subcomplex subunit 1 OS=Homo sapiens OX=9606 GN=NDUFB1 PE=1 SV=1 - [NDUB1_HUMAN]	13.79	1	1	1	1	0	0	1.05715e+07	0	0	0	0	0	0	0	0									27.2	13.79	1	1
O75251	NADH dehydrogenase [ubiquinone] iron-sulfur protein 7, mitochondrial OS=Homo sapiens OX=9606 GN=NDUFS7 PE=1 SV=3 - [NDUS7_HUMAN]	12.68	1	1	1	1	0	0	4.11687e+06	0	0	0	0	0	0	0	0									56.23	12.68	1	1
O75323	Protein NipSnap homolog 2 OS=Homo sapiens OX=9606 GN=NIPSNAP2 PE=1 SV=1 - [NIPS2_HUMAN]	6.99	1	1	1	1	0	0	7.26044e+06	0	0	0	0	0	0	0	0									46.71	6.99	1	1
Q15738	Sterol-4-alpha-carboxylate 3-dehydrogenase, decarboxylating OS=Homo sapiens OX=9606 GN=NSDHL PE=1 SV=2 - [NSDHL_HUMAN]	4.83	1	1	1	1	0	0	2.47042e+06	0	0	0	0	0	0	0	0									44.96	4.83	1	1
Q9NRX3	NADH dehydrogenase [ubiquinone] 1 alpha subcomplex subunit 4-like 2 OS=Homo sapiens OX=9606 GN=NDUFA4L2 PE=3 SV=1 - [NUA4L_HUMAN]	27.59	2	1	1	1	0	0	3.80245e+06	0	0	0	0	0	0	0	0									77.3	27.59	1	1
Q8WVJ2	NudC domain-containing protein 2 OS=Homo sapiens OX=9606 GN=NUDCD2 PE=1 SV=1 - [NUDC2_HUMAN]	16.56	1	1	1	1	0	0	0	0	0	0	0	0	0	0	0									32.78	16.56	1	1
Q9Y266	Nuclear migration protein nudC OS=Homo sapiens OX=9606 GN=NUDC PE=1 SV=1 - [NUDC_HUMAN]	3.63	1	1	1	1	0	0	6.22314e+06	0	0	0	0	0	0	0	0									61.32	3.63	1	1
P04181	Ornithine aminotransferase, mitochondrial OS=Homo sapiens OX=9606 GN=OAT PE=1 SV=1 - [OAT_HUMAN]	2.05	1	1	1	1	0	0	2.64209e+06	0	0	0	0	0	0	0	0									20.38	2.05	1	1
P54886	Delta-1-pyrroline-5-carboxylate synthase OS=Homo sapiens OX=9606 GN=ALDH18A1 PE=1 SV=2 - [P5CS_HUMAN]	1.51	1	1	1	1	0	0	836122	0	0	0	0	0	0	0	0									40.99	1.51	1	1
P0C869	Cytosolic phospholipase A2 beta OS=Homo sapiens OX=9606 GN=PLA2G4B PE=1 SV=2 - [PA24B_HUMAN]	3.07	1	1	1	1	0	0	1.61792e+06	0	0	0	0	0	0	0	0									43.14	3.07	1	1
P05121	Plasminogen activator inhibitor 1 OS=Homo sapiens OX=9606 GN=SERPINE1 PE=1 SV=1 - [PAI1_HUMAN]	4.98	1	1	1	1	0	0	2.74885e+06	0	0	0	0	0	0	0	0									54.75	4.98	1	1
P12004	Proliferating cell nuclear antigen OS=Homo sapiens OX=9606 GN=PCNA PE=1 SV=1 - [PCNA_HUMAN]	7.28	1	1	1	1	0	0	1.32098e+06	0	0	0	0	0	0	0	0									53.26	7.28	1	1
Q9NQP4	Prefoldin subunit 4 OS=Homo sapiens OX=9606 GN=PFDN4 PE=1 SV=1 - [PFD4_HUMAN]	11.19	2	1	1	1	0	0	6.61197e+06	0	0	0	0	0	0	0	0									42.82	11.19	1	1
P22061	Protein-L-isoaspartate(D-aspartate) O-methyltransferase OS=Homo sapiens OX=9606 GN=PCMT1 PE=1 SV=4 - [PIMT_HUMAN]	14.98	4	1	1	1	0	0	1.75307e+07	0	0	0	0	0	0	0	0									25.43	14.98	1	1
O00625	Pirin OS=Homo sapiens OX=9606 GN=PIR PE=1 SV=1 - [PIR_HUMAN]	4.14	1	1	1	1	0	0	2.25531e+06	0	0	0	0	0	0	0	0									64.18	4.14	1	1
P51178	1-phosphatidylinositol 4,5-bisphosphate phosphodiesterase delta-1 OS=Homo sapiens OX=9606 GN=PLCD1 PE=1 SV=2 - [PLCD1_HUMAN]	2.51	1	1	1	1	0	0	1.91251e+06	0	0	0	0	0	0	0	0									35.64	2.51	1	1
Q99541	Perilipin-2 OS=Homo sapiens OX=9606 GN=PLIN2 PE=1 SV=2 - [PLIN2_HUMAN]	4.35	1	1	1	1	0	0	5.91511e+06	0	0	0	0	0	0	0	0									26.11	4.35	1	1
Q96Q06	Perilipin-4 OS=Homo sapiens OX=9606 GN=PLIN4 PE=1 SV=2 - [PLIN4_HUMAN]	3.32	2	1	1	1	0	0	5.12892e+06	0	0	0	0	0	0	0	0									59.23	3.32	1	1
P45877	Peptidyl-prolyl cis-trans isomerase C OS=Homo sapiens OX=9606 GN=PPIC PE=1 SV=1 - [PPIC_HUMAN]	4.72	1	1	1	1	0	0	2.04753e+06	0	0	0	0	0	0	0	0									31.17	4.72	1	1
Q16401	26S proteasome non-ATPase regulatory subunit 5 OS=Homo sapiens OX=9606 GN=PSMD5 PE=1 SV=3 - [PSMD5_HUMAN]	4.17	1	1	1	1	0	0	0	0	0	0	0	0	0	0	0									42.76	4.17	1	1
O14684	Prostaglandin E synthase OS=Homo sapiens OX=9606 GN=PTGES PE=1 SV=2 - [PTGES_HUMAN]	15.79	1	1	1	1	0	0	2.49201e+06	0	0	0	0	0	0	0	0									78.22	15.79	1	1
O15067	Phosphoribosylformylglycinamidine synthase OS=Homo sapiens OX=9606 GN=PFAS PE=1 SV=4 - [PUR4_HUMAN]	1.42	1	1	1	1	0	0	329745	0	0	0	0	0	0	0	0									32.35	1.42	1	1
P30520	Adenylosuccinate synthetase isozyme 2 OS=Homo sapiens OX=9606 GN=ADSS PE=1 SV=3 - [PURA2_HUMAN]	2.41	1	1	1	1	0	0	1.33008e+06	0	0	0	0	0	0	0	0									48.61	2.41	1	1
Q96NR8	Retinol dehydrogenase 12 OS=Homo sapiens OX=9606 GN=RDH12 PE=1 SV=3 - [RDH12_HUMAN]	3.48	1	1	1	1	0	0	7.49941e+06	0	0	0	0	0	0	0	0									28.69	3.48	1	1
P27694	Replication protein A 70 kDa DNA-binding subunit OS=Homo sapiens OX=9606 GN=RPA1 PE=1 SV=2 - [RFA1_HUMAN]	2.27	1	1	1	1	0	0	4.20592e+06	0	0	0	0	0	0	0	0									43.84	2.27	1	1
P84095	Rho-related GTP-binding protein RhoG OS=Homo sapiens OX=9606 GN=RHOG PE=1 SV=1 - [RHOG_HUMAN]	9.95	1	1	1	1	0	0	1.36939e+07	0	0	0	0	0	0	0	0									28.86	9.95	1	1
Q8IXM3	39S ribosomal protein L41, mitochondrial OS=Homo sapiens OX=9606 GN=MRPL41 PE=1 SV=1 - [RM41_HUMAN]	10.95	1	1	1	1	0	0	1.00578e+06	0	0	0	0	0	0	0	0									41.11	10.95	1	1
P10155	60 kDa SS-A/Ro ribonucleoprotein OS=Homo sapiens OX=9606 GN=TROVE2 PE=1 SV=2 - [RO60_HUMAN]	2.04	1	1	1	1	0	0	8.6893e+06	0	0	0	0	0	0	0	0									28.07	2.04	1	1
Q7L523	Ras-related GTP-binding protein A OS=Homo sapiens OX=9606 GN=RRAGA PE=1 SV=1 - [RRAGA_HUMAN]	5.11	1	1	1	1	0	0	2.11585e+06	0	0	0	0	0	0	0	0									61.77	5.11	1	1
O95197	Reticulon-3 OS=Homo sapiens OX=9606 GN=RTN3 PE=1 SV=2 - [RTN3_HUMAN]	1.26	1	1	1	1	0	0	4931707	0	0	0	0	0	0	0	0									32.61	1.26	1	1
P82979	SAP domain-containing ribonucleoprotein OS=Homo sapiens OX=9606 GN=SARNP PE=1 SV=3 - [SARNP_HUMAN]	9.05	2	1	1	1	0	0	5.43779e+06	0	0	0	0	0	0	0	0									86.22	9.05	1	1
Q6NUK1	Calcium-binding mitochondrial carrier protein SCaMC-1 OS=Homo sapiens OX=9606 GN=SLC25A24 PE=1 SV=2 - [SCMC1_HUMAN]	6.71	1	1	1	1	0	0	3.6966e+06	0	0	0	0	0	0	0	0									76.46	6.71	1	1
Q2TAY7	WD40 repeat-containing protein SMU1 OS=Homo sapiens OX=9606 GN=SMU1 PE=1 SV=2 - [SMU1_HUMAN]	3.31	1	1	1	1	0	0	870940	0	0	0	0	0	0	0	0									75.45	3.31	1	1
P61009	Signal peptidase complex subunit 3 OS=Homo sapiens OX=9606 GN=SPCS3 PE=1 SV=1 - [SPCS3_HUMAN]	6.11	1	1	1	1	0	0	4.12915e+06	0	0	0	0	0	0	0	0									29.39	6.11	1	1
P51688	N-sulphoglucosamine sulphohydrolase OS=Homo sapiens OX=9606 GN=SGSH PE=1 SV=1 - [SPHM_HUMAN]	3.98	1	1	1	1	0	0	5.00516e+06	0	0	0	0	0	0	0	0									28.47	3.98	1	1
Q9BYE4	Small proline-rich protein 2G OS=Homo sapiens OX=9606 GN=SPRR2G PE=3 SV=1 - [SPR2G_HUMAN]	31.51	1	1	1	1	0	0	6.30871e+07	0	0	0	0	0	0	0	0									44.57	31.51	1	1
P35270	Sepiapterin reductase OS=Homo sapiens OX=9606 GN=SPR PE=1 SV=1 - [SPRE_HUMAN]	8.05	1	1	1	1	0	0	275775	0	0	0	0	0	0	0	0									28.57	8.05	1	1
P52788	Spermine synthase OS=Homo sapiens OX=9606 GN=SMS PE=1 SV=2 - [SPSY_HUMAN]	7.65	1	1	1	1	0	0	3.44765e+06	0	0	0	0	0	0	0	0									35.96	7.65	1	1
O15269	Serine palmitoyltransferase 1 OS=Homo sapiens OX=9606 GN=SPTLC1 PE=1 SV=1 - [SPTC1_HUMAN]	7.19	1	1	1	1	0	0	1.36495e+06	0	0	0	0	0	0	0	0									32.91	7.19	1	1
P42224	Signal transducer and activator of transcription 1-alpha/beta OS=Homo sapiens OX=9606 GN=STAT1 PE=1 SV=2 - [STAT1_HUMAN]	1.73	1	1	1	1	0	0	5.55172e+06	0	0	0	0	0	0	0	0									30.54	1.73	1	1
O15400	Syntaxin-7 OS=Homo sapiens OX=9606 GN=STX7 PE=1 SV=4 - [STX7_HUMAN]	4.98	1	1	1	1	0	0	1.11577e+07	0	0	0	0	0	0	0	0									35.62	4.98	1	1
O00186	Syntaxin-binding protein 3 OS=Homo sapiens OX=9606 GN=STXBP3 PE=1 SV=2 - [STXB3_HUMAN]	2.87	1	1	1	1	0	0	1.17949e+06	0	0	0	0	0	0	0	0									34.54	2.87	1	1
Q9NSE4	Isoleucine--tRNA ligase, mitochondrial OS=Homo sapiens OX=9606 GN=IARS2 PE=1 SV=2 - [SYIM_HUMAN]	1.68	1	1	1	1	0	0	4.76539e+06	0	0	0	0	0	0	0	0									39.08	1.68	1	1
Q9P2J5	Leucine--tRNA ligase, cytoplasmic OS=Homo sapiens OX=9606 GN=LARS PE=1 SV=2 - [SYLC_HUMAN]	1.02	1	1	1	1	0	0	0	0	0	0	0	0	0	0	0									34.45	1.02	1	1
O43776	Asparagine--tRNA ligase, cytoplasmic OS=Homo sapiens OX=9606 GN=NARS PE=1 SV=1 - [SYNC_HUMAN]	2.19	1	1	1	1	0	0	8.46327e+06	0	0	0	0	0	0	0	0									62.89	2.19	1	1
Q9BWD1	Acetyl-CoA acetyltransferase, cytosolic OS=Homo sapiens OX=9606 GN=ACAT2 PE=1 SV=2 - [THIC_HUMAN]	2.77	1	1	1	1	0	0	6296543	0	0	0	0	0	0	0	0									43.31	2.77	1	1
Q16762	Thiosulfate sulfurtransferase OS=Homo sapiens OX=9606 GN=TST PE=1 SV=4 - [THTR_HUMAN]	6.4	1	1	1	1	0	0	7880679	0	0	0	0	0	0	0	0									28.39	6.4	1	1
Q9P016	Thymocyte nuclear protein 1 OS=Homo sapiens OX=9606 GN=THYN1 PE=1 SV=1 - [THYN1_HUMAN]	4.44	1	1	1	1	0	0	2.12242e+06	0	0	0	0	0	0	0	0									32.01	4.44	1	1
Q9BVC6	Transmembrane protein 109 OS=Homo sapiens OX=9606 GN=TMEM109 PE=1 SV=1 - [TM109_HUMAN]	4.94	1	1	1	1	0	0	4.28827e+07	0	0	0	0	0	0	0	0									50.09	4.94	1	1
Q9P0S9	Transmembrane protein 14C OS=Homo sapiens OX=9606 GN=TMEM14C PE=1 SV=1 - [TM14C_HUMAN]	25.89	1	1	1	1	0	0	4.7724e+06	0	0	0	0	0	0	0	0									68.17	25.89	1	1
Q99805	Transmembrane 9 superfamily member 2 OS=Homo sapiens OX=9606 GN=TM9SF2 PE=1 SV=1 - [TM9S2_HUMAN]	2.87	1	1	1	1	0	0	1.06118e+07	0	0	0	0	0	0	0	0									24.82	2.87	1	1
Q15388	Mitochondrial import receptor subunit TOM20 homolog OS=Homo sapiens OX=9606 GN=TOMM20 PE=1 SV=1 - [TOM20_HUMAN]	13.79	1	1	1	1	0	0	0	0	0	0	0	0	0	0	0									60.91	13.79	1	1
Q8NFU3	Thiosulfate:glutathione sulfurtransferase OS=Homo sapiens OX=9606 GN=TSTD1 PE=1 SV=3 - [TSTD1_HUMAN]	36.52	1	1	1	1	0	0	1.35811e+07	0	0	0	0	0	0	0	0									22.76	36.52	1	1
Q8NBS9	Thioredoxin domain-containing protein 5 OS=Homo sapiens OX=9606 GN=TXNDC5 PE=1 SV=2 - [TXND5_HUMAN]	3.7	1	1	1	1	0	0	1.5463e+07	0	0	0	0	0	0	0	0									36.2	3.7	1	1
A0AVT1	Ubiquitin-like modifier-activating enzyme 6 OS=Homo sapiens OX=9606 GN=UBA6 PE=1 SV=1 - [UBA6_HUMAN]	1.24	1	1	1	1	0	0	1.36291e+06	0	0	0	0	0	0	0	0									34.99	1.24	1	1
Q9Y3C8	Ubiquitin-fold modifier-conjugating enzyme 1 OS=Homo sapiens OX=9606 GN=UFC1 PE=1 SV=3 - [UFC1_HUMAN]	7.78	1	1	1	1	0	0	3.40654e+06	0	0	0	0	0	0	0	0									28.98	7.78	1	1
Q9NYU2	UDP-glucose:glycoprotein glucosyltransferase 1 OS=Homo sapiens OX=9606 GN=UGGT1 PE=1 SV=3 - [UGGG1_HUMAN]	1.61	1	1	1	1	0	0	2.50391e+06	0	0	0	0	0	0	0	0									52.05	1.61	1	1
O95292	Vesicle-associated membrane protein-associated protein B/C OS=Homo sapiens OX=9606 GN=VAPB PE=1 SV=3 - [VAPB_HUMAN]	6.58	1	1	1	1	0	0	5.39766e+06	0	0	0	0	0	0	0	0									44.66	6.58	1	1
P27449	V-type proton ATPase 16 kDa proteolipid subunit OS=Homo sapiens OX=9606 GN=ATP6V0C PE=1 SV=1 - [VATL_HUMAN]	20	1	1	1	1	0	0	1.72377e+06	0	0	0	0	0	0	0	0									64.1	20	1	1
Q9Y6W5	Wiskott-Aldrich syndrome protein family member 2 OS=Homo sapiens OX=9606 GN=WASF2 PE=1 SV=3 - [WASF2_HUMAN]	3.82	1	1	1	1	0	0	2.0907e+06	0	0	0	0	0	0	0	0									49.97	3.82	1	1
Q9UIA9	Exportin-7 OS=Homo sapiens OX=9606 GN=XPO7 PE=1 SV=3 - [XPO7_HUMAN]	1.2	2	1	1	1	0	0	0	0	0	0	0	0	0	0	0									28.27	1.2	1	1
P07947	Tyrosine-protein kinase Yes OS=Homo sapiens OX=9606 GN=YES1 PE=1 SV=3 - [YES_HUMAN]	3.68	2	1	1	1	0	0	802641	0	0	0	0	0	0	0	0									40.15	3.68	1	1
Q9BWM7	Sideroflexin-3 OS=Homo sapiens OX=9606 GN=SFXN3 PE=1 SV=3 - [SFXN3_HUMAN]	5.92	3	1	1	1	0	0	4.71472e+06	0	0	0	0	0	0	0	0									39.22	5.92	1	1
A8MUD9	60S ribosomal protein L7 OS=Homo sapiens OX=9606 GN=RPL7 PE=1 SV=1 - [A8MUD9_HUMAN]	6.73	2	1	1	1	0	0	5.3635e+07	0	0	0	0	0	0	0	0									55.08	6.73	1	1
E5RIW3	Tubulin-specific chaperone A OS=Homo sapiens OX=9606 GN=TBCA PE=1 SV=1 - [E5RIW3_HUMAN]	21.43	4	1	1	1	0	0	1.99286e+07	0	0	0	0	0	0	0	0									42.02	21.43	1	1
A8MXH2	Nucleosome assembly protein 1-like 4 (Fragment) OS=Homo sapiens OX=9606 GN=NAP1L4 PE=1 SV=2 - [A8MXH2_HUMAN]	7.05	5	1	1	1	0	0	381965	0	0	0	0	0	0	0	0									26.3	7.05	1	1
D6RDX1	Vesicular integral-membrane protein VIP36 (Fragment) OS=Homo sapiens OX=9606 GN=LMAN2 PE=1 SV=1 - [D6RDX1_HUMAN]	9.03	3	1	1	1	0	0	1.04132e+07	0	0	0	0	0	0	0	0									48.02	9.03	1	1
H7C5N5	Ceruloplasmin (Fragment) OS=Homo sapiens OX=9606 GN=CP PE=1 SV=1 - [H7C5N5_HUMAN]	10.22	3	1	1	1	0	0	1.48783e+06	0	0	0	0	0	0	0	0									41.81	10.22	1	1
E9PLF1	Glutathione S-transferase Mu 2 (Fragment) OS=Homo sapiens OX=9606 GN=GSTM2 PE=1 SV=2 - [E9PLF1_HUMAN]	11.56	5	1	1	1	0	0	4.25869e+06	0	0	0	0	0	0	0	0									31.12	11.56	1	1
C9JBL1	Signal peptidase complex subunit 1 OS=Homo sapiens OX=9606 GN=SPCS1 PE=1 SV=1 - [C9JBL1_HUMAN]	21.25	3	1	1	1	0	0	2.20248e+07	0	0	0	0	0	0	0	0									34.51	21.25	1	1
J3QSY4	H/ACA ribonucleoprotein complex subunit 2 OS=Homo sapiens OX=9606 GN=NHP2 PE=1 SV=1 - [J3QSY4_HUMAN]	21.11	4	1	1	1	0	0	7.65219e+06	0	0	0	0	0	0	0	0									41.13	21.11	1	1
H3BM67	Nucleolar protein 3 (Fragment) OS=Homo sapiens OX=9606 GN=NOL3 PE=1 SV=8 - [H3BM67_HUMAN]	13.77	5	1	1	1	0	0	2.52276e+06	0	0	0	0	0	0	0	0									55.22	13.77	1	1
V9GYC1	Apolipoprotein A-II (Fragment) OS=Homo sapiens OX=9606 GN=APOA2 PE=1 SV=1 - [V9GYC1_HUMAN]	30.3	5	1	1	1	0	0	3.59568e+06	0	0	0	0	0	0	0	0									102.92	30.3	1	1
A0A096LNH5	Uncharacterized protein OS=Homo sapiens OX=9606 GN=LOC102724023 PE=1 SV=1 - [A0A096LNH5_HUMAN]	13.74	6	1	1	1	0	0	8.93606e+06	0	0	0	0	0	0	0	0									44.86	13.74	1	1
A0A087WXL0	Selenoprotein F OS=Homo sapiens OX=9606 GN=SELENOF PE=1 SV=1 - [A0A087WXL0_HUMAN]	23.58	6	1	1	1	0	0	2.92933e+06	0	0	0	0	0	0	0	0									75.16	23.58	1	1
B1AJY5	26S proteasome non-ATPase regulatory subunit 10 OS=Homo sapiens OX=9606 GN=PSMD10 PE=1 SV=1 - [B1AJY5_HUMAN]	4.32	3	1	1	1	0	0	9.86729e+06	0	0	0	0	0	0	0	0									34.47	4.32	1	1
E7EX54	Mitogen-activated protein kinase 14 (Fragment) OS=Homo sapiens OX=9606 GN=MAPK14 PE=1 SV=8 - [E7EX54_HUMAN]	11.36	4	1	1	1	0	0	1.80119e+06	0	0	0	0	0	0	0	0									28.03	11.36	1	1
G5EA31	Protein transport protein Sec24C OS=Homo sapiens OX=9606 GN=SEC24C PE=1 SV=1 - [G5EA31_HUMAN]	1.73	2	1	1	1	0	0	2.91214e+06	0	0	0	0	0	0	0	0									58.66	1.73	1	1
C9J719	3-beta-hydroxysteroid-Delta(8),Delta(7)-isomerase (Fragment) OS=Homo sapiens OX=9606 GN=EBP PE=1 SV=8 - [C9J719_HUMAN]	24.14	3	1	1	1	0	0	1.36697e+06	0	0	0	0	0	0	0	0									70.37	24.14	1	1
A8MU58	Aminoacyl tRNA synthase complex-interacting multifunctional protein 2 OS=Homo sapiens OX=9606 GN=AIMP2 PE=1 SV=2 - [A8MU58_HUMAN]	8.68	3	1	1	1	0	0	1.76785e+06	0	0	0	0	0	0	0	0									57.71	8.68	1	1
E9PP60	GDP-L-fucose synthase OS=Homo sapiens OX=9606 GN=TSTA3 PE=1 SV=1 - [E9PP60_HUMAN]	10.43	6	1	1	1	0	0	1.86885e+07	0	0	0	0	0	0	0	0									42.1	10.43	1	1
E9PD92	Glucose-6-phosphate 1-dehydrogenase (Fragment) OS=Homo sapiens OX=9606 GN=G6PD PE=1 SV=1 - [E9PD92_HUMAN]	6.25	4	1	1	1	0	0	1.02854e+07	0	0	0	0	0	0	0	0									60.85	6.25	1	1
D6RHW7	Ribosomal protein S6 kinase alpha-2 (Fragment) OS=Homo sapiens OX=9606 GN=RPS6KA2 PE=1 SV=1 - [D6RHW7_HUMAN]	9.38	15	1	1	1	0	0	1.27612e+06	0	0	0	0	0	0	0	0									37.2	9.38	1	1
F8WAS3	NADH dehydrogenase [ubiquinone] 1 alpha subcomplex subunit 5 OS=Homo sapiens OX=9606 GN=NDUFA5 PE=1 SV=1 - [F8WAS3_HUMAN]	22.86	2	1	1	1	0	0	1.06174e+07	0	0	0	0	0	0	0	0									34.13	22.86	1	1
J3KRZ4	L-xylulose reductase (Fragment) OS=Homo sapiens OX=9606 GN=DCXR PE=1 SV=1 - [J3KRZ4_HUMAN]	19.86	6	1	1	1	0	0	2.50316e+06	0	0	0	0	0	0	0	0									66.8	19.86	1	1
F8WFB9	Endophilin-B2 OS=Homo sapiens OX=9606 GN=SH3GLB2 PE=1 SV=1 - [F8WFB9_HUMAN]	10.24	4	1	1	1	0	0	5.03708e+06	0	0	0	0	0	0	0	0									41.09	10.24	1	1
D6RAA6	Transmembrane protein 33 (Fragment) OS=Homo sapiens OX=9606 GN=TMEM33 PE=1 SV=1 - [D6RAA6_HUMAN]	5.41	2	1	1	1	0	0	4.61853e+06	0	0	0	0	0	0	0	0									27.26	5.41	1	1
M0R299	rRNA 2'-O-methyltransferase fibrillarin (Fragment) OS=Homo sapiens OX=9606 GN=FBL PE=1 SV=1 - [M0R299_HUMAN]	8.3	3	1	1	1	0	0	1.1494e+07	0	0	0	0	0	0	0	0									30.38	8.3	1	1
E5RI53	Bifunctional epoxide hydrolase 2 (Fragment) OS=Homo sapiens OX=9606 GN=EPHX2 PE=1 SV=1 - [E5RI53_HUMAN]	9.49	4	1	1	1	0	0	2.05161e+06	0	0	0	0	0	0	0	0									38.45	9.49	1	1
H0Y9X3	Programmed cell death protein 6 (Fragment) OS=Homo sapiens OX=9606 GN=PDCD6 PE=1 SV=1 - [H0Y9X3_HUMAN]	10.58	4	1	1	1	0	0	2.61415e+07	0	0	0	0	0	0	0	0									37.64	10.58	1	1
K7ERC8	3-ketodihydrosphingosine reductase (Fragment) OS=Homo sapiens OX=9606 GN=KDSR PE=1 SV=1 - [K7ERC8_HUMAN]	7.88	2	1	1	1	0	0	1.62241e+07	0	0	0	0	0	0	0	0									44.52	7.88	1	1
J3QLD9	Flotillin-2 OS=Homo sapiens OX=9606 GN=FLOT2 PE=1 SV=1 - [J3QLD9_HUMAN]	2.8	3	1	1	1	0	0	3.70332e+06	0	0	0	0	0	0	0	0									24.94	2.8	1	1
E5RFU0	Clathrin coat assembly protein AP180 (Fragment) OS=Homo sapiens OX=9606 GN=SNAP91 PE=1 SV=2 - [E5RFU0_HUMAN]	10.34	12	1	1	1	0	0	4.73354e+06	0	0	0	0	0	0	0	0									47.33	10.34	1	1
B4DJ81	NADH-ubiquinone oxidoreductase 75 kDa subunit, mitochondrial OS=Homo sapiens OX=9606 GN=NDUFS1 PE=1 SV=1 - [B4DJ81_HUMAN]	1.96	2	1	1	1	0	0	4.49118e+06	0	0	0	0	0	0	0	0									28.36	1.96	1	1
A6PVN7	Serine/threonine-protein phosphatase 2A activator (Fragment) OS=Homo sapiens OX=9606 GN=PTPA PE=1 SV=1 - [A6PVN7_HUMAN]	20.31	10	1	1	1	0	0	7.99951e+06	0	0	0	0	0	0	0	0									48	20.31	1	1
J3QT28	Mitotic checkpoint protein BUB3 (Fragment) OS=Homo sapiens OX=9606 GN=BUB3 PE=1 SV=1 - [J3QT28_HUMAN]	2.52	2	1	1	1	0	0	2.75487e+06	0	0	0	0	0	0	0	0									34.16	2.52	1	1
F5H0N4	Peptidylprolyl isomerase (Fragment) OS=Homo sapiens OX=9606 GN=FKBP2 PE=1 SV=1 - [F5H0N4_HUMAN]	13.73	2	1	1	1	0	0	8.51157e+06	0	0	0	0	0	0	0	0									43.76	13.73	1	1
C9JBE1	Aspartyl aminopeptidase (Fragment) OS=Homo sapiens OX=9606 GN=DNPEP PE=1 SV=1 - [C9JBE1_HUMAN]	8.46	4	1	1	1	0	0	1.42556e+06	0	0	0	0	0	0	0	0									56.11	8.46	1	1
E9PS97	Alpha-parvin (Fragment) OS=Homo sapiens OX=9606 GN=PARVA PE=1 SV=1 - [E9PS97_HUMAN]	7.66	3	1	1	1	0	0	4.15776e+06	0	0	0	0	0	0	0	0									63.41	7.66	1	1
A0A087WYF8	PDZ and LIM domain protein 3 OS=Homo sapiens OX=9606 GN=PDLIM3 PE=1 SV=1 - [A0A087WYF8_HUMAN]	9.14	3	1	1	1	0	0	5.39179e+06	0	0	0	0	0	0	0	0									33.72	9.14	1	1
A0A1B0GVN9	Uroporphyrinogen decarboxylase OS=Homo sapiens OX=9606 GN=UROD PE=1 SV=1 - [A0A1B0GVN9_HUMAN]	8.72	3	1	1	1	0	0	2.474e+06	0	0	0	0	0	0	0	0									36.64	8.72	1	1
J3QQY2	Calcium load-activated calcium channel OS=Homo sapiens OX=9606 GN=TMCO1 PE=1 SV=1 - [J3QQY2_HUMAN]	14.42	4	1	1	1	0	0	4.9822e+06	0	0	0	0	0	0	0	0									51.51	14.42	1	1
Q5W0J0	Ras-related protein Rab-18 OS=Homo sapiens OX=9606 GN=RAB18 PE=1 SV=1 - [Q5W0J0_HUMAN]	9.32	4	1	1	1	0	0	8.14078e+06	0	0	0	0	0	0	0	0									95.98	9.32	1	1
I3L297	Adapter molecule crk OS=Homo sapiens OX=9606 GN=CRK PE=1 SV=1 - [I3L297_HUMAN]	7.62	2	1	1	1	0	0	3.41383e+06	0	0	0	0	0	0	0	0									54.79	7.62	1	1
E9PNX5	Dipeptidyl peptidase 3 (Fragment) OS=Homo sapiens OX=9606 GN=DPP3 PE=1 SV=1 - [E9PNX5_HUMAN]	15.38	7	1	1	1	0	0	8.64158e+06	0	0	0	0	0	0	0	0									59.37	15.38	1	1
H7C463	MICOS complex subunit MIC60 (Fragment) OS=Homo sapiens OX=9606 GN=IMMT PE=1 SV=1 - [H7C463_HUMAN]	3.1	4	1	1	1	0	0	9.32881e+06	0	0	0	0	0	0	0	0									55.66	3.1	1	1
E9PHI6	Cytoplasmic dynein 1 light intermediate chain 1 OS=Homo sapiens OX=9606 GN=DYNC1LI1 PE=1 SV=1 - [E9PHI6_HUMAN]	3.69	2	1	1	1	0	0	6.27093e+06	0	0	0	0	0	0	0	0									35.55	3.69	1	1
H0YKB3	Sorbitol dehydrogenase OS=Homo sapiens OX=9606 GN=SORD PE=1 SV=1 - [H0YKB3_HUMAN]	14.53	2	1	1	1	0	0	4.24474e+06	0	0	0	0	0	0	0	0									29.53	14.53	1	1
C9JSZ1	Far upstream element-binding protein 1 (Fragment) OS=Homo sapiens OX=9606 GN=FUBP1 PE=1 SV=1 - [C9JSZ1_HUMAN]	5.6	3	1	1	1	0	0	7.27992e+06	0	0	0	0	0	0	0	0									45.21	5.6	1	1
R4GMU8	Ragulator complex protein LAMTOR5 OS=Homo sapiens OX=9606 GN=LAMTOR5 PE=1 SV=1 - [R4GMU8_HUMAN]	25.32	4	1	1	1	0	0	3.00257e+07	0	0	0	0	0	0	0	0									45.85	25.32	1	1
E9PQ68	Uncharacterized protein OS=Homo sapiens OX=9606 PE=1 SV=1 - [E9PQ68_HUMAN]	10.06	2	1	1	1	0	0	6.11476e+06	0	0	0	0	0	0	0	0									24.75	10.06	1	1
E9PDW2	Succinyl-CoA:3-ketoacid coenzyme A transferase 1, mitochondrial OS=Homo sapiens OX=9606 GN=OXCT1 PE=1 SV=1 - [E9PDW2_HUMAN]	5.39	2	1	1	1	0	0	1.08901e+06	0	0	0	0	0	0	0	0									35.58	5.39	1	1
Q5T1J1	HCG20471, isoform CRA_c OS=Homo sapiens OX=9606 GN=SIGMAR1 PE=1 SV=1 - [Q5T1J1_HUMAN]	24.63	2	1	1	1	0	0	4.52587e+06	0	0	0	0	0	0	0	0									44.99	24.63	1	1
C9JTY3	Protein TFG (Fragment) OS=Homo sapiens OX=9606 GN=TFG PE=1 SV=1 - [C9JTY3_HUMAN]	14.84	4	1	1	1	0	0	1.64797e+07	0	0	0	0	0	0	0	0									53.93	14.84	1	1
M0R1B5	Acetolactate synthase-like protein (Fragment) OS=Homo sapiens OX=9606 GN=ILVBL PE=1 SV=8 - [M0R1B5_HUMAN]	18.79	4	1	1	1	0	0	1.51129e+06	0	0	0	0	0	0	0	0									30.28	18.79	1	1
Q5TI65	Mitochondrial pyruvate carrier OS=Homo sapiens OX=9606 GN=BRP44L PE=1 SV=1 - [Q5TI65_HUMAN]	31.82	3	1	1	1	0	0	1.23212e+06	0	0	0	0	0	0	0	0									42.96	31.82	1	1
C9JNK6	Metaxin-2 OS=Homo sapiens OX=9606 GN=MTX2 PE=1 SV=1 - [C9JNK6_HUMAN]	14.01	3	1	1	1	0	0	1.0423e+06	0	0	0	0	0	0	0	0									40.43	14.01	1	1
F8VRY7	3'(2'),5'-bisphosphate nucleotidase 1 (Fragment) OS=Homo sapiens OX=9606 GN=BPNT1 PE=1 SV=1 - [F8VRY7_HUMAN]	25	4	1	1	1	0	0	1.3752e+06	0	0	0	0	0	0	0	0									63.9	25	1	1
G3V239	Protein NDRG2 (Fragment) OS=Homo sapiens OX=9606 GN=NDRG2 PE=1 SV=1 - [G3V239_HUMAN]	22.83	36	1	1	1	0	0	3.60719e+06	0	0	0	0	0	0	0	0									61.78	22.83	1	1
K7EN66	2',3'-cyclic-nucleotide 3'-phosphodiesterase (Fragment) OS=Homo sapiens OX=9606 GN=CNP PE=1 SV=1 - [K7EN66_HUMAN]	19.17	4	1	1	1	0	0	9.87169e+06	0	0	0	0	0	0	0	0									80.38	19.17	1	1
Q5QPN5	Acyl-protein thioesterase 2 (Fragment) OS=Homo sapiens OX=9606 GN=LYPLA2 PE=1 SV=8 - [Q5QPN5_HUMAN]	28.89	5	1	1	1	0	0	1.03809e+07	0	0	0	0	0	0	0	0									34.04	28.89	1	1
H0YER0	Polyadenylate-binding protein 4 (Fragment) OS=Homo sapiens OX=9606 GN=PABPC4 PE=1 SV=1 - [H0YER0_HUMAN]	23.53	5	1	1	1	0	0	3.2858e+06	0	0	0	0	0	0	0	0									30.36	23.53	1	1
H0Y8Z9	Acyl-CoA dehydrogenase family member 9, mitochondrial (Fragment) OS=Homo sapiens OX=9606 GN=ACAD9 PE=1 SV=1 - [H0Y8Z9_HUMAN]	3.91	2	1	1	1	0	0	3.27982e+06	0	0	0	0	0	0	0	0									69.53	3.91	1	1
Q5TBR0	Sialic acid synthase (Fragment) OS=Homo sapiens OX=9606 GN=NANS PE=1 SV=1 - [Q5TBR0_HUMAN]	15.65	3	1	1	1	0	0	1.05401e+07	0	0	0	0	0	0	0	0									34.13	15.65	1	1
V9GY16	Tubulin--tyrosine ligase-like protein 12 OS=Homo sapiens OX=9606 GN=TTLL12 PE=1 SV=1 - [V9GY16_HUMAN]	41.54	2	1	1	1	0	0	2.42811e+06	0	0	0	0	0	0	0	0									25.58	41.54	1	1
K7EQ16	UV excision repair protein RAD23 homolog A (Fragment) OS=Homo sapiens OX=9606 GN=RAD23A PE=1 SV=1 - [K7EQ16_HUMAN]	20	2	1	1	1	0	0	3.06959e+06	0	0	0	0	0	0	0	0									89.14	20	1	1
A0A087X2I4	Proteasome subunit beta type OS=Homo sapiens OX=9606 GN=PSMB6 PE=1 SV=1 - [A0A087X2I4_HUMAN]	18.31	2	1	1	1	0	0	3.62033e+07	0	0	0	0	0	0	0	0									29.46	18.31	1	1
Q5TBG5	Proteasome subunit beta type (Fragment) OS=Homo sapiens OX=9606 GN=PSMB7 PE=1 SV=1 - [Q5TBG5_HUMAN]	18.57	2	1	1	1	0	0	2.86663e+07	0	0	0	0	0	0	0	0									59.78	18.57	1	1
Q5TAQ0	Ubiquinol-cytochrome-c reductase complex assembly factor 2 OS=Homo sapiens OX=9606 GN=UQCC2 PE=1 SV=1 - [Q5TAQ0_HUMAN]	15.84	3	1	1	1	0	0	2.85117e+06	0	0	0	0	0	0	0	0									38.16	15.84	1	1
F8WBS5	60S ribosomal protein L35a OS=Homo sapiens OX=9606 GN=RPL35A PE=1 SV=1 - [F8WBS5_HUMAN]	16.36	4	1	1	1	0	0	6.44144e+07	0	0	0	0	0	0	0	0									26.2	16.36	1	1
J3QRU6	Tumor susceptibility gene 101 protein (Fragment) OS=Homo sapiens OX=9606 GN=TSG101 PE=1 SV=1 - [J3QRU6_HUMAN]	15.87	4	1	1	1	0	0	2.48081e+06	0	0	0	0	0	0	0	0									27.61	15.87	1	1
H0YNM1	GTP cyclohydrolase 1 feedback regulatory protein OS=Homo sapiens OX=9606 GN=GCHFR PE=1 SV=1 - [H0YNM1_HUMAN]	56.82	2	1	1	1	0	0	1.40056e+07	0	0	0	0	0	0	0	0									30.96	56.82	1	1
H0Y9M8	NADH dehydrogenase [ubiquinone] iron-sulfur protein 4, mitochondrial (Fragment) OS=Homo sapiens OX=9606 GN=NDUFS4 PE=1 SV=1 - [H0Y9M8_HUMAN]	12.93	2	1	1	1	0	0	7.81642e+06	0	0	0	0	0	0	0	0									30.26	12.93	1	1
A0A087WYS5	Trafficking protein particle complex subunit 3 OS=Homo sapiens OX=9606 GN=TRAPPC3 PE=1 SV=1 - [A0A087WYS5_HUMAN]	9.65	3	1	1	1	0	0	1.58995e+06	0	0	0	0	0	0	0	0									25.26	9.65	1	1
E5RHJ2	Aspartyl/asparaginyl beta-hydroxylase OS=Homo sapiens OX=9606 GN=ASPH PE=1 SV=1 - [E5RHJ2_HUMAN]	15.93	6	1	1	1	0	0	4.8912e+06	0	0	0	0	0	0	0	0									105.2	15.93	1	1
E5RH28	Glycoprotein Xg (Fragment) OS=Homo sapiens OX=9606 GN=XG PE=1 SV=1 - [E5RH28_HUMAN]	14.86	2	1	1	1	0	0	494180	0	0	0	0	0	0	0	0									28.97	14.86	1	1
H7C5M9	Programmed cell death protein 10 (Fragment) OS=Homo sapiens OX=9606 GN=PDCD10 PE=1 SV=1 - [H7C5M9_HUMAN]	19.67	7	1	1	1	0	0	1.29824e+07	0	0	0	0	0	0	0	0									42.95	19.67	1	1
A0A0D9SFB3	ATP-dependent RNA helicase DDX3X OS=Homo sapiens OX=9606 GN=DDX3X PE=1 SV=1 - [A0A0D9SFB3_HUMAN]	2.03	5	1	1	1	0	0	688830	0	0	0	0	0	0	0	0									70.19	2.03	1	1
F5H4B6	Aldehyde dehydrogenase family 16 member A1 OS=Homo sapiens OX=9606 GN=ALDH16A1 PE=1 SV=1 - [F5H4B6_HUMAN]	2.19	2	1	1	1	0	0	3.92344e+06	0	0	0	0	0	0	0	0									49.29	2.19	1	1
Q5VZR0	Golgi-associated plant pathogenesis-related protein 1 OS=Homo sapiens OX=9606 GN=GLIPR2 PE=1 SV=1 - [Q5VZR0_HUMAN]	10.16	2	1	1	1	0	0	4.00891e+06	0	0	0	0	0	0	0	0									36.11	10.16	1	1
I3L0J9	Pre-mRNA-processing-splicing factor 8 (Fragment) OS=Homo sapiens OX=9606 GN=PRPF8 PE=1 SV=8 - [I3L0J9_HUMAN]	2.37	2	1	1	1	0	0	827033	0	0	0	0	0	0	0	0									35.11	2.37	1	1
A0A140T974	Flotillin-1 (Fragment) OS=Homo sapiens OX=9606 GN=FLOT1 PE=1 SV=1 - [A0A140T974_HUMAN]	16.67	4	1	1	1	0	0	2.24091e+06	0	0	0	0	0	0	0	0									38.47	16.67	1	1
H0YDT5	Medium-chain-specific acyl-CoA dehydrogenase, mitochondrial (Fragment) OS=Homo sapiens OX=9606 GN=ACADM PE=1 SV=1 - [H0YDT5_HUMAN]	22.39	4	1	1	1	0	0	4.95379e+06	0	0	0	0	0	0	0	0									38.52	22.39	1	1
I3L252	Triokinase/FMN cyclase (Fragment) OS=Homo sapiens OX=9606 GN=TKFC PE=1 SV=1 - [I3L252_HUMAN]	5.48	3	1	1	1	0	0	3.16995e+06	0	0	0	0	0	0	0	0									65.7	5.48	1	1
A0A0G2JQM1	AP-2 complex subunit alpha-2 (Fragment) OS=Homo sapiens OX=9606 GN=AP2A2 PE=1 SV=1 - [A0A0G2JQM1_HUMAN]	2.84	4	1	1	1	0	0	7.20367e+06	0	0	0	0	0	0	0	0									26.5	2.84	1	1
H7C2U6	Protein NipSnap homolog 1 (Fragment) OS=Homo sapiens OX=9606 GN=NIPSNAP1 PE=1 SV=1 - [H7C2U6_HUMAN]	13.57	2	1	1	1	0	0	8.2504e+06	0	0	0	0	0	0	0	0									36.21	13.57	1	1
H0YEU5	Histone-binding protein RBBP4 (Fragment) OS=Homo sapiens OX=9606 GN=RBBP4 PE=1 SV=1 - [H0YEU5_HUMAN]	4.79	8	1	1	1	0	0	7.68521e+06	0	0	0	0	0	0	0	0									35.81	4.79	1	1
F5H7C6	COP9 signalosome complex subunit 7a (Fragment) OS=Homo sapiens OX=9606 GN=COPS7A PE=1 SV=1 - [F5H7C6_HUMAN]	8.33	4	1	1	1	0	0	992405	0	0	0	0	0	0	0	0									67.37	8.33	1	1
B4E1C5	Histidine--tRNA ligase, cytoplasmic OS=Homo sapiens OX=9606 GN=HARS PE=1 SV=1 - [B4E1C5_HUMAN]	4.3	4	1	1	1	0	0	1.60304e+06	0	0	0	0	0	0	0	0									26.84	4.3	1	1
D6R917	Glucosamine-6-phosphate isomerase 1 (Fragment) OS=Homo sapiens OX=9606 GN=GNPDA1 PE=1 SV=1 - [D6R917_HUMAN]	8.7	7	1	1	1	0	0	8.55952e+06	0	0	0	0	0	0	0	0									38.03	8.7	1	1
H3BN59	Uncharacterized protein (Fragment) OS=Homo sapiens OX=9606 PE=1 SV=1 - [H3BN59_HUMAN]	8.43	7	1	1	1	0	0	3.68225e+06	0	0	0	0	0	0	0	0									39.33	8.43	1	1
H0Y990	ATP-binding cassette sub-family E member 1 (Fragment) OS=Homo sapiens OX=9606 GN=ABCE1 PE=1 SV=1 - [H0Y990_HUMAN]	10.2	4	1	1	1	0	0	2.11157e+06	0	0	0	0	0	0	0	0									29.34	10.2	1	1
J3KR24	Isoleucine--tRNA ligase, cytoplasmic OS=Homo sapiens OX=9606 GN=IARS PE=1 SV=1 - [J3KR24_HUMAN]	0.87	3	1	1	1	0	0	3.71756e+06	0	0	0	0	0	0	0	0									29.87	0.87	1	1
H7C341	Splicing factor 3B subunit 1 (Fragment) OS=Homo sapiens OX=9606 GN=SF3B1 PE=1 SV=1 - [H7C341_HUMAN]	4.15	2	1	1	1	0	0	2.28452e+06	0	0	0	0	0	0	0	0									46.43	4.15	1	1
E7EWF7	Uncharacterized protein (Fragment) OS=Homo sapiens OX=9606 PE=4 SV=2 - [E7EWF7_HUMAN]	7.33	3	1	1	1	0	0	4.7536e+06	0	0	0	0	0	0	0	0									46.55	7.33	1	1
A0A0A0MSW4	Phosphatidylinositol transfer protein beta isoform OS=Homo sapiens OX=9606 GN=PITPNB PE=1 SV=1 - [A0A0A0MSW4_HUMAN]	5.54	2	1	1	1	0	0	4.73036e+06	0	0	0	0	0	0	0	0									60.17	5.54	1	1
D6RA73	Stress-70 protein, mitochondrial (Fragment) OS=Homo sapiens OX=9606 GN=HSPA9 PE=1 SV=1 - [D6RA73_HUMAN]	22.58	3	1	1	1	0	0	9.97766e+06	0	0	0	0	0	0	0	0									51.72	22.58	1	1
E9PGM4	1,4-alpha-glucan-branching enzyme OS=Homo sapiens OX=9606 GN=GBE1 PE=1 SV=1 - [E9PGM4_HUMAN]	2.42	2	1	1	1	0	0	6.79936e+06	0	0	0	0	0	0	0	0									37.17	2.42	1	1
C9JFE4	COP9 signalosome complex subunit 1 OS=Homo sapiens OX=9606 GN=GPS1 PE=1 SV=2 - [C9JFE4_HUMAN]	2.12	5	1	1	1	0	0	2.31793e+06	0	0	0	0	0	0	0	0									28.98	2.12	1	1
A0A0B4J1W3	N-alpha-acetyltransferase 15, NatA auxiliary subunit OS=Homo sapiens OX=9606 GN=NAA15 PE=1 SV=1 - [A0A0B4J1W3_HUMAN]	2.66	2	1	1	1	0	0	3.45937e+06	0	0	0	0	0	0	0	0									21.43	2.66	1	1
J3KRK3	NEDD8-activating enzyme E1 regulatory subunit (Fragment) OS=Homo sapiens OX=9606 GN=NAE1 PE=1 SV=1 - [J3KRK3_HUMAN]	19.14	3	1	1	1	0	0	0	0	0	0	0	0	0	0	0									46.97	19.14	1	1
E9PFD4	BZW2 protein OS=Homo sapiens OX=9606 GN=BZW2 PE=1 SV=2 - [E9PFD4_HUMAN]	3.7	6	1	1	1	0	0	4.28777e+06	0	0	0	0	0	0	0	0									22.38	3.7	1	1
E7EW69	Septin-10 OS=Homo sapiens OX=9606 GN=SEPT10 PE=1 SV=1 - [E7EW69_HUMAN]	3.11	4	1	1	1	0	0	7.01544e+06	0	0	0	0	0	0	0	0									77.97	3.11	1	1
K7ERR9	Echinoderm microtubule-associated protein-like 2 (Fragment) OS=Homo sapiens OX=9606 GN=EML2 PE=1 SV=1 - [K7ERR9_HUMAN]	21.98	8	1	1	1	0	0	1.88959e+06	0	0	0	0	0	0	0	0									53.43	21.98	1	1
A0A087WWG1	Protein phosphatase Slingshot homolog 3 (Fragment) OS=Homo sapiens OX=9606 GN=SSH3 PE=1 SV=1 - [A0A087WWG1_HUMAN]	7.28	3	1	1	1	0	0	3.31646e+06	0	0	0	0	0	0	0	0									26.14	7.28	1	1
H7C366	Trifunctional purine biosynthetic protein adenosine-3 (Fragment) OS=Homo sapiens OX=9606 GN=GART PE=1 SV=1 - [H7C366_HUMAN]	15.86	5	1	1	1	0	0	7.29123e+06	0	0	0	0	0	0	0	0									50.78	15.86	1	1
H0YHV5	Methionine--tRNA ligase, cytoplasmic (Fragment) OS=Homo sapiens OX=9606 GN=MARS PE=1 SV=1 - [H0YHV5_HUMAN]	12.02	2	1	1	1	0	0	1.97999e+06	0	0	0	0	0	0	0	0									75.12	12.02	1	1
Q5JV98	Serine/threonine-protein kinase 24 (Fragment) OS=Homo sapiens OX=9606 GN=STK24 PE=1 SV=1 - [Q5JV98_HUMAN]	7.18	4	1	1	1	0	0	938942	0	0	0	0	0	0	0	0									31.01	7.18	1	1
M0QX52	Microtubule-associated protein RP/EB family member 2 (Fragment) OS=Homo sapiens OX=9606 GN=MAPRE2 PE=1 SV=1 - [M0QX52_HUMAN]	9.45	4	1	1	1	0	0	2.18946e+06	0	0	0	0	0	0	0	0									42.57	9.45	1	1
C9JX00	DnaJ homolog subfamily B member 2 (Fragment) OS=Homo sapiens OX=9606 GN=DNAJB2 PE=1 SV=1 - [C9JX00_HUMAN]	16.89	3	1	1	1	0	0	1.10202e+06	0	0	0	0	0	0	0	0									28.42	16.89	1	1
D6R958	LEM domain-containing protein 2 (Fragment) OS=Homo sapiens OX=9606 GN=LEMD2 PE=1 SV=8 - [D6R958_HUMAN]	24.53	3	1	1	1	0	0	6.95373e+06	0	0	0	0	0	0	0	0									64.93	24.53	1	1
H0YNQ8	Unconventional myosin-Ie (Fragment) OS=Homo sapiens OX=9606 GN=MYO1E PE=1 SV=1 - [H0YNQ8_HUMAN]	6.31	2	1	1	1	0	0	0	0	0	0	0	0	0	0	0									61	6.31	1	1
K7EMD0	Proteasome activator complex subunit 3 (Fragment) OS=Homo sapiens OX=9606 GN=PSME3 PE=1 SV=1 - [K7EMD0_HUMAN]	9.38	6	1	1	1	0	0	2.27017e+06	0	0	0	0	0	0	0	0									32.1	9.38	1	1
A0A0C4DGA2	Enoyl-CoA delta isomerase 2, mitochondrial OS=Homo sapiens OX=9606 GN=ECI2 PE=1 SV=1 - [A0A0C4DGA2_HUMAN]	4.12	2	1	1	1	0	0	2.24693e+06	0	0	0	0	0	0	0	0									39.58	4.12	1	1
A0A0U1RQM8	Glutamine--tRNA ligase (Fragment) OS=Homo sapiens OX=9606 GN=QARS PE=1 SV=1 - [A0A0U1RQM8_HUMAN]	13.29	9	1	1	1	0	0	2.70492e+06	0	0	0	0	0	0	0	0									73.47	13.29	1	1
H3BNV7	Mitotic spindle-associated MMXD complex subunit MIP18 (Fragment) OS=Homo sapiens OX=9606 GN=FAM96B PE=1 SV=1 - [H3BNV7_HUMAN]	13.66	2	1	1	1	0	0	5.38391e+06	0	0	0	0	0	0	0	0									64.38	13.66	1	1
A0A0C4DGZ5	Tyrosine--tRNA ligase OS=Homo sapiens OX=9606 GN=YARS PE=1 SV=1 - [A0A0C4DGZ5_HUMAN]	5.15	2	1	1	1	0	0	3.74427e+06	0	0	0	0	0	0	0	0									51.45	5.15	1	1
J3QRM1	CDK5 regulatory subunit-associated protein 3 (Fragment) OS=Homo sapiens OX=9606 GN=CDK5RAP3 PE=1 SV=1 - [J3QRM1_HUMAN]	6.25	2	1	1	1	0	0	1.1744e+06	0	0	0	0	0	0	0	0									51.57	6.25	1	1
F8WES2	S-methyl-5'-thioadenosine phosphorylase OS=Homo sapiens OX=9606 GN=MTAP PE=4 SV=1 - [F8WES2_HUMAN]	36	5	1	1	1	0	0	4.79593e+06	0	0	0	0	0	0	0	0									84.56	36	1	1
E9PPM9	Protein farnesyltransferase/geranylgeranyltransferase type-1 subunit alpha (Fragment) OS=Homo sapiens OX=9606 GN=FNTA PE=1 SV=1 - [E9PPM9_HUMAN]	30	5	1	1	1	0	0	2.92e+06	0	0	0	0	0	0	0	0									48.81	30	1	1
Q5TGM0	Vacuolar protein sorting-associated protein VTA1 homolog OS=Homo sapiens OX=9606 GN=VTA1 PE=1 SV=1 - [Q5TGM0_HUMAN]	9.64	3	1	1	1	0	0	893701	0	0	0	0	0	0	0	0									57.47	9.64	1	1
H0YMF9	WD repeat-containing protein 61 OS=Homo sapiens OX=9606 GN=WDR61 PE=1 SV=1 - [H0YMF9_HUMAN]	15.34	3	1	1	1	0	0	6.33221e+06	0	0	0	0	0	0	0	0									66.22	15.34	1	1
G3V448	Thioredoxin-related transmembrane protein 1 OS=Homo sapiens OX=9606 GN=TMX1 PE=1 SV=1 - [G3V448_HUMAN]	11.43	2	1	1	1	0	0	6536642	0	0	0	0	0	0	0	0									59.99	11.43	1	1
E9PQR7	Vacuolar protein sorting-associated protein 28 homolog (Fragment) OS=Homo sapiens OX=9606 GN=VPS28 PE=1 SV=1 - [E9PQR7_HUMAN]	8.7	2	1	1	1	0	0	3.2286e+06	0	0	0	0	0	0	0	0									24.73	8.7	1	1
E9PR16	Nuclear pore complex protein Nup160 (Fragment) OS=Homo sapiens OX=9606 GN=NUP160 PE=1 SV=2 - [E9PR16_HUMAN]	2.14	3	1	1	1	0	0	979158	0	0	0	0	0	0	0	0									60.55	2.14	1	1
X6R8S9	PITH domain-containing protein 1 OS=Homo sapiens OX=9606 GN=PITHD1 PE=1 SV=1 - [X6R8S9_HUMAN]	18.37	2	1	1	1	0	0	5.09506e+06	0	0	0	0	0	0	0	0									83.56	18.37	1	1
B9A035	Cytosolic 5'-nucleotidase 3A OS=Homo sapiens OX=9606 GN=NT5C3A PE=1 SV=1 - [B9A035_HUMAN]	11.71	3	1	1	1	0	0	1.59778e+06	0	0	0	0	0	0	0	0									52.37	11.71	1	1
G3V126	ATPase, H+ transporting, lysosomal 50/57kDa, V1 subunit H, isoform CRA_c OS=Homo sapiens OX=9606 GN=ATP6V1H PE=1 SV=1 - [G3V126_HUMAN]	5.19	2	1	1	1	0	0	5.17701e+06	0	0	0	0	0	0	0	0									29.03	5.19	1	1
E5RJZ1	Cytochrome c oxidase subunit 7A-related protein, mitochondrial OS=Homo sapiens OX=9606 GN=COX7A2L PE=1 SV=1 - [E5RJZ1_HUMAN]	41.77	3	1	1	1	0	0	5.03984e+06	0	0	0	0	0	0	0	0									57.99	41.77	1	1
K7EKS1	DNA-directed RNA polymerase II subunit RPB9 OS=Homo sapiens OX=9606 GN=POLR2I PE=1 SV=1 - [K7EKS1_HUMAN]	26.14	2	1	1	1	0	0	4.40996e+06	0	0	0	0	0	0	0	0									32.26	26.14	1	1
A0A0C4DFQ1	Metaxin-1 OS=Homo sapiens OX=9606 GN=MTX1 PE=1 SV=1 - [A0A0C4DFQ1_HUMAN]	6.21	3	1	1	1	0	0	179566	0	0	0	0	0	0	0	0									27.41	6.21	1	1
H0Y970	Adaptin ear-binding coat-associated protein 2 (Fragment) OS=Homo sapiens OX=9606 GN=NECAP2 PE=1 SV=1 - [H0Y970_HUMAN]	22.22	4	1	1	1	0	0	5.07789e+06	0	0	0	0	0	0	0	0									39.34	22.22	1	1
C9JMQ6	Vigilin (Fragment) OS=Homo sapiens OX=9606 GN=HDLBP PE=1 SV=8 - [C9JMQ6_HUMAN]	34.78	15	1	1	1	0	0	3.24054e+06	0	0	0	0	0	0	0	0									61.78	34.78	1	1
Q5T092	Protein RER1 (Fragment) OS=Homo sapiens OX=9606 GN=RER1 PE=1 SV=1 - [Q5T092_HUMAN]	11.39	4	1	1	1	0	0	8.86528e+06	0	0	0	0	0	0	0	0									60.25	11.39	1	1
H3BV04	Secretory carrier-associated membrane protein (Fragment) OS=Homo sapiens OX=9606 GN=SCAMP2 PE=1 SV=1 - [H3BV04_HUMAN]	6.19	5	1	1	1	0	0	1.22412e+07	0	0	0	0	0	0	0	0									46.11	6.19	1	1
F5GY07	START domain-containing protein 10 (Fragment) OS=Homo sapiens OX=9606 GN=STARD10 PE=1 SV=1 - [F5GY07_HUMAN]	36.21	10	1	1	1	0	0	3.93007e+06	0	0	0	0	0	0	0	0									24.74	36.21	1	1
J3QT95	COP9 signalosome complex subunit 7b (Fragment) OS=Homo sapiens OX=9606 GN=COPS7B PE=1 SV=1 - [J3QT95_HUMAN]	12	5	1	1	1	0	0	2.6596e+06	0	0	0	0	0	0	0	0									74.81	12	1	1
D6RCD1	Phosphoacetylglucosamine mutase OS=Homo sapiens OX=9606 GN=PGM3 PE=1 SV=1 - [D6RCD1_HUMAN]	11.27	5	1	1	1	0	0	3.3136e+06	0	0	0	0	0	0	0	0									28.49	11.27	1	1
B4DQA8	Golgi SNAP receptor complex member 1 OS=Homo sapiens OX=9606 GN=GOSR1 PE=1 SV=1 - [B4DQA8_HUMAN]	8.62	5	1	1	1	0	0	533288	0	0	0	0	0	0	0	0									43.3	8.62	1	1
Q5T8R5	Monocarboxylate transporter 1 (Fragment) OS=Homo sapiens OX=9606 GN=SLC16A1 PE=1 SV=1 - [Q5T8R5_HUMAN]	5.48	2	1	1	1	0	0	3.11558e+06	0	0	0	0	0	0	0	0									38.65	5.48	1	1
A0A087WUQ1	PDZ and LIM domain protein 2 OS=Homo sapiens OX=9606 GN=PDLIM2 PE=1 SV=1 - [A0A087WUQ1_HUMAN]	15.28	8	1	1	1	0	0	9.1658e+06	0	0	0	0	0	0	0	0									37.36	15.28	1	1
K7EIN1	WW domain-binding protein 2 (Fragment) OS=Homo sapiens OX=9606 GN=WBP2 PE=1 SV=1 - [K7EIN1_HUMAN]	12.28	7	1	1	1	0	0	1.12001e+06	0	0	0	0	0	0	0	0									35.68	12.28	1	1
I3L4Z3	Carboxypeptidase (Fragment) OS=Homo sapiens OX=9606 GN=SCPEP1 PE=1 SV=1 - [I3L4Z3_HUMAN]	7.95	2	1	1	1	0	0	3.30493e+06	0	0	0	0	0	0	0	0									60.61	7.95	1	1
D6RER6	Oxygen-dependent coproporphyrinogen-III oxidase, mitochondrial OS=Homo sapiens OX=9606 GN=CPOX PE=1 SV=1 - [D6RER6_HUMAN]	9.71	2	1	1	1	0	0	4.53283e+06	0	0	0	0	0	0	0	0									25.44	9.71	1	1
K7ENJ3	Kinesin light chain 3 (Fragment) OS=Homo sapiens OX=9606 GN=KLC3 PE=1 SV=1 - [K7ENJ3_HUMAN]	7.07	3	1	1	1	0	0	8.51961e+06	0	0	0	0	0	0	0	0									50.97	7.07	1	1
A0A0G2JQK5	Nucleoredoxin (Fragment) OS=Homo sapiens OX=9606 GN=NXN PE=1 SV=1 - [A0A0G2JQK5_HUMAN]	20	2	1	1	1	0	0	1.95282e+06	0	0	0	0	0	0	0	0									56.71	20	1	1
G3V4E1	Diacylglycerol kinase (Fragment) OS=Homo sapiens OX=9606 GN=DGKA PE=1 SV=1 - [G3V4E1_HUMAN]	3.85	2	1	1	1	0	0	2.16242e+06	0	0	0	0	0	0	0	0									31.11	3.85	1	1
X6RCK5	Dynactin subunit 3 (Fragment) OS=Homo sapiens OX=9606 GN=DCTN3 PE=1 SV=1 - [X6RCK5_HUMAN]	15.23	3	1	1	1	0	0	2.61181e+06	0	0	0	0	0	0	0	0									36.23	15.23	1	1
C9JDY4	Isoamyl acetate-hydrolyzing esterase 1 homolog (Fragment) OS=Homo sapiens OX=9606 GN=IAH1 PE=1 SV=1 - [C9JDY4_HUMAN]	51.06	5	1	1	1	0	0	2.36415e+06	0	0	0	0	0	0	0	0									34.89	51.06	1	1
Q86SJ6	Desmoglein-4 OS=Homo sapiens OX=9606 GN=DSG4 PE=1 SV=1 - [DSG4_HUMAN]	1.06	1	1	1	1	0	0	0	0	2.04741e+06	0	0	0	0	0	0																	41.08	1.06	1	1
P23490	Loricrin OS=Homo sapiens OX=9606 GN=LOR PE=1 SV=2 - [LORI_HUMAN]	3.85	1	1	1	1	0	0	0	0	0	1.85007e+07	0	0	0	0	0																					53.22	3.85	1	1
Q8TAQ2	SWI/SNF complex subunit SMARCC2 OS=Homo sapiens OX=9606 GN=SMARCC2 PE=1 SV=1 - [SMRC2_HUMAN]	1.07	2	1	1	1	0	0	0	0	0	8.54704e+06	0	0	0	0	0																					22.77	1.07	1	1
P22532	Small proline-rich protein 2D OS=Homo sapiens OX=9606 GN=SPRR2D PE=2 SV=2 - [SPR2D_HUMAN]	18.06	2	1	1	1	0	0	0	0	0	2.94526e+07	0	0	0	0	0																					30.54	18.06	1	1
B4DZ31	PCNA-interacting partner OS=Homo sapiens OX=9606 GN=PARPBP PE=1 SV=1 - [B4DZ31_HUMAN]	1.07	1	1	1	1	0	0	0	0	0	5.17478e+06	0	0	0	0	0																					27.79	1.07	1	1
Q9GZZ8	Extracellular glycoprotein lacritin OS=Homo sapiens OX=9606 GN=LACRT PE=1 SV=1 - [LACRT_HUMAN]	7.97	1	1	1	1	0	0	0	0	0	0	4.51985e+07	0	0	0	0																									46.79	7.97	1	1
Q99935	Opiorphin prepropeptide OS=Homo sapiens OX=9606 GN=OPRPN PE=1 SV=2 - [PROL1_HUMAN]	5.24	1	1	1	1	0	0	0	0	0	0	1.27589e+06	0	0	0	0																									47.53	5.24	1	1
O95968	Secretoglobin family 1D member 1 OS=Homo sapiens OX=9606 GN=SCGB1D1 PE=1 SV=1 - [SG1D1_HUMAN]	12.22	1	1	1	1	0	0	0	0	0	0	1.76324e+07	0	0	0	0																									26.67	12.22	1	1
O75556	Mammaglobin-B OS=Homo sapiens OX=9606 GN=SCGB2A1 PE=1 SV=1 - [SG2A1_HUMAN]	18.95	1	1	1	1	0	0	0	0	0	0	1.18517e+07	0	0	0	0																									56.84	18.95	1	1
P00746	Complement factor D OS=Homo sapiens OX=9606 GN=CFD PE=1 SV=5 - [CFAD_HUMAN]	5.93	2	1	1	1	0	0	0	0	0	0	0	1.17239e+06	0	0	0																													29.2	5.93	1	1
Q96EY1	DnaJ homolog subfamily A member 3, mitochondrial OS=Homo sapiens OX=9606 GN=DNAJA3 PE=1 SV=2 - [DNJA3_HUMAN]	4.79	1	1	1	1	0	0	0	0	0	0	0	0	0	0	0																													26.4	4.79	1	1
P23142	Fibulin-1 OS=Homo sapiens OX=9606 GN=FBLN1 PE=1 SV=4 - [FBLN1_HUMAN]	3.27	1	1	1	1	0	0	0	0	0	0	0	1.57891e+06	0	0	0																													51.01	3.27	1	1
P46821	Microtubule-associated protein 1B OS=Homo sapiens OX=9606 GN=MAP1B PE=1 SV=2 - [MAP1B_HUMAN]	0.73	1	1	1	1	0	0	0	0	0	0	0	622697	0	0	0																													29.79	0.73	1	1
Q15746	Myosin light chain kinase, smooth muscle OS=Homo sapiens OX=9606 GN=MYLK PE=1 SV=4 - [MYLK_HUMAN]	0.68	1	1	1	1	0	0	0	0	0	0	0	4.16061e+06	0	0	0																													27.9	0.68	1	1
A0A0A0MSV6	Complement C1q subcomponent subunit B (Fragment) OS=Homo sapiens OX=9606 GN=C1QB PE=1 SV=6 - [A0A0A0MSV6_HUMAN]	6.14	3	1	1	1	0	0	0	0	0	0	0	2.87353e+06	0	0	0																													72.83	6.14	1	1
G3V3A0	Alpha-1-antichymotrypsin OS=Homo sapiens OX=9606 GN=SERPINA3 PE=1 SV=1 - [G3V3A0_HUMAN]	9.76	2	1	1	1	0	0	0	0	0	0	0	314633	0	0	0																													32.79	9.76	1	1
D6RCQ0	Eukaryotic translation elongation factor 1 epsilon-1 (Fragment) OS=Homo sapiens OX=9606 GN=EEF1E1 PE=4 SV=1 - [D6RCQ0_HUMAN]	10.64	5	1	1	1	0	0	0	0	0	0	0	1.03915e+06	0	0	0																													32.04	10.64	1	1
Q96CX2	BTB/POZ domain-containing protein KCTD12 OS=Homo sapiens OX=9606 GN=KCTD12 PE=1 SV=1 - [KCD12_HUMAN]	3.69	1	1	1	1	0	0	0	0	0	0	0	0	657195	0	0
P25189	Myelin protein P0 OS=Homo sapiens OX=9606 GN=MPZ PE=1 SV=1 - [MYP0_HUMAN]	4.84	1	1	1	1	0	0	0	0	0	0	0	0	0	6.1867e+06	0
Q6UWY5	Olfactomedin-like protein 1 OS=Homo sapiens OX=9606 GN=OLFML1 PE=1 SV=2 - [OLFL1_HUMAN]	4.23	1	1	1	1	0	0	0	0	0	0	0	0	0	3.12041e+06	0
P20061	Transcobalamin-1 OS=Homo sapiens OX=9606 GN=TCN1 PE=1 SV=2 - [TCO1_HUMAN]	4.62	1	1	1	1	0	0	0	0	0	0	0	0	0	175697	0
[truncated: 15 more columns]

## Sheet: RAW after 2pep2psm
Accession	Description	ΣCoverage	Σ# Proteins	Σ# Unique Peptides	Σ# Peptides	Σ# PSMs	A5: Area NC61	B5: Area NC62	C5: Area NC63	D5: Area MS61	E5: Area MS62	F5: Area MS63	G5: Area MSOA61	H5: Area MSOA62	I5: Area MSOA63	J5: Area NCOA1	K5: Area NCOA1	Score A2	Coverage A2	# Peptides A2	# PSM A2	Score B2	Coverage B2	# Peptides B2	# PSM B2	Score C2	Coverage C2	# Peptides C2	# PSM C2	Score D2	Coverage D2	# Peptides D2	# PSM D2	Score E2	Coverage E2	# Peptides E2	# PSM E2	Score F2	Coverage F2	# Peptides F2	# PSM F2	Score G2	Coverage G2	# Peptides G2	# PSM G2	Score H2	Coverage H2	# Peptides H2	# PSM H2
P12111	Collagen alpha-3(VI) chain OS=Homo sapiens OX=9606 GN=COL6A3 PE=1 SV=5 - [CO6A3_HUMAN]	34.59	4	71	71	291	0	8.90336e+07	2.6114e+08	958238	628922	740775	286227	4.38047e+07	2.44943e+07	4.78422e+06	2.27694e+06					3121.35	28.71	59	77	3727.25	31.26	64	85	129.077	2.55	4	5	41.49	1.13	2	2	32.9	0.5	1	1	35.98	1.13	2	2	2368.02	21.66	48	59
Q09666	Neuroblast differentiation-associated protein AHNAK OS=Homo sapiens OX=9606 GN=AHNAK PE=1 SV=2 - [AHNK_HUMAN]	33.53	6	67	71	134	4.38462e+06	3.78047e+07	1.07358e+08	3.20952e+06	0	2.45027e+06	3.82791e+06	4.1643e+06	5.09634e+06	4.31974e+06	2.12886e+06	37.09	2.48	2	2	1511.56	22.31	46	50	1979.04	28.06	60	66	65.49	2.24	2	2					34.48	0.31	1	1	75.21	3.77	3	3	154.72	4.82	6	6
P15924	Desmoplakin OS=Homo sapiens OX=9606 GN=DSP PE=1 SV=3 - [DESP_HUMAN]	33.51	1	65	65	165	6.10136e+07	1.88803e+07	6.49968e+07	0	4.28894e+06	1.15619e+08	0	1.08104e+07	4.19779e+06	4.98758e+06	0	2808.62	25.01	50	65	564.236	8.53	15	15	798.57	8.12	13	15					105.09	1.95	4	4	2052.24	21.35	40	47					430.438	6.83	11	11
P58107	Epiplakin OS=Homo sapiens OX=9606 GN=EPPK1 PE=1 SV=2 - [EPIPL_HUMAN]	50.59	1	2	59	141	1.68324e+07	3.79673e+07	1.26888e+08	0	0	5.98858e+06	0	6.44064e+06	572142	7.83567e+06	2.66596e+06	538.48	23.38	11	12	2109.2	39.29	38	45	3392.35	49.21	57	65									101.02	7.45	3	3					284.92	17.11	9	9
A0A087X1U6	Epiplakin OS=Homo sapiens OX=9606 GN=EPPK1 PE=1 SV=1 - [A0A087X1U6_HUMAN]	50.75	2	2	59	137	1.68324e+07	3.79673e+07	1.26888e+08	0	0	5.98858e+06	0	6.44064e+06	572142	7.83567e+06	2.66596e+06	511.6	22.33	10	11	2012.47	39.13	38	44	3189.23	48.82	56	63									101.02	7.45	3	3					284.92	17.18	9	9
Q60FE5	Filamin-A OS=Homo sapiens OX=9606 GN=FLNA PE=1 SV=1 - [Q60FE5_HUMAN]	34.08	8	48	50	88	0	1.80422e+07	4.91212e+07	0	0	0	0	6.84302e+06	1.89592e+06	0	0					1196.06	24.27	35	36	1645.95	24.85	37	39																	384.93	8.55	12	12
P04264	Keratin, type II cytoskeletal 1 OS=Homo sapiens OX=9606 GN=KRT1 PE=1 SV=6 - [K2C1_HUMAN]	70.19	9	37	42	608	2.27117e+09	9.76226e+07	1.49756e+08	3.9273e+06	3.60256e+07	1.60165e+10	1.58866e+08	5.03697e+07	3.75389e+07	6.06388e+07	6.05665e+07	4545.06	51.24	24	100	867.379	32.45	16	18	801.39	26.71	11	15	85.3726	7.45	4	4	595.669	30.28	13	14	17933.2	68.48	41	355	1696.95	31.21	12	41	654.71	31.21	13	17
P35527	Keratin, type I cytoskeletal 9 OS=Homo sapiens OX=9606 GN=KRT9 PE=1 SV=3 - [K1C9_HUMAN]	86.2	2	39	40	375	1.58797e+08	1.38689e+07	3.34822e+07	0	9.22919e+06	7.35963e+09	1.48505e+08	6.99504e+07	1.707e+07	2.32426e+07	2.28912e+07	1498.15	55.22	19	31	399.47	28.57	9	10	409.36	18.78	6	6					215.15	20.22	7	7	14458.8	86.2	40	262	746.16	34.99	9	19	524.33	53.13	13	16
P13645	Keratin, type I cytoskeletal 10 OS=Homo sapiens OX=9606 GN=KRT10 PE=1 SV=6 - [K1C10_HUMAN]	59.76	6	30	36	461	2.39851e+09	6.95294e+07	1.291e+08	3.35754e+06	1.9611e+07	4.89993e+09	1.55562e+08	7.05676e+07	3.51564e+07	3.92594e+07	2.32399e+07	7028.85	50.68	26	131	1362.16	45.72	18	27	1344.93	39.38	15	20	123	9.76	4	4	252.01	16.27	7	8	9641.03	58.22	33	171	1510.08	28.77	11	36	771.47	39.55	15	21
P35908	Keratin, type II cytoskeletal 2 epidermal OS=Homo sapiens OX=9606 GN=KRT2 PE=1 SV=2 - [K22E_HUMAN]	65.26	4	28	36	328	2.42163e+09	4.04446e+08	4.01152e+08	8.09662e+06	3.09602e+07	1.16536e+10	6.60603e+07	4.94761e+07	3.72241e+07	3.99591e+07	2.78844e+07	5306.83	47.73	25	117	885.642	27.7	10	22	471.47	20.81	8	11	122.727	4.69	3	3	305.986	14.71	7	10	5283.73	56.49	31	114	712.559	26.6	12	17	469.572	31.77	10	12
O43707	Alpha-actinin-4 OS=Homo sapiens OX=9606 GN=ACTN4 PE=1 SV=2 - [ACTN4_HUMAN]	54.88	11	24	35	89	2.70643e+06	3.32271e+07	1.18821e+08	0	0	3.36691e+06	0	1.00146e+07	4.58987e+06	1.66351e+06	0	176.65	5.93	3	3	973.97	36	22	23	1585.06	54.01	32	36									55.17	1.1	1	1					461.62	18.77	12	12
P46940	Ras GTPase-activating-like protein IQGAP1 OS=Homo sapiens OX=9606 GN=IQGAP1 PE=1 SV=1 - [IQGA1_HUMAN]	34.46	6	35	35	63	0	1.0896e+07	4.6353e+07	0	0	0	0	2.21155e+06	1.4917e+06	1.23529e+06	0					908.17	21.79	22	22	1516.59	31.26	32	36																	95.23	1.57	2	2
Q00610	Clathrin heavy chain 1 OS=Homo sapiens OX=9606 GN=CLTC PE=1 SV=5 - [CLH1_HUMAN]	34.75	10	34	34	68	950479	2.56409e+07	4.21618e+07	0	0	0	0	1.55909e+06	0	0	0	64.7	2.09	2	2	875.34	22.27	23	25	1724.73	34.15	33	38																	103.67	2.81	3	3
P02533	Keratin, type I cytoskeletal 14 OS=Homo sapiens OX=9606 GN=KRT14 PE=1 SV=4 - [K1C14_HUMAN]	58.69	5	14	31	227	2.56377e+08	7.01772e+08	9.67868e+08	1.44272e+07	4.95184e+07	2.02653e+09	2.07117e+07	5.23729e+07	3.61007e+07	4.30032e+07	4.731e+06	1395.31	47.67	19	37	1733.07	40.04	15	30	1883.21	45.34	19	37	383.76	28.6	9	9	482.65	34.53	11	12	2437.14	54.03	28	59	178.55	18.22	6	6	696.06	37.08	11	14
P14923	Junction plakoglobin OS=Homo sapiens OX=9606 GN=JUP PE=1 SV=3 - [PLAK_HUMAN]	64.3	7	26	31	133	5.94741e+07	6.8282e+07	2.40775e+08	0	5.76685e+06	8.43328e+07	268692	928623	778073	3.14663e+06	0	1300.25	57.32	26	32	1086.88	45.37	21	22	1652.46	62.95	29	34					219.32	15.17	8	8	1314.37	57.32	26	30	46.39	2.68	1	1	104.24	5.1	2	2
P08779	Keratin, type I cytoskeletal 16 OS=Homo sapiens OX=9606 GN=KRT16 PE=1 SV=4 - [K1C16_HUMAN]	66.17	6	16	30	139	1.59265e+08	5.92153e+08	7.94978e+08	1.35593e+07	4.3234e+07	1.89935e+09	1.51213e+07	2.90241e+07	1.12891e+07	2.98262e+07	2.94209e+06	970.26	44.4	17	22	922.26	42.07	16	20	849.85	38.05	14	19	141.06	11.63	4	4	304.24	26.64	9	9	2593.61	62.16	27	51	77.17	7.82	3	3	108.29	9.94	4	4
P12814	Alpha-actinin-1 OS=Homo sapiens OX=9606 GN=ACTN1 PE=1 SV=2 - [ACTN1_HUMAN]	44.96	14	18	29	64	2.66793e+06	2.88571e+07	1.07789e+08	0	0	3.36691e+06	0	8.48295e+06	4.13899e+06	1.26482e+06	0	63.71	1.12	1	1	812.83	27.35	18	18	1424.43	40.36	26	30									55.17	1.12	1	1					292.94	12.22	8	8
P02768	Serum albumin OS=Homo sapiens OX=9606 GN=ALB PE=1 SV=2 - [ALBU_HUMAN]	53.04	8	28	28	215	4.39108e+08	3.23808e+08	2.7806e+08	1.44996e+08	1.45472e+08	7.05351e+07	2.44555e+07	5.03114e+08	2.57144e+08	4.06453e+08	5.66866e+07	827.25	47.62	23	28	595.53	37.6	17	19	976.74	46.14	22	31	345.43	30.05	13	14	438.81	27.59	12	13	469.44	30.71	15	16	238.56	14.12	7	7	733.43	47.13	20	24
P08670	Vimentin OS=Homo sapiens OX=9606 GN=VIM PE=1 SV=4 - [VIME_HUMAN]	62.88	14	25	28	175	3.30246e+07	1.42783e+08	5.92525e+08	1.64039e+07	2.45359e+07	1.19349e+07	5.32684e+06	9.08514e+07	3.90239e+07	2.70843e+07	2.9033e+06	425.41	23.39	9	10	927.56	44.42	17	22	1534.5	62.45	25	36	394.87	24.89	9	9	601.357	35.41	16	17	185.63	18.45	6	6	193.581	20.82	7	7	1024.46	51.07	23	29
Q13813	Spectrin alpha chain, non-erythrocytic 1 OS=Homo sapiens OX=9606 GN=SPTAN1 PE=1 SV=3 - [SPTN1_HUMAN]	17.64	6	26	26	39	0	5.13247e+06	9.11102e+06	0	0	0	0	1.35163e+06	0	0	0					879.84	14.93	22	23	739.63	9.39	13	13																	78.12	1.38	3	3
P14618	Pyruvate kinase PKM OS=Homo sapiens OX=9606 GN=PKM PE=1 SV=4 - [KPYM_HUMAN]	63.09	12	25	25	90	3.44582e+06	1.13859e+08	4.01906e+08	0	0	1.27768e+07	0	7.32394e+06	3.56227e+06	6.91265e+06	0	176.02	14.5	4	4	1290.64	60.64	24	29	1337.24	58.95	22	31									172.66	15.63	5	6					337.53	26.74	9	10
Q13835	Plakophilin-1 OS=Homo sapiens OX=9606 GN=PKP1 PE=1 SV=2 - [PKP1_HUMAN]	52.07	1	25	25	67	6.23901e+06	26757956	8.48543e+07	0	1.5565e+06	1.89577e+07	0	0	0	0	0	362.4	17.67	8	9	1078.69	45.38	21	24	1310.04	42.44	20	24					27.16	1.87	1	1	423.84	18.88	9	9
P02538	Keratin, type II cytoskeletal 6A OS=Homo sapiens OX=9606 GN=KRT6A PE=1 SV=3 - [K2C6A_HUMAN]	48.4	2	2	24	194	9.10892e+08	5.59239e+08	6.95629e+08	8.30877e+06	2.19896e+07	1.98214e+09	3.39962e+07	3.41319e+07	3.23764e+07	1.96261e+07	6.77647e+06	1847.47	24.29	11	45	1188.23	35.28	17	29	881.226	32.8	14	18	231.654	12.23	6	6	380.049	22.87	9	12	2378.34	43.62	21	59	247.751	5.32	3	6	266.471	13.65	5	6
P48668	Keratin, type II cytoskeletal 6C OS=Homo sapiens OX=9606 GN=KRT6C PE=1 SV=3 - [K2C6C_HUMAN]	46.81	2	2	24	190	9.10892e+08	5.59239e+08	6.95629e+08	8.30877e+06	2.19896e+07	1.98214e+09	3.39962e+07	3.41319e+07	3.23764e+07	1.96261e+07	6.77647e+06	1720.43	19.86	9	43	1113.54	32.62	16	28	763.559	28.37	12	16	231.654	12.23	6	6	380.049	22.87	9	12	2422.79	44.68	22	60	247.751	5.32	3	6	266.471	13.65	5	6
Q04695	Keratin, type I cytoskeletal 17 OS=Homo sapiens OX=9606 GN=KRT17 PE=1 SV=2 - [K1C17_HUMAN]	58.1	7	14	24	98	1.50147e+08	3.86014e+08	4.086e+08	1.26321e+07	2.96232e+07	1.22613e+09	3.51828e+06	2.86064e+07	534957	1.23088e+07	1.86999e+06	409	22.69	10	11	1010.72	46.06	16	20	846.31	44.91	15	16	63.41	4.63	2	2	204.15	16.44	5	5	1375.74	55.09	21	29	31.08	2.08	1	1	125.1	17.82	4	4
P0DMV8	Heat shock 70 kDa protein 1A OS=Homo sapiens OX=9606 GN=HSPA1A PE=1 SV=1 - [HS71A_HUMAN]	59.13	4	23	24	68	1.86034e+06	7.37231e+07	2.88929e+08	0	2.90906e+06	0	0	1.16873e+07	5.83612e+06	8.95713e+06	0	80.97	7.33	2	2	1021.65	54.6	20	23	1145.76	45.87	18	24					100.7	9.2	3	3									267.42	19.03	7	7
P13639	Elongation factor 2 OS=Homo sapiens OX=9606 GN=EEF2 PE=1 SV=4 - [EF2_HUMAN]	39.16	1	24	24	67	7.50867e+06	2.45769e+07	9.41085e+07	0	1.20478e+06	3.44099e+06	0	2.54943e+06	1.23446e+06	0	0	259.21	8.16	5	6	785.06	31.35	18	20	1210.36	38	23	28					87.37	5.59	3	3	137.82	5.36	3	3					144.8	7.23	5	5
O75369	Filamin-B OS=Homo sapiens OX=9606 GN=FLNB PE=1 SV=2 - [FLNB_HUMAN]	15.26	6	22	24	40	0	8.9403e+06	2.55711e+07	0	0	0	0	3.16558e+06	1.89592e+06	1.03367e+06	0					533.62	7.72	12	13	941.11	13.3	21	22																	83.36	1.96	3	3
P13797	Plastin-3 OS=Homo sapiens OX=9606 GN=PLS3 PE=1 SV=4 - [PLST_HUMAN]	56.83	6	20	24	40	0	1.89473e+07	6.58608e+07	0	0	0	0	3.21408e+06	0	0	0					540.05	30	15	15	885.36	52.86	21	23																	66.9	5.56	2	2
Q14204	Cytoplasmic dynein 1 heavy chain 1 OS=Homo sapiens OX=9606 GN=DYNC1H1 PE=1 SV=5 - [DYHC1_HUMAN]	9.92	1	24	24	27	0	2.04632e+06	1.01549e+07	0	0	0	0	0	0	0	0					218.87	1.79	5	5	818.85	9.04	22	22
P13647	Keratin, type II cytoskeletal 5 OS=Homo sapiens OX=9606 GN=KRT5 PE=1 SV=3 - [K2C5_HUMAN]	39.15	7	15	23	236	9.10892e+08	6.72312e+08	9.71008e+08	9.48151e+06	2.26065e+07	1.9847e+09	3.39962e+07	4.46675e+07	3.42261e+07	3.56608e+07	7.8325e+06	2061.07	33.73	17	54	1346.93	34.07	18	35	904.484	28.14	14	20	325.678	15.59	8	8	444.939	22.03	10	13	2278.5	39.15	23	55	333.885	11.86	6	9	635.461	26.1	13	14
P06576	ATP synthase subunit beta, mitochondrial OS=Homo sapiens OX=9606 GN=ATP5B PE=1 SV=3 - [ATPB_HUMAN]	69	5	23	23	68	0	3.28231e+07	1.37443e+08	0	840349	0	0	1.34042e+07	6.76775e+06	227264	0					879.616	44.61	14	18	1327.82	64.27	21	29					30.93	2.46	1	1									434.61	32.14	11	12
P04259	Keratin, type II cytoskeletal 6B OS=Homo sapiens OX=9606 GN=KRT6B PE=1 SV=5 - [K2C6B_HUMAN]	45.04	2	1	22	222	1.21905e+09	5.59239e+08	6.7942e+08	8.24121e+06	2.81995e+07	6.36892e+09	5.15385e+07	4.4373e+07	3.13995e+07	3.15825e+07	2.39724e+07	1864.59	21.28	10	47	1166.53	32.27	16	28	739.79	26.24	11	15	179.239	9.22	5	5	378.129	21.63	9	12	3177.14	40.25	19	86	267.988	7.09	4	7	305.238	15.43	6	7
P60709	Actin, cytoplasmic 1 OS=Homo sapiens OX=9606 GN=ACTB PE=1 SV=1 - [ACTB_HUMAN]	75.73	20	15	22	176	6.16229e+07	9.79691e+08	3.42155e+09	2.36575e+07	4.37013e+07	4.26232e+07	7.15187e+06	2.46029e+08	4.94769e+07	9.92851e+07	2.76618e+07	618.48	54.67	11	14	1089.74	66.13	16	28	2591.57	75.73	22	57	171.95	27.47	5	5	458.28	48.53	10	11	417.15	28.8	8	10	112.84	18.93	3	4	753.32	44.53	10	14
Q08188	Protein-glutamine gamma-glutamyltransferase E OS=Homo sapiens OX=9606 GN=TGM3 PE=1 SV=4 - [TGM3_HUMAN]	55.56	1	22	22	70	9.14507e+06	1.50492e+07	6.83582e+07	0	0	2.53029e+07	0	4.76073e+06	2.64316e+06	0	0	510.088	28.57	12	14	629.896	31.75	11	13	1079.99	44.73	17	21									834.31	28.57	13	16					103.33	10.1	4	4
P55072	Transitional endoplasmic reticulum ATPase OS=Homo sapiens OX=9606 GN=VCP PE=1 SV=4 - [TERA_HUMAN]	45.66	6	22	22	47	2.76598e+06	1.31749e+07	6.56458e+07	0	0	0	0	3.05015e+06	0	819088	0	43.03	2.48	1	1	512.51	23.33	12	15	1180.57	44.42	21	26																	105.28	7.32	4	4
P07355	Annexin A2 OS=Homo sapiens OX=9606 GN=ANXA2 PE=1 SV=2 - [ANXA2_HUMAN]	61.06	24	21	21	199	1.61561e+08	3.36398e+08	1.38122e+09	1.22735e+07	6.89955e+07	7.71638e+07	1.58878e+07	1.89005e+08	1.13872e+08	8.89397e+07	6.21831e+06	910.89	50.15	16	24	911.03	51.03	15	23	1521.67	56.05	19	35	432.3	36.28	11	11	586.19	44.54	14	17	592.96	33.92	12	14	365.05	31.56	9	10	690.32	36.28	13	18
P04083	Annexin A1 OS=Homo sapiens OX=9606 GN=ANXA1 PE=1 SV=2 - [ANXA1_HUMAN]	62.72	3	21	21	94	1.23601e+07	8.30357e+07	3.6748e+08	1.80015e+06	1.04075e+07	1.30604e+07	0	3.15849e+07	2.07479e+07	2.43594e+07	0	452.53	29.48	8	9	724.81	53.47	14	16	1002.07	54.91	16	21	103.94	11.56	3	3	232.39	26.59	6	6	229.54	9.25	2	3					613.62	50.87	12	14
P29508	Serpin B3 OS=Homo sapiens OX=9606 GN=SERPINB3 PE=1 SV=2 - [SPB3_HUMAN]	57.95	1	11	21	76	1.15288e+07	7.03781e+07	2.838e+08	1.46165e+06	5.17721e+06	2.64685e+07	0	4.79574e+06	0	5.64889e+06	3.07316e+06	423.66	27.95	9	10	956.178	55.9	17	20	1161.64	57.44	20	24	21.17	5.9	1	1	146.3	16.15	4	4	359.786	24.1	8	10					116.83	16.15	5	5
P48594	Serpin B4 OS=Homo sapiens OX=9606 GN=SERPINB4 PE=1 SV=2 - [SPB4_HUMAN]	60.26	3	11	21	70	1.18762e+07	7.03781e+07	2.838e+08	0	5.17721e+06	2.60233e+07	0	3.74221e+06	0	1.74097e+06	0	270.13	19.74	7	8	993.11	57.69	17	22	1250.6	59.74	20	23					159.64	18.72	5	5	192.38	13.08	5	6					64.01	7.69	3	3
P10809	60 kDa heat shock protein, mitochondrial OS=Homo sapiens OX=9606 GN=HSPD1 PE=1 SV=2 - [CH60_HUMAN]	49.04	7	21	21	43	0	1.38795e+07	4.5083e+07	0	0	0	0	4.02002e+06	3.17944e+06	8.78643e+06	3.40605e+06					521.44	33.68	11	11	903.87	43.8	19	19					32.94	3.66	1	1									176.75	14.49	5	5
P62736	Actin, aortic smooth muscle OS=Homo sapiens OX=9606 GN=ACTA2 PE=1 SV=1 - [ACTA_HUMAN]	74.54	8	13	20	102	4.57076e+07	7.31941e+08	2.52751e+09	1.15974e+07	2.24774e+07	3.65134e+07	0	2.40032e+08	3.54767e+07	3.81853e+07	9.86414e+06	151.14	17.51	5	5	1039.81	65.25	15	22	1352.74	66.31	18	30	30.82	2.92	1	1	217.56	23.87	5	5	146.19	17.24	5	5					504.63	50.93	13	15
P68371	Tubulin beta-4B chain OS=Homo sapiens OX=9606 GN=TUBB4B PE=1 SV=1 - [TBB4B_HUMAN]	74.61	20	4	20	56	8.67453e+06	8.23375e+07	3.29733e+08	2.36077e+06	6.47743e+06	6.11843e+06	0	6.49741e+06	2.51391e+06	0	0	191.16	13.93	5	5	633.732	44.49	13	17	1012.55	65.84	19	24	36.04	4.04	1	1	81.8	8.99	3	3	81.44	7.87	2	2					97.5	7.19	2	2
P11142	Heat shock cognate 71 kDa protein OS=Homo sapiens OX=9606 GN=HSPA8 PE=1 SV=1 - [HSP7C_HUMAN]	45.98	14	15	20	48	4.04166e+06	4.36625e+07	1.7699e+08	0	5.39299e+06	1.60454e+07	0	3.34234e+06	0	3.7668e+06	0	98.25	7.74	3	3	716.99	38.7	17	19	865.03	31.27	16	21					51.27	2.01	1	1	42.47	3.72	1	1					41.82	1.7	1	1
Q15149	Plectin OS=Homo sapiens OX=9606 GN=PLEC PE=1 SV=3 - [PLEC_HUMAN]	7.09	6	16	20	44	1.83642e+07	2.65794e+07	9.95491e+07	0	0	1.04332e+07	0	5.73194e+06	0	0	0	121.79	0.81	2	2	658.46	5.94	16	17	641.65	5	14	15									38.17	0.41	1	1					222.61	3.03	8	9
P08758	Annexin A5 OS=Homo sapiens OX=9606 GN=ANXA5 PE=1 SV=2 - [ANXA5_HUMAN]	65.94	5	18	19	99	1.10109e+07	5.42855e+07	2.09942e+08	1.46603e+06	7.29202e+06	6.06435e+06	1.88085e+06	2.8962e+07	2.21372e+07	1.61478e+07	0	285.65	18.44	5	7	822.67	56.56	15	19	1396.02	57.5	17	24	66.84	7.81	2	2	231.13	28.13	7	7	147.86	7.81	2	2	90.88	7.81	2	2	619.64	53.75	13	15
P19012	Keratin, type I cytoskeletal 15 OS=Homo sapiens OX=9606 GN=KRT15 PE=1 SV=3 - [K1C15_HUMAN]	50.88	4	9	19	93	1.49061e+08	5.92153e+08	7.38947e+08	1.35593e+07	4.3234e+07	1.89935e+09	9.92463e+06	2.8767e+07	1.03825e+07	4.76341e+07	2.94209e+06	388.43	20.83	10	11	804.34	38.38	14	17	936.89	38.6	13	17	120.27	7.02	3	3	173.62	14.91	5	5	845.017	19.96	11	22	57.06	4.61	2	2	160.61	12.28	4	4
P13646	Keratin, type I cytoskeletal 13 OS=Homo sapiens OX=9606 GN=KRT13 PE=1 SV=4 - [K1C13_HUMAN]	51.97	7	10	19	91	2.68675e+08	3.96811e+08	7.38947e+08	1.26626e+07	2.56137e+07	1.68021e+09	1.06755e+07	1.58269e+07	1.73972e+07	5.16485e+07	5.75316e+06	782.398	42.36	15	18	341.98	12.23	6	8	344.793	14.41	7	9	86.02	5.02	2	2	116.84	10.26	4	4	1498.86	38.21	15	30	71.45	5.02	2	2	81.53	7.86	3	3
Q71U36	Tubulin alpha-1A chain OS=Homo sapiens OX=9606 GN=TUBA1A PE=1 SV=1 - [TBA1A_HUMAN]	72.73	14	2	19	70	1.11454e+07	6.93516e+07	2.32746e+08	0	5.3662e+06	2.98484e+06	0	5.54379e+06	2.60739e+06	1.58906e+07	6.32925e+06	303.986	25.28	7	7	802.74	55.21	14	17	1170.53	66.74	17	22					205.19	19.29	5	7	164.35	7.98	2	3					284.71	26.61	7	8
P02545	Prelamin-A/C OS=Homo sapiens OX=9606 GN=LMNA PE=1 SV=1 - [LMNA_HUMAN]	41.57	5	19	19	61	8.20752e+06	2.89046e+07	3.07554e+07	877027	758215	0	1.80053e+06	2.0938e+07	3.10974e+06	3.39141e+06	0	217.17	10.39	6	6	780.19	36.75	16	17	379.96	16.87	9	9	26.02	1.66	1	1	40.13	1.51	1	1					50.36	3.01	2	2	696.61	33.58	17	18
A0A0A0MS51	Gelsolin OS=Homo sapiens OX=9606 GN=GSN PE=1 SV=1 - [A0A0A0MS51_HUMAN]	46.93	5	19	19	50	3.12785e+06	2.36728e+07	5.95321e+07	0	0	4.68244e+06	2.31492e+06	6.17528e+06	4.6505e+06	6.10629e+06	0	162.22	8.02	4	4	412.73	30.75	12	12	1160.51	40.64	15	19									148.05	3.48	3	3	34.02	2.01	1	1	177.45	9.22	4	4
P07437	Tubulin beta chain OS=Homo sapiens OX=9606 GN=TUBB PE=1 SV=2 - [TBB5_HUMAN]	68.69	17	3	19	49	8.67453e+06	8.23375e+07	3.29733e+08	2.36077e+06	8.1734e+06	6.11843e+06	0	5.31152e+06	2.51391e+06	0	0	194.52	13.96	5	5	558.66	40.77	12	13	981.55	59.91	18	21	36.04	4.05	1	1	65.42	6.31	2	2	81.44	7.88	2	2					132.52	9.91	3	3
P07384	Calpain-1 catalytic subunit OS=Homo sapiens OX=9606 GN=CAPN1 PE=1 SV=1 - [CAN1_HUMAN]	43.42	10	19	19	33	0	9.62343e+06	3.77029e+07	0	0	5.68497e+06	0	843423	812123	359748	0					309.19	16.95	8	8	958.681	41.74	18	20									36.03	2.52	1	1					52.73	1.68	1	1
P19013	Keratin, type II cytoskeletal 4 OS=Homo sapiens OX=9606 GN=KRT4 PE=1 SV=4 - [K2C4_HUMAN]	46.25	13	16	18	135	3.20583e+08	1.59383e+08	45368492	4.33309e+06	1.50309e+07	2.1892e+09	1.38753e+08	3.26203e+07	2.6778e+07	4.54474e+07	2.5659e+07	1457.05	26.59	10	34	80.7	3.37	2	2	50.26	2.06	1	1	27.66	1.31	1	1	38.81	1.31	1	1	2295.4	31.27	11	52	1007.39	3.37	2	26	50.66	2.06	1	1
A0A087X0S5	Collagen alpha-1(VI) chain OS=Homo sapiens OX=9606 GN=COL6A1 PE=1 SV=1 - [A0A087X0S5_HUMAN]	30.21	2	18	18	78	0	7.17552e+07	1.62537e+08	867795	0	0	0	3.89167e+07	1.42752e+07	3.43096e+06	1.89751e+06					992.088	17.25	12	20	1123.22	26.9	15	21	68.2	1.75	1	1													674.079	19.49	13	18
Q9BQE3	Tubulin alpha-1C chain OS=Homo sapiens OX=9606 GN=TUBA1C PE=1 SV=1 - [TBA1C_HUMAN]	66.59	14	2	18	70	1.11454e+07	6.86267e+07	2.32746e+08	0	5.3662e+06	4.08188e+06	0	5.39206e+06	2.60739e+06	1.46985e+07	6.32925e+06	359.408	28.51	8	9	740.88	55.46	14	17	1139.23	60.58	16	21					220.47	18.71	5	7	259.69	11.14	3	5					218.26	17.59	5	6
P00338	L-lactate dehydrogenase A chain OS=Homo sapiens OX=9606 GN=LDHA PE=1 SV=2 - [LDHA_HUMAN]	67.17	12	18	18	64	8.52676e+06	1.13373e+08	3.71528e+08	1.57845e+06	5.68502e+06	2.65711e+06	0	1.29057e+07	5.66253e+06	3.17487e+06	0	274.69	26.2	5	6	530.69	52.11	13	16	1103.45	55.72	15	23	29.92	4.52	1	1	107.33	10.84	3	3	92.78	9.64	2	3					258.27	26.2	7	8
Q13885	Tubulin beta-2A chain OS=Homo sapiens OX=9606 GN=TUBB2A PE=1 SV=1 - [TBB2A_HUMAN]	62.25	11	4	18	47	8.67453e+06	8.23375e+07	3.29733e+08	2.36077e+06	6.81171e+06	6.11843e+06	0	6.49741e+06	2.51391e+06	0	0	168.68	13.93	5	5	522.74	41.8	12	13	870.565	62.25	18	20	36.04	4.04	1	1	80.89	8.31	3	3	81.44	7.87	2	2					97.5	7.19	2	2
E9PK47	Alpha-1,4 glucan phosphorylase OS=Homo sapiens OX=9606 GN=PYGL PE=1 SV=1 - [E9PK47_HUMAN]	33.46	2	14	18	26	0	1.05632e+07	3.01982e+07	0	0	0	0	0	0	0	0					311.69	15.14	9	9	760.78	31.5	16	17
P31944	Caspase-14 OS=Homo sapiens OX=9606 GN=CASP14 PE=1 SV=2 - [CASPE_HUMAN]	68.18	1	17	17	131	1.08836e+08	8.54796e+07	3.42912e+08	0	1.73797e+07	7.55349e+07	6.75977e+06	5.00967e+07	1.098e+07	1.0875e+07	4.75255e+06	913.13	61.57	14	23	917.72	50.83	14	21	1168.37	64.88	16	27					270.73	45.45	9	9	559.06	45.45	12	16	52.06	12.81	2	2	515	47.52	13	14
P00558	Phosphoglycerate kinase 1 OS=Homo sapiens OX=9606 GN=PGK1 PE=1 SV=3 - [PGK1_HUMAN]	55.88	2	17	17	47	4.27229e+06	7.28127e+07	2.36211e+08	0	5.41608e+06	0	0	4.07774e+06	0	0	0	64.19	8.39	2	2	576.63	41.97	12	14	1108.78	55.88	17	26					71.74	7.91	2	2									115.86	12.47	3	3
P60842	Eukaryotic initiation factor 4A-I OS=Homo sapiens OX=9606 GN=EIF4A1 PE=1 SV=1 - [IF4A1_HUMAN]	56.4	21	10	17	37	3.91287e+06	2.17605e+07	8.02656e+07	0	3.35553e+06	4.86468e+06	0	0	0	1.94136e+06	0	28.53	2.46	1	1	475.21	40.89	11	12	801.243	50.25	15	19					27.12	2.46	1	1	23.81	2.46	1	1
P22314	Ubiquitin-like modifier-activating enzyme 1 OS=Homo sapiens OX=9606 GN=UBA1 PE=1 SV=3 - [UBA1_HUMAN]	27.03	7	17	17	33	0	7.88616e+06	2.75309e+07	0	0	0	0	0	0	0	0					588.05	20.13	13	15	832.17	24.95	16	18
P08133	Annexin A6 OS=Homo sapiens OX=9606 GN=ANXA6 PE=1 SV=3 - [ANXA6_HUMAN]	35.36	10	17	17	32	0	1.16227e+07	4.9225e+07	0	0	0	0	3.65108e+06	2.40953e+06	899669	0					334.37	17.24	8	9	714.421	32.99	16	19																	77.63	3.57	2	2
Q9BUF5	Tubulin beta-6 chain OS=Homo sapiens OX=9606 GN=TUBB6 PE=1 SV=1 - [TBB6_HUMAN]	69.51	12	11	17	30	3.98747e+06	4.99751e+07	1.66154e+08	0	0	0	0	3.72121e+06	0	0	0	45.09	2.24	1	1	380.57	35.87	9	10	742.17	57.4	15	17																	62.87	3.14	1	1
P50395	Rab GDP dissociation inhibitor beta OS=Homo sapiens OX=9606 GN=GDI2 PE=1 SV=2 - [GDIB_HUMAN]	47.64	7	13	17	28	0	1.06965e+07	3.95371e+07	0	0	0	0	0	0	0	0					315.37	33.71	10	10	713.01	44.72	16	18
B1AHC9	X-ray repair cross-complementing protein 6 OS=Homo sapiens OX=9606 GN=XRCC6 PE=1 SV=1 - [B1AHC9_HUMAN]	40.79	2	17	17	26	0	7.28773e+06	2.57401e+07	0	0	0	0	0	757650	0	0					301.28	27.55	10	11	403.612	31.31	14	14
P20774	Mimecan OS=Homo sapiens OX=9606 GN=OGN PE=1 SV=1 - [MIME_HUMAN]	46.31	2	16	16	192	7.43444e+08	4.58468e+08	2.14062e+09	15525655	1.42585e+08	3.88949e+08	8.95813e+07	8.87924e+08	3.69389e+08	3.78854e+08	3.79258e+07	1391.78	45.64	15	33	783.19	45.64	14	21	1394.02	42.62	14	37	55.18	8.05	2	2	334.96	25.5	8	11	670.92	45.64	15	21	221.12	22.82	7	8	792.11	43.29	12	21
P06733	Alpha-enolase OS=Homo sapiens OX=9606 GN=ENO1 PE=1 SV=2 - [ENOA_HUMAN]	54.84	8	16	16	107	1.81786e+07	1.18943e+08	4.13464e+08	488416	7.00203e+06	8.61557e+06	0	1.52495e+07	6.01171e+06	1.32938e+07	8.62303e+06	675.8	41.24	12	16	1118.78	54.84	15	20	1671.05	54.84	16	25	33.74	5.07	1	1	413.572	39.17	10	10	328.46	29.49	8	8					408.658	31.11	9	10
P68366	Tubulin alpha-4A chain OS=Homo sapiens OX=9606 GN=TUBA4A PE=1 SV=1 - [TBA4A_HUMAN]	57.59	9	5	16	67	8.58554e+06	68336077	2.32746e+08	0	4.00401e+06	5.26898e+06	0	5.34197e+06	2.123e+06	1.58906e+07	6.32925e+06	205.78	18.75	5	6	778.47	55.58	14	17	992.52	51.34	14	18					288.92	22.32	6	8	233.83	7.81	2	4					237.79	21.21	5	6
P02787	Serotransferrin OS=Homo sapiens OX=9606 GN=TF PE=1 SV=3 - [TRFE_HUMAN]	37.25	6	16	16	45	4.82956e+06	3.77991e+06	1.77329e+07	0	1.34697e+06	0	0	9.73174e+06	5.14442e+06	6.44482e+06	0	234.46	13.61	6	7	58.25	4.15	2	2	413.02	26.07	10	10					27.66	2.01	1	1									257.42	20.34	10	10
P25705	ATP synthase subunit alpha, mitochondrial OS=Homo sapiens OX=9606 GN=ATP5A1 PE=1 SV=1 - [ATPA_HUMAN]	41.05	7	16	16	42	653911	2.66055e+07	9.77108e+07	0	0	0	0	6.81811e+06	3.73809e+06	2.8374e+06	0	28.41	2.89	1	1	705.173	28.21	11	13	1072.54	39.06	15	18																	187.92	17.54	6	6
P18206	Vinculin OS=Homo sapiens OX=9606 GN=VCL PE=1 SV=4 - [VINC_HUMAN]	22.31	2	16	16	37	0	9.39489e+06	3.03497e+07	0	0	0	0	2.97598e+06	0	0	0					600.18	18.96	14	14	864.68	18.61	14	17																	202.94	8.29	6	6
P13489	Ribonuclease inhibitor OS=Homo sapiens OX=9606 GN=RNH1 PE=1 SV=2 - [RINI_HUMAN]	67.25	10	16	16	31	0	1.64733e+07	5.56011e+07	0	0	0	0	0	0	0	0					733.49	54.01	13	14	935.5	55.31	14	17
Q9Y490	Talin-1 OS=Homo sapiens OX=9606 GN=TLN1 PE=1 SV=3 - [TLN1_HUMAN]	12.71	4	16	16	24	0	2.92121e+06	1.16413e+07	0	0	0	0	0	0	0	0					335.04	7.48	10	10	652.64	11.61	14	14
P04406	Glyceraldehyde-3-phosphate dehydrogenase OS=Homo sapiens OX=9606 GN=GAPDH PE=1 SV=3 - [G3P_HUMAN]	67.16	2	15	15	103	6.5637e+07	2.51315e+08	6.96801e+08	5.27204e+06	3.28936e+07	6.07216e+07	2.44828e+06	5.63248e+07	1.68479e+07	2.19131e+07	9.73928e+06	698.12	53.73	10	14	824.72	53.73	10	16	1054.88	67.16	14	21	124.33	18.81	3	3	486.78	51.04	8	11	427.76	37.31	7	9	51.41	4.18	1	1	571.81	49.55	10	11
P36952	Serpin B5 OS=Homo sapiens OX=9606 GN=SERPINB5 PE=1 SV=2 - [SPB5_HUMAN]	63.47	2	15	15	50	6.79818e+06	5.27761e+07	1.60209e+08	0	5.31332e+06	0	0	7.12936e+06	3.22387e+06	6.27843e+06	0	134.74	22.13	5	5	711.97	56.8	13	14	1002.09	55.47	13	18					111.87	14.93	4	4									105.7	15.2	3	3
P17661	Desmin OS=Homo sapiens OX=9606 GN=DES PE=1 SV=3 - [DESM_HUMAN]	42.98	7	12	15	48	1.35078e+07	6.36813e+07	2.64477e+08	8.18989e+06	6.74497e+06	5.134e+06	0	3.50749e+07	1.92675e+07	2.20285e+07	0	81.66	3.83	2	2	375.361	33.83	11	12	625.326	39.79	13	14	29.15	1.91	1	1	74.8245	4.68	3	3	41.92	2.77	1	1					392.989	27.45	10	11
Q13867	Bleomycin hydrolase OS=Homo sapiens OX=9606 GN=BLMH PE=1 SV=1 - [BLMH_HUMAN]	57.36	7	15	15	47	1.21677e+07	1.91097e+07	6.91342e+07	0	0	1.30195e+07	0	5.29647e+06	0	5.21543e+06	0	290.59	28.35	6	8	410.55	34.29	10	11	784.14	46.81	13	17									155.93	15.82	4	4					40.75	4.84	2	2
P11021	Endoplasmic reticulum chaperone BiP OS=Homo sapiens OX=9606 GN=HSPA5 PE=1 SV=2 - [BIP_HUMAN]	33.03	1	14	15	45	4.24493e+06	1.50613e+07	4.7157e+07	0	1.03333e+06	4.92524e+06	0	6.42878e+06	3.08954e+06	2.5266e+06	0	63.57	4.28	2	2	496.42	22.78	10	11	645.01	27.68	13	14					26.5	2.75	1	1	85.78	2.6	1	1					160.37	11.47	5	5
P09525	Annexin A4 OS=Homo sapiens OX=9606 GN=ANXA4 PE=1 SV=4 - [ANXA4_HUMAN]	52.66	3	14	15	43	6.58267e+06	1.86088e+07	9.19916e+07	0	3.54538e+06	0	0	1.38665e+07	6.05681e+06	4.586e+06	0	241.24	15.05	4	5	434.69	27.9	7	10	735.97	45.14	12	14					107.76	10.03	3	3					32.77	5.02	1	1	112.39	10.97	3	4
P08727	Keratin, type I cytoskeletal 19 OS=Homo sapiens OX=9606 GN=KRT19 PE=1 SV=4 - [K1C19_HUMAN]	34	4	4	15	39	9.44517e+07	2.59918e+08	6.31904e+07	1.53528e+07	5.68248e+07	8.53713e+08	3.51828e+06	2.83648e+07	371535	6.61778e+06	2.94209e+06	183.72	13.25	6	6	212.76	17.5	7	7	159.223	15.25	4	4	47.25	2.25	1	1	28.04	2.25	1	1	439.885	22.75	11	14	31.08	2.25	1	1	87.99	5.5	2	2
Q02413	Desmoglein-1 OS=Homo sapiens OX=9606 GN=DSG1 PE=1 SV=2 - [DSG1_HUMAN]	26.12	1	15	15	32	3.39158e+07	1.96894e+06	0	0	0	1.24377e+08	0	0	1.48121e+06	0	0	592.21	18.49	11	16	26.28	1.53	1	1													616.08	23.45	13	14
P29401	Transketolase OS=Homo sapiens OX=9606 GN=TKT PE=1 SV=3 - [TKT_HUMAN]	48.48	4	15	15	29	0	1.44689e+07	6.24141e+07	0	0	0	0	1.70033e+06	0	380656	0					371.54	26.32	8	9	785.78	46.23	14	18																	23.08	1.93	1	1
P11216	Glycogen phosphorylase, brain form OS=Homo sapiens OX=9606 GN=PYGB PE=1 SV=5 - [PYGB_HUMAN]	28.71	2	11	15	22	0	1.05632e+07	3.12402e+07	0	0	0	0	0	0	0	0					251.085	14.47	8	8	677.72	26.1	13	14
Q8N1N4	Keratin, type II cytoskeletal 78 OS=Homo sapiens OX=9606 GN=KRT78 PE=1 SV=2 - [K2C78_HUMAN]	44.23	1	14	15	21	1.40998e+07	0	0	0	0	4.77255e+07	0	0	0	0	0	419.95	30.77	10	10																	597.069	30.58	11	11
P26641	Elongation factor 1-gamma OS=Homo sapiens OX=9606 GN=EEF1G PE=1 SV=3 - [EF1G_HUMAN]	48.28	1	15	15	20	2.13521e+06	1.26793e+07	5.69845e+07	0	1.24598e+06	0	0	0	0	513164	0	51.17	2.97	1	1	127.53	15.1	5	5	585.93	46.22	11	12					29.75	2.97	1	1
P35221	Catenin alpha-1 OS=Homo sapiens OX=9606 GN=CTNNA1 PE=1 SV=1 - [CTNA1_HUMAN]	29.8	15	15	15	19	0	3.50566e+06	2.46655e+07	0	0	0	0	0	0	0	0					237.5	10.38	5	5	721.301	27.81	14	14
P12110	Collagen alpha-2(VI) chain OS=Homo sapiens OX=9606 GN=COL6A2 PE=1 SV=4 - [CO6A2_HUMAN]	21.49	3	14	14	50	0	6.34944e+07	1.46714e+08	0	0	0	0	2.13775e+07	5.92323e+06	1.98275e+06	1.55015e+06					721.78	19.04	12	16	798.11	18.35	12	17																	411.24	14.62	9	9
P21796	Voltage-dependent anion-selective channel protein 1 OS=Homo sapiens OX=9606 GN=VDAC1 PE=1 SV=2 - [VDAC1_HUMAN]	73.5	2	13	14	48	1.20347e+07	2.45994e+07	9.55175e+07	0	3.11616e+06	5.13305e+06	0	1.61691e+07	7.82899e+06	8.07984e+06	0	211.74	29.33	6	6	336.521	43.11	8	9	476.02	54.77	10	12					32.98	3.53	1	1	117.62	14.84	3	3					174.92	26.5	5	5
P08238	Heat shock protein HSP 90-beta OS=Homo sapiens OX=9606 GN=HSP90AB1 PE=1 SV=4 - [HS90B_HUMAN]	33.43	9	9	14	37	7.69247e+06	1.69938e+07	2.95323e+07	0	2.26453e+06	0	1.36796e+06	1.19584e+07	4.1947e+06	3.89174e+06	0	221.98	7.04	4	4	458.4	31.77	13	13	333.8	18.23	7	7					45.9	1.93	1	1					29.18	1.93	1	1	234.8	15.19	7	7
E7EQR4	Ezrin OS=Homo sapiens OX=9606 GN=EZR PE=1 SV=3 - [E7EQR4_HUMAN]	28.67	6	11	14	28	0	2.01551e+07	4.15472e+07	0	0	0	0	6.91301e+06	0	1.91387e+06	0					503.932	27.3	12	12	512.34	26.79	12	13																	58.94	2.9	2	2
P40939	Trifunctional enzyme subunit alpha, mitochondrial OS=Homo sapiens OX=9606 GN=HADHA PE=1 SV=2 - [ECHA_HUMAN]	30.67	2	14	14	24	0	8.14076e+06	2.519e+07	0	0	0	0	0	0	0	0					333.96	18.09	8	8	732.69	27.92	13	16
E9PLK3	Aminopeptidase OS=Homo sapiens OX=9606 GN=NPEPPS PE=1 SV=1 - [E9PLK3_HUMAN]	25.36	10	14	14	17	0	3.8055e+06	2.19107e+07	0	0	0	0	0	0	723129	0					156.3	4.59	3	3	419.31	20.44	12	12
P02647	Apolipoprotein A-I OS=Homo sapiens OX=9606 GN=APOA1 PE=1 SV=1 - [APOA1_HUMAN]	47.19	2	13	13	80	1.44565e+07	2.2419e+07	9.90757e+07	1.67213e+06	3.98372e+06	1.26502e+07	7.45131e+06	4.69283e+07	1.39243e+07	1.25432e+07	0	411.61	37.45	9	9	389.92	35.58	9	10	449.42	36.33	10	10	56.46	5.24	1	1	156.26	22.47	5	5	291.96	34.46	8	8	235.35	37.08	9	9	425.16	41.95	12	12
Q06830	Peroxiredoxin-1 OS=Homo sapiens OX=9606 GN=PRDX1 PE=1 SV=1 - [PRDX1_HUMAN]	74.87	5	12	13	40	3.41617e+07	7.83952e+07	3.18662e+08	1.33993e+06	1.52917e+07	3.28859e+07	0	1.69606e+07	5.67252e+06	3.34626e+06	0	209.68	50.75	7	7	254.83	51.76	9	9	392.7	74.87	12	13	27.39	5.53	1	1	53.94	15.08	2	2	73.46	9.55	2	2					70.55	20.1	3	3
P07237	Protein disulfide-isomerase OS=Homo sapiens OX=9606 GN=P4HB PE=1 SV=3 - [PDIA1_HUMAN]	40.75	9	13	13	26	0	1.92368e+07	6.09216e+07	0	0	0	0	3.90499e+06	1.16697e+06	0	0					391.38	37.8	12	12	383.18	34.45	10	10																	108.88	7.68	3	3
Q9NZN4	EH domain-containing protein 2 OS=Homo sapiens OX=9606 GN=EHD2 PE=1 SV=2 - [EHD2_HUMAN]	44.01	1	13	13	25	0	9.67446e+06	3.6549e+07	0	0	0	0	4.40117e+06	1.26378e+06	570918	0					256.65	26.89	8	8	493.14	40.88	12	13																	60.13	9.58	2	2
F5H6E2	Unconventional myosin-Ic OS=Homo sapiens OX=9606 GN=MYO1C PE=1 SV=1 - [F5H6E2_HUMAN]	19.35	8	13	13	22	0	3.60925e+06	1.54799e+07	0	0	0	0	500709	0	476824	0					255.2	10.68	7	7	610.57	18.19	12	13																	33.26	2.21	1	1
P04745	Alpha-amylase 1 OS=Homo sapiens OX=9606 GN=AMY1A PE=1 SV=2 - [AMY1_HUMAN]	44.62	8	13	13	22	0	0	0	0	0	1.58837e+07	0	0	0	1.32253e+08	0																					264.94	18	6	6
P68871	Hemoglobin subunit beta OS=Homo sapiens OX=9606 GN=HBB PE=1 SV=2 - [HBB_HUMAN]	88.44	8	7	12	134	2.7186e+08	2.65347e+08	3.42887e+09	1.99918e+07	4.25472e+07	3.19509e+08	3.26958e+07	4.06617e+08	1.39988e+08	7.11918e+07	9.25907e+06	669.57	74.15	9	16	639.43	74.15	9	13	1252.69	88.44	12	33	120.82	43.54	5	5	238.95	61.22	7	8	561.98	80.27	10	13	154.86	51.7	6	6	517.46	74.15	9	14
P07585	Decorin OS=Homo sapiens OX=9606 GN=DCN PE=1 SV=1 - [PGS2_HUMAN]	37.88	10	12	12	99	2.04676e+08	9.3561e+07	3.83723e+08	1.10696e+07	4.17403e+07	4.15041e+07	2.23654e+07	2.75616e+08	8.89864e+07	1.06164e+08	1.08833e+07	605.84	30.36	9	13	546.39	23.96	8	11	864.56	34.82	11	17	111.9	9.19	3	3	341.94	27.02	8	10	54.03	6.13	2	2	143.58	15.88	5	5	637.8	30.64	10	14
P31947	14-3-3 protein sigma OS=Homo sapiens OX=9606 GN=SFN PE=1 SV=1 - [1433S_HUMAN]	56.85	7	10	12	94	3.82947e+08	5.07676e+08	1.82463e+09	1.75334e+07	8.90874e+07	1.02761e+08	1.16348e+07	1.00386e+08	1.3235e+07	1.96465e+07	8.07739e+06	652.859	56.85	11	18	568.4	56.05	10	14	838.62	56.85	11	21	112.29	19.76	4	4	241	29.03	6	7	221.86	39.11	6	8	80.29	22.18	3	3	322.5	40.32	7	8
P63104	14-3-3 protein zeta/delta OS=Homo sapiens OX=9606 GN=YWHAZ PE=1 SV=1 - [1433Z_HUMAN]	59.59	16	8	12	82	2.96593e+08	367158757	1393700957	7.92747e+06	4.5859e+07	1.08631e+08	4.77762e+06	5.74364e+07	9.05976e+06	1.87882e+07	4.80011e+06	666.86	53.47	10	13	546.71	50.2	10	11	844.17	59.59	12	17	109.36	13.88	3	3	247.49	32.65	5	7	427.14	41.63	7	9	84.67	16.73	3	3	245.44	24.08	4	6
P51888	Prolargin OS=Homo sapiens OX=9606 GN=PRELP PE=1 SV=1 - [PRELP_HUMAN]	38.74	1	12	12	74	6.8418e+07	4.80334e+07	1.90528e+08	4.48217e+06	1.11005e+07	1.20133e+07	8.04181e+06	1.20971e+08	2.59385e+07	3.97481e+07	3.5118e+06	348.77	29.84	8	11	278.7	29.32	8	9	520.44	37.7	11	15	33.84	3.4	1	1	183.89	22.51	6	6	112.95	10.99	3	3	53.47	6.28	2	2	345.79	25.92	8	12
P68104	Elongation factor 1-alpha 1 OS=Homo sapiens OX=9606 GN=EEF1A1 PE=1 SV=1 - [EF1A1_HUMAN]	43.51	7	12	12	73	3.16799e+07	1.75259e+08	5.87188e+08	3.79488e+06	1.94626e+07	1.61413e+07	0	1.81288e+07	5.74766e+06	1.48661e+07	0	426.19	34.42	8	12	539.65	43.07	10	13	851.3	41.77	11	19	32.73	7.58	2	2	204.15	16.02	5	6	152.86	11.26	3	5					260.02	17.1	5	8
P31946	14-3-3 protein beta/alpha OS=Homo sapiens OX=9606 GN=YWHAB PE=1 SV=3 - [1433B_HUMAN]	56.5	7	8	12	70	2.72233e+08	3.38702e+08	1.25503e+09	1.68451e+07	3.60173e+07	9.0613e+07	9.92058e+06	4.1051e+07	8.9283e+06	1.55555e+07	6.27411e+06	606.97	56.5	11	14	544.81	52.85	9	11	932.82	56.5	12	17	43.84	4.07	1	1	82.22	15.04	3	3	388.96	30.89	6	8	48.56	4.07	1	1	331.79	27.64	5	6
P60174	Triosephosphate isomerase OS=Homo sapiens OX=9606 GN=TPI1 PE=1 SV=3 - [TPIS_HUMAN]	56.99	4	12	12	70	3.3404e+07	7.82875e+07	2.43535e+08	1.81613e+06	1.12938e+07	9.76599e+06	0	2.33475e+07	9.67302e+06	1.02065e+07	0	503.05	38.11	9	12	576.82	47.9	9	14	821.05	56.99	12	18	52.62	5.24	1	1	211.81	18.53	3	4	271.01	23.43	4	5					296.61	32.87	6	7
P78386	Keratin, type II cuticular Hb5 OS=Homo sapiens OX=9606 GN=KRT85 PE=1 SV=1 - [KRT85_HUMAN]	26.23	3	2	12	46	0	0	1.33321e+08	0	7.37895e+08	0	0	0	0	0	0	39.8994	2.17	1	2					56.7552	4.54	2	2					1535.51	26.23	12	40	47.4167	2.17	1	2
Q5D862	Filaggrin-2 OS=Homo sapiens OX=9606 GN=FLG2 PE=1 SV=1 - [FILA2_HUMAN]	9.66	1	12	12	40	6.56156e+07	4.36057e+06	1.23379e+07	0	1.85605e+06	5.78388e+07	0	5.02253e+06	2.35626e+06	3.46956e+06	1.19928e+06	608.79	8.7	11	16	117.12	1.71	3	3	218.85	1.71	4	4					56.21	0.46	1	1	369.99	6.19	8	10					77.94	1	2	2
P04075	Fructose-bisphosphate aldolase A OS=Homo sapiens OX=9606 GN=ALDOA PE=1 SV=2 - [ALDOA_HUMAN]	60.99	9	11	12	36	1.59358e+07	8.88871e+07	3.07798e+08	0	9.71805e+06	0	3.32985e+06	2.12345e+07	9.06591e+06	9.55298e+06	0	117.34	12.64	3	3	433.87	46.7	8	8	549.16	57.69	11	11					135.43	21.7	4	4					37	8.24	1	1	210.39	29.95	6	6
P30101	Protein disulfide-isomerase A3 OS=Homo sapiens OX=9606 GN=PDIA3 PE=1 SV=4 - [PDIA3_HUMAN]	36.44	1	11	12	26	1402177	1.58935e+07	5.11429e+07	0	0	0	0	4.16034e+06	1.72221e+06	2.11012e+06	0	29.2	2.38	1	1	343.09	24.75	8	8	405.654	33.66	10	11																	84.84	7.13	3	3
P04040	Catalase OS=Homo sapiens OX=9606 GN=CAT PE=1 SV=3 - [CATA_HUMAN]	42.13	1	12	12	21	0	7.23081e+06	2.17676e+07	0	0	1.36404e+07	0	3.91863e+06	0	0	0					156.92	10.82	4	4	263.46	31.88	7	7									282.124	16.89	6	6					120.48	11.2	4	4
Q14697	Neutral alpha-glucosidase AB OS=Homo sapiens OX=9606 GN=GANAB PE=1 SV=3 - [GANAB_HUMAN]	23.62	4	12	12	20	0	4.53357e+06	1.91253e+07	0	0	0	0	832747	451823	0	0					143.15	11.97	6	6	502.8	23.62	12	12																	52.03	1.27	1	1
Q8WUM4	Programmed cell death 6-interacting protein OS=Homo sapiens OX=9606 GN=PDCD6IP PE=1 SV=1 - [PDC6I_HUMAN]	25	3	12	12	20	0	5.17944e+06	2.05762e+07	0	0	0	0	0	0	0	0					251.32	13.48	6	6	772.12	25	12	14
P17987	T-complex protein 1 subunit alpha OS=Homo sapiens OX=9606 GN=TCP1 PE=1 SV=1 - [TCPA_HUMAN]	34.35	11	12	12	20	0	3.83486e+06	1.59376e+07	0	0	0	0	0	0	0	0					233.39	23.56	8	8	551.44	32.55	11	12
Q99832	T-complex protein 1 subunit eta OS=Homo sapiens OX=9606 GN=CCT7 PE=1 SV=2 - [TCPH_HUMAN]	39.59	4	12	12	20	0	2.38139e+06	1.88229e+07	0	0	0	0	167033	0	0	0					224.58	22.84	7	7	472.46	39.59	12	12																	37.24	2.95	1	1
P61158	Actin-related protein 3 OS=Homo sapiens OX=9606 GN=ACTR3 PE=1 SV=3 - [ARP3_HUMAN]	51.2	10	12	12	18	0	1.6602e+07	5.35152e+07	0	0	0	0	687758	437725	0	0					194.32	23.44	5	5	389.82	43.54	10	11																	35.23	8.85	1	1
P13010	X-ray repair cross-complementing protein 5 OS=Homo sapiens OX=9606 GN=XRCC5 PE=1 SV=3 - [XRCC5_HUMAN]	38.25	2	12	12	18	0	7.30434e+06	2.36663e+07	0	0	0	0	932822	0	3.30369e+06	0					148.9	13.66	4	4	490.72	25.14	9	11																	34.56	3.55	1	1
P49327	Fatty acid synthase OS=Homo sapiens OX=9606 GN=FASN PE=1 SV=3 - [FAS_HUMAN]	8.4	2	12	12	15	0	1.77296e+06	1.18969e+07	0	0	0	0	0	0	0	0					151.48	2.87	4	4	376.6	7.93	11	11
Q01469	Fatty acid-binding protein, epidermal OS=Homo sapiens OX=9606 GN=FABP5 PE=1 SV=3 - [FABP5_HUMAN]	65.19	3	11	11	70	3.65835e+08	1.33155e+08	9.97194e+08	9.29502e+06	2.69807e+07	2.01445e+08	5.78675e+06	1.8494e+07	3.301e+06	8.73082e+06	3.02859e+06	742.94	64.44	8	18	321	45.19	5	7	851.48	65.19	9	18	40.88	15.56	1	1	221.19	54.07	5	5	371.05	52.59	7	8	22.08	6.67	1	1	187.8	60	5	5
P62937	Peptidyl-prolyl cis-trans isomerase A OS=Homo sapiens OX=9606 GN=PPIA PE=1 SV=2 - [PPIA_HUMAN]	66.67	5	11	11	68	1.81495e+08	145992942	6.61526e+08	2.95782e+06	2.60262e+07	8.84511e+07	2.66239e+06	2.34382e+07	8.25894e+06	4.31137e+06	0	619.46	66.67	10	15	508.38	64.85	9	11	658.4	66.67	9	14	33.75	10.91	1	1	338.41	46.67	7	8	265.07	42.42	6	6	39.3	10.91	1	1	172.68	42.42	4	5
P27348	14-3-3 protein theta OS=Homo sapiens OX=9606 GN=YWHAQ PE=1 SV=1 - [1433T_HUMAN]	42.45	8	9	11	47	2.63007e+08	3.34024e+08	1.22689e+09	1.68451e+07	5.4445e+07	8.67738e+07	9.92058e+06	3.90737e+07	1.32231e+07	1.47256e+07	6.27411e+06	361.13	32.65	7	9	265.04	27.35	6	6	640.49	42.45	10	14	43.84	4.08	1	1	65.25	8.16	2	2	93.22	15.1	3	4	48.56	4.08	1	1	161.85	16.73	3	4
P25311	Zinc-alpha-2-glycoprotein OS=Homo sapiens OX=9606 GN=AZGP1 PE=1 SV=2 - [ZA2G_HUMAN]	40.27	3	11	11	46	3.47181e+07	1.85283e+07	4.24336e+07	0	2.42194e+06	3.27428e+07	3.03747e+06	2.77094e+07	2.81149e+06	1.28515e+07	0	281.59	32.21	7	7	201.87	25.17	5	5	208.62	18.12	4	5					77.27	15.1	3	3	213.15	23.49	6	6	102.13	15.1	3	3	311.81	36.58	9	10
A0A1B0GW44	Cathepsin D OS=Homo sapiens OX=9606 GN=CTSD PE=1 SV=1 - [A0A1B0GW44_HUMAN]	43.95	15	11	11	40	2.51121e+07	2.52331e+07	1.06774e+08	0	2.82265e+06	2.24179e+07	0	6.86409e+06	0	4.41576e+06	0	340.89	29.63	8	10	281.601	21.48	6	7	388.63	31.85	9	10					38.42	4.94	1	1	180.371	23.7	6	6					120.95	14.81	4	4
Q01518	Adenylyl cyclase-associated protein 1 OS=Homo sapiens OX=9606 GN=CAP1 PE=1 SV=5 - [CAP1_HUMAN]	31.16	9	11	11	39	1.35875e+06	1.17852e+07	5.53302e+07	469158	482802	0	538952	1.73576e+06	2.2498e+06	2.80393e+06	915838	113.38	7.58	2	2	453.24	28.42	9	11	736.85	31.16	11	15	50.29	3.79	1	1	45.01	3.79	1	1					48.79	3.79	1	1	84.4	7.58	2	2
P07900	Heat shock protein HSP 90-alpha OS=Homo sapiens OX=9606 GN=HSP90AA1 PE=1 SV=5 - [HS90A_HUMAN]	22.95	9	7	11	29	7.10577e+06	1.69938e+07	2.693e+07	0	1.53464e+06	0	1.36796e+06	1.19561e+07	5.32769e+06	3.97932e+06	0	248.35	9.97	6	6	193.96	10.66	6	6	174.9	8.47	4	4					57.79	2.87	2	2					29.18	1.91	1	1	243.61	13.39	7	7
P40926	Malate dehydrogenase, mitochondrial OS=Homo sapiens OX=9606 GN=MDH2 PE=1 SV=3 - [MDHM_HUMAN]	44.08	2	11	11	28	3.04128e+06	2.51142e+07	8.07466e+07	0	0	2.59759e+06	0	7.26912e+06	3.38108e+06	1.78604e+06	0	41.41	3.25	1	1	275.39	33.43	8	8	496.41	44.08	11	12									40.71	3.25	1	1					89.26	13.91	3	3
Q96P63	Serpin B12 OS=Homo sapiens OX=9606 GN=SERPINB12 PE=1 SV=1 - [SPB12_HUMAN]	47.16	1	11	11	28	3.42968e+06	4.34349e+06	2.1883e+07	0	0	3.4164e+07	2.22234e+06	1.19355e+06	636730	967997	363993	87.7	9.88	2	2	149.84	17.53	4	4	340.74	27.65	6	7									401.08	25.68	7	8	136.63	4.44	1	2	79.97	8.64	2	2
Q9UHG3	Prenylcysteine oxidase 1 OS=Homo sapiens OX=9606 GN=PCYOX1 PE=1 SV=3 - [PCYOX_HUMAN]	30.3	5	11	11	24	1.56966e+06	3.1423e+06	2.30554e+07	0	0	0	0	3.69869e+06	1.22784e+06	0	0	105.21	7.13	3	3	120.16	12.08	4	4	334.46	23.56	9	9																	184.23	18.02	6	6
P26038	Moesin OS=Homo sapiens OX=9606 GN=MSN PE=1 SV=3 - [MOES_HUMAN]	31.37	5	8	11	23	0	2.09659e+07	3.56403e+07	0	0	0	0	6.04975e+06	0	0	0					468.069	23.05	8	10	211.9	15.42	6	6																	171.3	13.34	6	6
C9JGI3	Thymidine phosphorylase (Fragment) OS=Homo sapiens OX=9606 GN=TYMP PE=1 SV=1 - [C9JGI3_HUMAN]	35.73	4	11	11	22	0	1.29338e+07	5.34987e+07	0	0	0	0	0	0	0	0					247.31	32.13	9	9	458.2	35.73	11	13
P63244	Receptor of activated protein C kinase 1 OS=Homo sapiens OX=9606 GN=RACK1 PE=1 SV=3 - [RACK1_HUMAN]	59.94	22	11	11	21	4.91668e+06	2.56842e+07	6.97874e+07	0	0	0	0	1.35099e+06	0	0	0	61.52	11.99	2	2	322.48	47.32	9	9	442.14	44.79	8	9																	37.13	6.31	1	1
P12277	Creatine kinase B-type OS=Homo sapiens OX=9606 GN=CKB PE=1 SV=1 - [KCRB_HUMAN]	49.61	5	11	11	20	0	1.02738e+07	3.01806e+07	0	0	0	0	2.40275e+06	0	0	0					332.95	37.53	8	9	414.47	42.52	9	10																	31.85	2.89	1	1
Q08554	Desmocollin-1 OS=Homo sapiens OX=9606 GN=DSC1 PE=1 SV=2 - [DSC1_HUMAN]	17.11	1	11	11	19	3.61159e+07	0	1.68414e+07	0	0	6.95729e+07	0	0	0	0	0	233.41	9.62	6	8					99.15	4.7	3	3									260.99	11.74	8	8
P43490	Nicotinamide phosphoribosyltransferase OS=Homo sapiens OX=9606 GN=NAMPT PE=1 SV=1 - [NAMPT_HUMAN]	33.2	3	11	11	19	0	1.58769e+07	4.73033e+07	0	0	0	0	0	0	0	0					199.11	19.76	7	7	509.95	28.92	10	12
P04844	Dolichyl-diphosphooligosaccharide--protein glycosyltransferase subunit 2 OS=Homo sapiens OX=9606 GN=RPN2 PE=1 SV=3 - [RPN2_HUMAN]	43.9	6	11	11	19	0	6.77102e+06	2.69333e+07	0	0	0	0	1.17168e+06	736378	725869	0					179.05	14.9	5	5	562.06	39.62	10	11																	62.13	1.9	1	1
Q07065	Cytoskeleton-associated protein 4 OS=Homo sapiens OX=9606 GN=CKAP4 PE=1 SV=2 - [CKAP4_HUMAN]	28.74	1	10	11	18	0	8.37832e+06	3.74438e+07	0	0	0	0	2.26185e+06	0	0	0					197.95	14.12	5	5	505.017	28.74	11	12																	79.42	2.99	1	1
P22735	Protein-glutamine gamma-glutamyltransferase K OS=Homo sapiens OX=9606 GN=TGM1 PE=1 SV=4 - [TGM1_HUMAN]	20.93	4	11	11	17	2.39768e+06	3.36917e+06	2.10822e+07	0	0	1.58197e+07	0	0	0	0	0	136.01	3.79	2	2	96.52	5.14	3	3	282.68	11.63	6	6									326.33	10.89	6	6
Q92817	Envoplakin OS=Homo sapiens OX=9606 GN=EVPL PE=1 SV=3 - [EVPL_HUMAN]	9.74	3	11	11	17	0	3.86965e+06	1.31404e+07	0	0	0	0	0	0	0	0					251.62	6.89	7	7	365.06	7.92	9	10
Q14764	Major vault protein OS=Homo sapiens OX=9606 GN=MVP PE=1 SV=4 - [MVP_HUMAN]	24.97	6	11	11	17	0	5.12725e+06	2.41092e+07	0	0	0	0	1.53331e+06	748427	0	0					184.46	9.85	5	5	334.1	20.27	9	9																	94.97	4.7	2	2
O60506	Heterogeneous nuclear ribonucleoprotein Q OS=Homo sapiens OX=9606 GN=SYNCRIP PE=1 SV=2 - [HNRPQ_HUMAN]	25.36	3	8	11	16	0	7.78297e+06	3.07602e+07	0	0	0	0	0	0	0	0					189.87	13.64	5	5	471.75	25.36	11	11
P22695	Cytochrome b-c1 complex subunit 2, mitochondrial OS=Homo sapiens OX=9606 GN=UQCRC2 PE=1 SV=3 - [QCR2_HUMAN]	42.38	7	11	11	16	0	7.82238e+06	3.07583e+07	0	0	0	0	594888	0	1.09065e+06	0					135.27	17	5	5	352.09	34.22	9	9																	56.28	4.42	1	1
P35579	Myosin-9 OS=Homo sapiens OX=9606 GN=MYH9 PE=1 SV=4 - [MYH9_HUMAN]	7.86	6	9	11	15	1.82307e+06	3.38646e+06	9.94929e+06	0	0	0	0	1.47658e+06	802384	0	0	141.63	3.72	5	5	75.29	2.04	3	3	104.51	2.7	4	4																	54.72	1.38	2	2
Q86VP6	Cullin-associated NEDD8-dissociated protein 1 OS=Homo sapiens OX=9606 GN=CAND1 PE=1 SV=2 - [CAND1_HUMAN]	14.96	3	11	11	15	0	3.17433e+06	8.00459e+06	0	0	0	0	0	0	0	0					211.33	10.16	7	7	303.1	9.67	8	8
E7EQB2	Lactotransferrin (Fragment) OS=Homo sapiens OX=9606 GN=LTF PE=1 SV=1 - [E7EQB2_HUMAN]	24.28	4	11	11	14	0	0	0	0	0	5.85667e+06	7.352e+06	0	0	0	0																					271.23	8.05	4	5	208.95	18.97	8	9
P50991	T-complex protein 1 subunit delta OS=Homo sapiens OX=9606 GN=CCT4 PE=1 SV=4 - [TCPD_HUMAN]	33.58	1	10	11	11	0	3.73235e+06	1.9645e+07	0	0	0	0	0	0	0	0					45.65	5.38	2	2	322	28.2	9	9
P05109	Protein S100-A8 OS=Homo sapiens OX=9606 GN=S100A8 PE=1 SV=1 - [S10A8_HUMAN]	73.12	1	10	10	154	2.10266e+09	8.70399e+08	6.19099e+09	4.57944e+07	1.41284e+08	1.50584e+09	2.01554e+07	6.92557e+07	3.85796e+07	7.4851e+07	1.87212e+07	911.217	63.44	8	24	550.818	63.44	6	12	1878.3	64.52	8	43	239.46	46.24	3	5	220.9	47.31	4	6	993.36	73.12	9	25	341.6	46.24	3	7	257.881	47.31	3	6
P08729	Keratin, type II cytoskeletal 7 OS=Homo sapiens OX=9606 GN=KRT7 PE=1 SV=5 - [K2C7_HUMAN]	22.39	11	8	10	116	4.71299e+08	1.0808e+08	2.22481e+07	4.33309e+06	3.81496e+07	3.25885e+09	1.38753e+08	1.19133e+07	2.6778e+07	4.10529e+07	2.5659e+07	1034.25	3.84	2	26	245.83	14.5	6	6	206.72	10.23	4	4	27.66	1.49	1	1	140.48	4.05	3	4	1926.58	3.84	2	43	1007.39	3.84	2	26	107.11	7.46	3	3
P12035	Keratin, type II cytoskeletal 3 OS=Homo sapiens OX=9606 GN=KRT3 PE=1 SV=3 - [K2C3_HUMAN]	16.08	3	2	10	99	3.46177e+08	2.07078e+08	1.12487e+08	6.25483e+06	1.02395e+07	9.77506e+08	3.89546e+07	2.40939e+07	2.67176e+07	2.21939e+07	5.76657e+06	1234.36	6.05	4	30	446.614	6.37	5	13	242.015	3.66	3	5	77.2604	2.87	2	2	158.436	4.62	3	6	1340.51	10.19	7	32	196.364	2.87	2	5	78.6163	6.05	2	2
G3V1A4	Cofilin 1 (Non-muscle), isoform CRA_a OS=Homo sapiens OX=9606 GN=CFL1 PE=1 SV=1 - [G3V1A4_HUMAN]	69.8	8	10	10	66	1.31086e+08	1.05137e+08	5.43238e+08	3.95669e+06	1.83785e+07	7.53495e+07	3.83074e+06	2.74166e+07	7.4172e+06	6.35075e+06	1.41129e+06	627.04	57.05	9	13	481.95	56.38	7	10	606.66	69.13	9	13	66.66	18.79	2	2	170.11	46.98	5	6	302.54	56.38	7	7	35.93	11.41	1	1	255.1	54.36	6	8
P62258	14-3-3 protein epsilon OS=Homo sapiens OX=9606 GN=YWHAE PE=1 SV=1 - [1433E_HUMAN]	46.67	9	8	10	64	2.67042e+08	3.4201e+08	1.24842e+09	1.68451e+07	3.85777e+07	8.63021e+07	9.92058e+06	4.33758e+07	7.95157e+06	1.58444e+07	6.27411e+06	409.38	42.35	9	12	477.55	41.96	9	11	617.17	41.96	9	14	43.84	3.92	1	1	130.6	19.22	4	4	101.23	14.51	3	4	48.56	3.92	1	1	254.81	27.84	5	7
P31151	Protein S100-A7 OS=Homo sapiens OX=9606 GN=S100A7 PE=1 SV=4 - [S10A7_HUMAN]	66.34	1	6	10	61	2.2263e+08	1.14072e+08	2.82273e+08	3.36799e+07	3.95945e+07	2.56618e+08	6.17244e+06	9.60824e+06	3.22364e+06	7.26995e+06	1.26331e+07	314.18	54.46	7	8	209.47	43.56	5	5	242.32	54.46	6	7	215.59	43.56	5	5	268.37	44.55	6	6	538.21	44.55	8	12	137.07	42.57	3	3	181.45	42.57	4	4
P09211	Glutathione S-transferase P OS=Homo sapiens OX=9606 GN=GSTP1 PE=1 SV=2 - [GSTP1_HUMAN]	77.14	4	10	10	59	4.32244e+07	8.38473e+07	3.76393e+08	1.37846e+06	1.61977e+07	1.17087e+07	0	2.27762e+07	6.54523e+06	4.8227e+06	0	369.51	40.48	6	7	560.41	42.86	7	10	762.56	72.38	9	15	29.17	7.62	1	1	196.43	57.14	7	7	176.11	12.86	2	3					263.29	47.62	6	7
P21810	Biglycan OS=Homo sapiens OX=9606 GN=BGN PE=1 SV=2 - [PGS1_HUMAN]	37.5	2	10	10	53	3.00301e+07	2.25346e+07	8.45627e+07	0	7.13972e+06	1.47541e+07	6.05917e+06	3.71878e+07	2.27466e+07	1.18618e+07	1.62414e+06	280.58	31.25	7	8	229.08	24.46	5	6	428.56	25.27	6	8					100.86	14.95	3	3	145.81	20.11	5	5	125.91	13.59	3	3	307.01	26.9	6	8
O43790	Keratin, type II cuticular Hb6 OS=Homo sapiens OX=9606 GN=KRT86 PE=1 SV=1 - [KRT86_HUMAN]	25.1	4	1	10	41	0	0	259896249	0	7.37895e+08	0	0	0	0	0	0	39.8994	2.26	1	2					26.8	2.26	1	1					1405.19	25.1	10	36	47.4167	2.26	1	2
P84077	ADP-ribosylation factor 1 OS=Homo sapiens OX=9606 GN=ARF1 PE=1 SV=2 - [ARF1_HUMAN]	69.61	6	1	10	38	1.32984e+07	2.38204e+07	8.13404e+07	0	2.91838e+06	4.76401e+06	0	7.71486e+06	3.67455e+06	4.82905e+06	0	263.52	58.56	7	7	295.91	52.49	7	7	400.41	63.54	8	8					114.06	23.2	3	3	123.54	17.13	2	3					193.77	33.15	4	5
P61204	ADP-ribosylation factor 3 OS=Homo sapiens OX=9606 GN=ARF3 PE=1 SV=2 - [ARF3_HUMAN]	69.61	7	1	10	37	1.32984e+07	2.38204e+07	8.13404e+07	0	2.91838e+06	4.76401e+06	0	7.71486e+06	3.67455e+06	4.82905e+06	0	231.8	43.65	6	6	287.7	52.49	7	7	369.41	63.54	8	8					114.06	23.2	3	3	123.54	17.13	2	3					193.77	33.15	4	5
B4DGU4	Catenin beta-1 OS=Homo sapiens OX=9606 GN=CTNNB1 PE=1 SV=1 - [B4DGU4_HUMAN]	18.86	2	5	10	35	1.8531e+07	3.8516e+07	1.29708e+08	0	3.48734e+06	5.08738e+07	0	0	0	4.14777e+06	0	272.71	7.11	4	6	369.26	14.34	6	7	511.93	18.86	10	11					77.3	3.88	2	2	362.67	8.79	5	7
P18669	Phosphoglycerate mutase 1 OS=Homo sapiens OX=9606 GN=PGAM1 PE=1 SV=2 - [PGAM1_HUMAN]	60.24	3	10	10	34	1.76715e+07	5.01583e+07	1.90668e+08	0	3.63478e+06	0	0	5.29264e+06	388541	1.56434e+06	0	321.01	36.61	5	6	419.57	43.7	8	10	522.12	47.24	8	10					66.18	17.72	2	2									96.71	19.69	3	3
Q5TCU3	Tropomyosin beta chain OS=Homo sapiens OX=9606 GN=TPM2 PE=1 SV=1 - [Q5TCU3_HUMAN]	34.15	7	3	10	34	2.27462e+07	2.09281e+07	1.13884e+07	7081565	1.37293e+07	0	0	4.01804e+07	0	1.68969e+07	0	224.7	15.49	6	6	251.061	27.11	6	7	85.29	7.75	2	2	105.6	10.56	3	3	126.594	10.92	4	4									217.78	17.61	4	5
P51884	Lumican OS=Homo sapiens OX=9606 GN=LUM PE=1 SV=2 - [LUM_HUMAN]	34.62	1	10	10	30	1.73736e+07	1.61441e+07	3.96066e+07	0	0	0	2.89742e+06	2.75547e+07	6.58528e+06	5.45519e+06	0	171.46	20.12	5	6	185.82	16.57	4	5	318.92	26.04	6	8													27.47	6.21	1	1	191.73	15.09	4	5
P23396	40S ribosomal protein S3 OS=Homo sapiens OX=9606 GN=RPS3 PE=1 SV=2 - [RS3_HUMAN]	51.44	13	10	10	28	6.17428e+06	2.07471e+07	8.06732e+07	0	3.48112e+06	6.49993e+06	0	3.17791e+06	1.60786e+06	1.59471e+06	0	56.81	8.64	2	2	234.84	39.51	8	8	295.93	51.44	10	10					32.52	3.7	1	1	40.28	5.35	1	1					99.41	18.11	3	3
Q15323	Keratin, type I cuticular Ha1 OS=Homo sapiens OX=9606 GN=KRT31 PE=1 SV=3 - [K1H1_HUMAN]	27.16	3	1	10	27	6.4743e+06	0	0	0	4.51356e+08	8.6231e+06	3.1763e+06	1.4051e+06	0	0	0	39.3	1.68	1	1													936.834	25.48	9	22	92.47	4.57	2	2	93.65	4.81	1	1	27.5	4.81	1	1
P16152	Carbonyl reductase [NADPH] 1 OS=Homo sapiens OX=9606 GN=CBR1 PE=1 SV=3 - [CBR1_HUMAN]	55.23	3	8	10	23	3.22302e+06	3.23937e+07	1.07112e+08	0	0	0	0	2.99653e+06	0	0	0	143.25	22.02	3	3	377.043	51.26	9	9	398.09	48.74	9	9																	68.75	10.47	2	2
Q5VT79	Annexin A8-like protein 1 OS=Homo sapiens OX=9606 GN=ANXA8L1 PE=2 SV=2 - [AXA81_HUMAN]	46.18	4	1	10	22	2.09033e+06	2.20037e+07	4.1213e+07	0	0	0	0	0	0	0	0	85.08	9.17	2	2	420.578	42.81	9	10	671.76	38.23	8	10
Q92597	Protein NDRG1 OS=Homo sapiens OX=9606 GN=NDRG1 PE=1 SV=1 - [NDRG1_HUMAN]	50.76	12	10	10	21	4.04693e+06	3.11641e+07	8.49538e+07	0	1.83858e+06	0	0	0	0	0	0	61.29	10.15	1	1	321.76	41.62	8	8	463.46	50.76	10	10					55.27	8.12	2	2
C4AM86	Keratin, type I cuticular Ha5 OS=Homo sapiens OX=9606 GN=KRT35 PE=1 SV=1 - [C4AM86_HUMAN]	26.59	2	3	10	21	6.4743e+06	0	0	0	2.78795e+08	8.6231e+06	0	0	0	0	0	39.3	1.65	1	1													670.9	24.94	9	18	92.47	4.47	2	2
P13928	Annexin A8 OS=Homo sapiens OX=9606 GN=ANXA8 PE=1 SV=3 - [ANXA8_HUMAN]	46.18	3	1	10	19	2.09033e+06	2.20037e+07	4.1213e+07	0	0	0	0	0	0	0	0	85.08	9.17	2	2	363.005	35.17	8	8	595.58	38.23	8	9
P42357	Histidine ammonia-lyase OS=Homo sapiens OX=9606 GN=HAL PE=1 SV=1 - [HUTH_HUMAN]	25.88	5	10	10	18	3.54466e+06	6.35985e+06	2.2878e+07	0	0	4.97273e+06	0	1.98362e+06	0	0	0	42.31	4.57	2	2	88.24	13.7	5	5	234.39	22.22	8	8									77.11	4.26	2	2					25.43	2.74	1	1
Q15019	Septin-2 OS=Homo sapiens OX=9606 GN=SEPT2 PE=1 SV=1 - [SEPT2_HUMAN]	47.37	18	10	10	18	0	6.738e+06	2.46323e+07	0	0	0	0	2.15132e+06	1.12276e+06	0	0					190.51	24.1	6	6	445.48	44.32	9	9																	47.43	7.76	2	2
P00367	Glutamate dehydrogenase 1, mitochondrial OS=Homo sapiens OX=9606 GN=GLUD1 PE=1 SV=2 - [DHE3_HUMAN]	32.62	2	10	10	17	0	1.87471e+07	6.00159e+07	0	0	0	0	3.30773e+06	2.28543e+06	0	0					152.61	14.52	5	5	450.71	32.62	10	10																	45.77	1.43	1	1
P54920	Alpha-soluble NSF attachment protein OS=Homo sapiens OX=9606 GN=NAPA PE=1 SV=3 - [SNAA_HUMAN]	51.19	12	10	10	14	1.23199e+06	3.70291e+06	1.82014e+07	0	0	0	0	0	0	0	0	26.22	4.41	1	1	162.51	22.71	5	5	377.74	44.07	8	8
P09960	Leukotriene A-4 hydrolase OS=Homo sapiens OX=9606 GN=LTA4H PE=1 SV=2 - [LKHA4_HUMAN]	22.59	2	10	10	14	0	3.61803e+06	1.35287e+07	0	0	0	0	0	0	0	0					154.79	12.27	6	6	369.69	19.64	8	8
Q9Y446	Plakophilin-3 OS=Homo sapiens OX=9606 GN=PKP3 PE=1 SV=1 - [PKP3_HUMAN]	21.46	7	10	10	13	0	3.36643e+06	1.47381e+07	0	0	0	0	0	0	0	0					115.69	8.28	4	4	420.25	16.44	8	9
Q6KB66	Keratin, type II cytoskeletal 80 OS=Homo sapiens OX=9606 GN=KRT80 PE=1 SV=2 - [K2C80_HUMAN]	20.8	9	8	9	107	1.8283e+08	2.52082e+07	2.58138e+07	0	0	1.84942e+09	2.70725e+08	3.26203e+07	2.6778e+07	4.10529e+07	2.5659e+07	1122.36	9.51	4	27	110.91	5.31	2	2	127.8	5.31	2	2									2102.32	16.59	7	47	988.34	2.43	1	25	50.66	2.43	1	1
Q07507	Dermatopontin OS=Homo sapiens OX=9606 GN=DPT PE=1 SV=2 - [DERM_HUMAN]	66.17	1	9	9	90	2.0693e+08	1.04556e+08	5.61337e+08	1.52481e+07	4.69897e+07	1.33735e+08	4.07029e+07	1.97111e+08	6.07327e+07	7.18948e+07	1.30132e+07	612.82	66.17	9	12	372.95	26.87	4	6	892.07	66.17	9	17	195.11	29.35	4	5	326.75	39.8	6	7	232.06	27.36	5	7	235.94	39.8	5	6	549.21	60.7	8	14
P69905	Hemoglobin subunit alpha OS=Homo sapiens OX=9606 GN=HBA1 PE=1 SV=2 - [HBA_HUMAN]	83.8	2	9	9	75	1.46539e+08	1.64487e+08	1.98429e+09	0	1.86657e+07	9.63125e+07	2.30853e+07	2.80648e+08	8.21831e+07	2.62036e+07	0	241.64	71.13	6	8	303.22	77.46	7	10	614.22	77.46	8	18					51.53	17.61	2	2	190.07	36.62	4	6	148.49	39.44	3	4	356.28	77.46	7	13
P02042	Hemoglobin subunit delta OS=Homo sapiens OX=9606 GN=HBD PE=1 SV=2 - [HBD_HUMAN]	71.43	8	4	9	71	2.03832e+08	1.79346e+08	2.1143e+09	2.39041e+07	2.32723e+07	2.01348e+08	3.65311e+07	3.04961e+08	5.59837e+07	3.96951e+07	9.25907e+06	348.12	50.34	7	10	308.63	39.46	5	6	786.58	71.43	9	23	25.57	6.8	1	1	67.99	24.49	3	3	345.64	41.5	6	8	32.99	6.8	1	1	285.15	56.46	7	9
P61981	14-3-3 protein gamma OS=Homo sapiens OX=9606 GN=YWHAG PE=1 SV=2 - [1433G_HUMAN]	48.18	7	7	9	59	2.66514e+08	3.31156e+08	1.21235e+09	1.68451e+07	3.79628e+07	8.73208e+07	5.20924e+06	3.95945e+07	5.39362e+06	1.46541e+07	6.27411e+06	490.23	48.18	9	12	294.49	31.98	6	7	515.52	42.51	8	12	43.84	4.05	1	1	92.95	16.6	3	3	180.24	23.89	5	6	70.34	11.74	2	2	327.26	31.17	6	8
P60660	Myosin light polypeptide 6 OS=Homo sapiens OX=9606 GN=MYL6 PE=1 SV=2 - [MYL6_HUMAN]	76.16	11	1	9	50	9.31801e+07	7.7864e+07	4.77044e+08	3.00125e+06	1.18059e+07	1.04614e+08	8.07515e+06	9.43854e+07	25879726	1.62522e+07	2.6695e+06	306.14	70.2	8	8	164.37	34.44	4	4	437.09	70.2	8	9	32.21	9.93	1	1	191.08	31.13	5	5	280.61	40.4	6	7	128.43	22.52	3	3	273.74	50.99	6	6
G8JLA2	Myosin light polypeptide 6 OS=Homo sapiens OX=9606 GN=MYL6 PE=1 SV=1 - [G8JLA2_HUMAN]	75.66	12	1	9	50	9.31801e+07	7.7864e+07	4.77044e+08	3.00125e+06	1.18059e+07	1.04614e+08	8.07515e+06	9.43854e+07	25879726	1.62522e+07	2.6695e+06	315.64	69.74	8	8	173.65	51.97	5	5	375.79	51.97	7	8	32.21	9.87	1	1	191.08	30.92	5	5	280.61	40.13	6	7	128.43	22.37	3	3	273.74	50.66	6	6
P78385	Keratin, type II cuticular Hb3 OS=Homo sapiens OX=9606 GN=KRT83 PE=1 SV=2 - [KRT83_HUMAN]	20.08	2	1	9	42	0	0	259896249	0	7.37895e+08	0	0	0	0	0	0	39.8994	2.23	1	2					26.8	2.23	1	1					1484.94	20.08	9	37	47.4167	2.23	1	2
B1AK87	Capping protein (Actin filament) muscle Z-line, beta, isoform CRA_a OS=Homo sapiens OX=9606 GN=CAPZB PE=1 SV=1 - [B1AK87_HUMAN]	48.46	4	9	9	34	9.84502e+06	1.49551e+07	6.68097e+07	0	1.54407e+06	3.83808e+06	0	3.85658e+06	1.01374e+06	822504	0	234.52	40.38	7	7	293.45	48.08	8	9	458.18	48.46	9	10					76.81	9.62	1	1	70.59	13.46	2	2					121.92	21.15	3	3
P67936	Tropomyosin alpha-4 chain OS=Homo sapiens OX=9606 GN=TPM4 PE=1 SV=3 - [TPM4_HUMAN]	34.27	8	3	9	33	2.27462e+07	1.97649e+07	9.81278e+06	7081565	1.37293e+07	0	0	5.3283e+07	0	1.68969e+07	0	323.97	32.66	8	8	297.341	32.66	6	7	151.97	14.52	3	3	105.6	12.1	3	3	126.594	12.5	4	4									134.14	8.47	2	3
O14818	Proteasome subunit alpha type-7 OS=Homo sapiens OX=9606 GN=PSMA7 PE=1 SV=1 - [PSA7_HUMAN]	50.4	5	9	9	31	1.26115e+07	1.29645e+07	5.93697e+07	0	685851	8.86153e+06	0	4.18465e+06	3.73368e+06	2.55083e+06	0	167.91	29.03	4	4	262.91	46.37	7	7	396.38	44.76	8	8					27.44	4.44	1	1	171.09	33.87	5	5					145.35	14.11	3	3
Q96QA5	Gasdermin-A OS=Homo sapiens OX=9606 GN=GSDMA PE=1 SV=4 - [GSDMA_HUMAN]	39.78	2	9	9	26	3.11854e+06	1.03772e+07	1.44848e+07	0	905252	1.23457e+07	0	2.64672e+06	1.61683e+06	973872	0	150.12	10.56	2	2	259.747	25.39	6	6	556.43	33.03	6	7					59.68	5.84	1	1	264.68	15.51	4	5					177.59	10.79	2	2
P62424	60S ribosomal protein L7a OS=Homo sapiens OX=9606 GN=RPL7A PE=1 SV=2 - [RL7A_HUMAN]	31.58	3	9	9	26	1.23817e+07	9.68823e+06	5.06217e+07	0	1.60985e+06	1.95147e+06	0	3.0082e+06	1.48585e+06	0	0	289.48	27.82	7	7	128.98	25.94	5	5	292.21	31.58	8	8					35.09	14.29	2	2	20.25	9.02	1	1					49.75	15.04	2	2
P32119	Peroxiredoxin-2 OS=Homo sapiens OX=9606 GN=PRDX2 PE=1 SV=5 - [PRDX2_HUMAN]	47.47	2	8	9	25	1.49753e+07	2.87499e+07	1.1378e+08	1.33993e+06	0	3.68206e+07	0	8.35349e+06	3.5115e+06	3.24175e+06	0	140.21	39.39	4	4	162.54	27.27	5	5	317.5	47.47	8	8	27.39	5.56	1	1					95	14.65	2	2					34.26	9.09	1	1
P61978	Heterogeneous nuclear ribonucleoprotein K OS=Homo sapiens OX=9606 GN=HNRNPK PE=1 SV=1 - [HNRPK_HUMAN]	35.64	3	9	9	22	1.34096e+06	2.03836e+07	6.02554e+07	0	1.11667e+06	0	0	3.30361e+06	1.18166e+06	0	0	90.37	9.94	3	3	268.75	22.68	6	6	377.11	35.64	9	9					42.03	2.59	1	1									45.39	6.26	2	2
A0A087WWU8	Tropomyosin alpha-3 chain OS=Homo sapiens OX=9606 GN=TPM3 PE=1 SV=1 - [A0A087WWU8_HUMAN]	27.75	7	6	9	20	1.82754e+07	1.08186e+07	6.49833e+06	1.27067e+07	1.12914e+07	2.73484e+06	0	7.11412e+07	0	1.44585e+07	0	120.36	13.66	4	4	150.62	21.15	4	4	121.42	16.74	3	3	64.59	4.41	1	1	121.29	11.01	3	3	29.43	4.85	1	1					65.43	4.41	1	1
P06744	Glucose-6-phosphate isomerase OS=Homo sapiens OX=9606 GN=GPI PE=1 SV=4 - [G6PI_HUMAN]	26.16	12	9	9	20	0	1.17932e+07	5.39426e+07	0	0	0	0	1.11369e+06	0	0	0					389.021	13.44	6	8	517.16	24.91	8	10																	51.63	5.73	2	2
P05089	Arginase-1 OS=Homo sapiens OX=9606 GN=ARG1 PE=1 SV=2 - [ARGI1_HUMAN]	46.58	1	9	9	19	1.16551e+07	4.04904e+06	1.65022e+07	0	0	1.61601e+07	0	1.75001e+06	0	0	0	174.1	21.43	4	4	139.86	9.32	2	2	314.42	30.43	5	5									232.511	28.88	6	6					92.37	9.32	2	2
A6NLN1	Polypyrimidine tract binding protein 1, isoform CRA_b OS=Homo sapiens OX=9606 GN=PTBP1 PE=1 SV=4 - [A6NLN1_HUMAN]	35.48	9	9	9	19	1.01228e+06	1.14204e+07	3.20418e+07	0	0	0	0	0	0	741253	0	54.53	3.98	1	1	231.13	19.35	5	5	652.1	35.48	9	11																	21.43	4.36	1	1
P30740	Leukocyte elastase inhibitor OS=Homo sapiens OX=9606 GN=SERPINB1 PE=1 SV=1 - [ILEU_HUMAN]	34.04	5	8	9	19	0	1.72106e+07	7.46715e+07	0	0	0	0	0	0	1.17665e+06	0					191.19	21.11	6	7	414.87	34.04	9	11
P00491	Purine nucleoside phosphorylase OS=Homo sapiens OX=9606 GN=PNP PE=1 SV=2 - [PNPH_HUMAN]	49.13	4	9	9	19	0	8.34483e+06	3.12669e+07	0	0	3.5526e+06	0	0	0	0	0					304.51	33.22	6	7	452.25	44.29	8	10									59.66	11.07	2	2
Q99536	Synaptic vesicle membrane protein VAT-1 homolog OS=Homo sapiens OX=9606 GN=VAT1 PE=1 SV=2 - [VAT1_HUMAN]	40.71	7	9	9	18	0	6.44007e+06	3.84345e+07	0	0	0	0	3.04833e+06	0	0	0					246.43	21.12	5	5	446.82	40.71	9	10																	100.22	13.49	3	3
Q9UQ80	Proliferation-associated protein 2G4 OS=Homo sapiens OX=9606 GN=PA2G4 PE=1 SV=3 - [PA2G4_HUMAN]	39.85	5	9	9	17	6.22399e+06	9.30572e+06	5.17582e+07	0	1.77492e+06	0	0	0	0	2.54339e+06	0	63.34	7.61	2	2	148.67	20.05	4	4	309.756	39.85	9	9					29.8	3.3	1	1
Q8WVV4	Protein POF1B OS=Homo sapiens OX=9606 GN=POF1B PE=1 SV=3 - [POF1B_HUMAN]	21.39	1	9	9	17	1.46786e+07	3840614	9.97637e+06	0	0	8.56257e+06	0	0	0	0	0	209.8	17.15	7	8	79.98	5.6	3	3	91.15	6.28	3	3									106.59	5.94	3	3
Q16555	Dihydropyrimidinase-related protein 2 OS=Homo sapiens OX=9606 GN=DPYSL2 PE=1 SV=1 - [DPYL2_HUMAN]	27.8	4	7	9	17	0	5.91002e+06	2.098e+07	0	0	0	0	0	0	0	0					245.08	21.15	7	7	617.42	27.8	9	10
P30153	Serine/threonine-protein phosphatase 2A 65 kDa regulatory subunit A alpha isoform OS=Homo sapiens OX=9606 GN=PPP2R1A PE=1 SV=4 - [2AAA_HUMAN]	25.47	8	9	9	15	0	2.46465e+06	9.38876e+06	0	0	0	0	0	0	0	0					175.44	10.7	4	5	446.81	25.47	9	10
P36578	60S ribosomal protein L4 OS=Homo sapiens OX=9606 GN=RPL4 PE=1 SV=5 - [RL4_HUMAN]	26.93	4	9	9	14	0	1.52847e+07	3.81459e+07	0	2.76367e+06	0	0	0	0	0	0					209.33	24.12	8	8	132.6	15.93	5	5					45.23	2.81	1	1
P05120	Plasminogen activator inhibitor 2 OS=Homo sapiens OX=9606 GN=SERPINB2 PE=1 SV=2 - [PAI2_HUMAN]	46.99	6	9	9	13	0	6.90359e+06	3.39669e+07	0	0	0	0	0	0	0	0					251.79	32.53	6	6	413.31	36.63	7	7
Q96QK1	Vacuolar protein sorting-associated protein 35 OS=Homo sapiens OX=9606 GN=VPS35 PE=1 SV=2 - [VPS35_HUMAN]	20.1	1	9	9	13	0	4.20958e+06	1.36976e+07	0	0	0	0	0	0	0	0					153.21	7.54	4	4	306.46	20.1	9	9
P01833	Polymeric immunoglobulin receptor OS=Homo sapiens OX=9606 GN=PIGR PE=1 SV=4 - [PIGR_HUMAN]	17.54	1	9	9	13	0	0	0	0	0	4.60328e+06	879241	0	0	1.31857e+07	288965																					86.53	6.54	3	3	69.06	2.49	1	1
E7ENZ3	T-complex protein 1 subunit epsilon OS=Homo sapiens OX=9606 GN=CCT5 PE=1 SV=1 - [E7ENZ3_HUMAN]	34.98	4	8	9	12	0	6.69584e+06	1.84145e+07	0	0	0	0	0	0	0	0					139.12	15.43	5	5	263	30.45	7	7
P00488	Coagulation factor XIII A chain OS=Homo sapiens OX=9606 GN=F13A1 PE=1 SV=4 - [F13A_HUMAN]	23.36	4	9	9	11	0	7.5894e+06	2.39344e+07	0	0	0	0	1.49521e+06	0	0	0					62.55	2.32	1	1	341.15	21.17	8	9																	30.51	2.19	1	1
A0A087X0X3	Heterogeneous nuclear ribonucleoprotein M OS=Homo sapiens OX=9606 GN=HNRNPM PE=1 SV=1 - [A0A087X0X3_HUMAN]	17.4	10	9	9	11	0	1.88649e+06	2.69185e+07	0	0	0	0	0	0	0	0					112.76	5.34	2	2	362.43	17.4	9	9
P62805	Histone H4 OS=Homo sapiens OX=9606 GN=HIST1H4A PE=1 SV=2 - [H4_HUMAN]	43.69	1	8	8	87	8.13238e+08	6.65171e+08	2.25908e+09	1.8613e+07	1.04528e+08	3.53201e+08	1.56706e+08	9.05753e+08	2.96439e+08	1.89452e+08	1.53951e+08	376.9	43.69	7	13	277.15	41.75	5	8	337.22	43.69	7	10	123.66	21.36	4	4	225.32	33.01	5	7	239.13	43.69	6	8	187.97	32.04	4	6	380.86	42.72	7	11
P04792	Heat shock protein beta-1 OS=Homo sapiens OX=9606 GN=HSPB1 PE=1 SV=2 - [HSPB1_HUMAN]	61.95	3	8	8	67	1.39952e+08	2.08215e+08	7.86414e+08	8.30741e+06	3.49777e+07	6.49779e+07	3.47482e+06	8.59326e+07	3.0985e+07	2.91095e+07	3.06029e+06	442.16	40	6	10	479.45	40	6	9	592.87	61.95	8	12	69.49	16.1	2	2	193.11	40	5	6	277.88	58.54	6	8	51.28	8.78	2	2	309.68	54.63	6	8
Q9NZT1	Calmodulin-like protein 5 OS=Homo sapiens OX=9606 GN=CALML5 PE=1 SV=2 - [CALL5_HUMAN]	69.86	1	8	8	63	1.46614e+08	6.61724e+07	3.4177e+08	1.80452e+07	3.16975e+07	2.03791e+07	0	1.45417e+07	2.49866e+06	4.95941e+06	2.89887e+06	526.42	69.86	7	9	584.47	63.7	6	9	781.919	69.86	8	10	279.41	40.41	5	6	395.85	53.42	6	7	517.93	43.84	5	6					288.09	45.21	5	6
P0DP23	Calmodulin-1 OS=Homo sapiens OX=9606 GN=CALM1 PE=1 SV=1 - [CALM1_HUMAN]	71.81	10	7	8	53	1.73948e+08	5.11526e+07	2.30601e+08	1.67047e+07	3.89679e+07	90146314	2.63062e+06	3.25892e+07	1.76608e+07	1.81912e+07	0	562.44	71.81	7	12	214.38	46.98	4	5	593.24	71.81	6	11	152.41	14.77	1	3	232.93	34.9	3	5	258.84	30.87	3	5	67.14	25.5	2	2	307.1	46.98	4	6
P63241	Eukaryotic translation initiation factor 5A-1 OS=Homo sapiens OX=9606 GN=EIF5A PE=1 SV=2 - [IF5A1_HUMAN]	61.69	8	8	8	51	4.85406e+07	3.17251e+07	1.27231e+08	2.89162e+06	7.72042e+06	2.28624e+07	1.74744e+06	7.77366e+06	2.26095e+06	1.40776e+07	0	578.91	50.65	6	10	447.95	61.04	6	9	599.74	50	5	8	117.75	38.96	3	3	210.98	38.96	4	5	251.8	34.42	4	4	109.62	23.38	2	2	227.61	50	5	5
P19105	Myosin regulatory light chain 12A OS=Homo sapiens OX=9606 GN=MYL12A PE=1 SV=2 - [ML12A_HUMAN]	74.85	3	1	8	51	5.98673e+07	3.17088e+07	2.26694e+08	0	5.22976e+06	2.65438e+07	5.21298e+06	5.41791e+07	5.08844e+06	6.28231e+06	5.26397e+06	488.44	74.85	8	9	267.51	39.77	5	6	477.5	63.16	7	8					125.78	26.9	3	3	277.99	24.56	3	4	155.2	33.33	4	4	412.54	74.85	8	9
O14950	Myosin regulatory light chain 12B OS=Homo sapiens OX=9606 GN=MYL12B PE=1 SV=2 - [ML12B_HUMAN]	74.42	1	1	8	51	5.98673e+07	3.17088e+07	2.26694e+08	0	5.22976e+06	2.65438e+07	5.21298e+06	5.41791e+07	5.08844e+06	6.28231e+06	5.26397e+06	553.44	74.42	8	10	267.51	39.53	5	6	487.56	62.79	7	8					125.78	26.74	3	3	277.99	24.42	3	4	155.2	33.14	4	4	371.18	56.98	7	8
P15088	Mast cell carboxypeptidase A OS=Homo sapiens OX=9606 GN=CPA3 PE=1 SV=2 - [CBPA3_HUMAN]	27.58	1	8	8	50	2.9053e+07	4.73633e+07	1.44077e+08	1.29562e+06	8.84593e+06	17028104	5.97677e+06	7.45349e+07	3.19107e+07	1.85651e+07	0	254.69	24.22	7	7	299.76	17.99	5	6	365.49	22.06	6	8	40.09	2.16	1	1	110.82	7.43	3	3	255.05	18.23	5	6	81.57	11.99	3	3	293.75	16.31	6	6
P05387	60S acidic ribosomal protein P2 OS=Homo sapiens OX=9606 GN=RPLP2 PE=1 SV=1 - [RLA2_HUMAN]	88.7	2	7	8	49	1.06599e+08	5.00485e+07	3.22752e+08	4.32486e+06	1.20112e+07	9.4017e+07	3.6015e+06	2.50219e+07	6.00726e+06	6.31997e+06	2.83284e+06	479.55	70.43	6	10	187.95	69.57	4	5	547.64	88.7	7	10	77.01	26.96	2	2	161.08	55.65	3	4	343.33	70.43	5	8	33.59	10.43	1	1	165.15	55.65	3	4
Q562R1	Beta-actin-like protein 2 OS=Homo sapiens OX=9606 GN=ACTBL2 PE=1 SV=2 - [ACTBL_HUMAN]	27.66	1	2	8	47	5.47419e+07	9.01726e+08	2.91133e+09	2.08351e+07	1.54655e+07	2.84808e+07	8.51479e+06	1.61353e+08	4.41524e+07	3.23343e+07	5.14087e+06	99.34	11.17	3	3	222.2	11.17	3	5	487.29	27.13	7	16	31.09	4.79	1	1	150.2	10.37	2	2	72.11	6.38	2	2	31.27	4.79	1	1	86.82	11.17	3	4
P24844	Myosin regulatory light polypeptide 9 OS=Homo sapiens OX=9606 GN=MYL9 PE=1 SV=4 - [MYL9_HUMAN]	74.42	1	4	8	47	4.69011e+07	3.05182e+07	2.08115e+08	0	5.22976e+06	2.52734e+07	7.43002e+06	7.34689e+07	9.75576e+06	1.05924e+07	0	407.17	51.16	6	7	259.97	56.4	5	6	507.53	68.02	7	9					125.78	26.74	3	3	74.34	6.4	1	1	167.15	55.81	5	5	486.25	74.42	8	10
X6RJP6	Transgelin-2 (Fragment) OS=Homo sapiens OX=9606 GN=TAGLN2 PE=1 SV=1 - [X6RJP6_HUMAN]	62.57	2	8	8	42	2.23451e+07	3.6108e+07	1.48487e+08	0	5.57208e+06	7.09677e+06	454286	8.97321e+06	1.94051e+06	0	0	354.91	55.08	7	8	350.26	56.68	7	7	527.22	51.34	7	10					93.45	24.06	3	3	258.67	35.29	4	5	33.55	10.16	1	1	291.41	31.55	4	6
F8W6I7	Heterogeneous nuclear ribonucleoprotein A1 OS=Homo sapiens OX=9606 GN=HNRNPA1 PE=1 SV=2 - [F8W6I7_HUMAN]	31.92	8	7	8	34	2.06621e+07	2.15263e+07	5.17552e+07	0	3.88598e+06	2583665	0	6.78505e+06	1.20616e+06	0	0	327.46	31.92	8	8	228.41	21.5	6	7	286.51	31.6	7	9					113.57	13.03	3	3	75.36	10.42	2	2					156.17	13.68	4	4
Q01995	Transgelin OS=Homo sapiens OX=9606 GN=TAGLN PE=1 SV=4 - [TAGL_HUMAN]	46.77	3	8	8	33	1.37082e+07	6.90733e+07	1.7787e+08	0	3.90051e+06	1.20707e+07	6.12672e+06	9.44493e+07	1.60274e+07	1.42982e+07	0	100.15	25.87	4	4	226.99	33.83	6	6	194.33	36.32	6	7					81.56	10.45	2	2	47.43	10.95	2	2	55.88	12.44	2	2	201.85	35.82	6	6
P23946	Chymase OS=Homo sapiens OX=9606 GN=CMA1 PE=1 SV=1 - [CMA1_HUMAN]	43.72	1	8	8	32	2.23724e+07	1.37064e+07	8.22018e+07	0	0	5.81395e+06	0	1.40943e+07	2.28044e+06	1.96696e+06	0	280.71	37.25	6	7	169.35	23.89	3	4	401.23	42.11	7	9									69.46	20.24	3	3					204.27	24.29	4	5
P52565	Rho GDP-dissociation inhibitor 1 OS=Homo sapiens OX=9606 GN=ARHGDIA PE=1 SV=3 - [GDIR1_HUMAN]	51.96	6	8	8	32	2.45829e+07	1.84851e+07	9.81755e+07	0	0	1.51298e+07	0	1.1343e+07	3.51919e+06	2804287	0	189.97	44.61	6	8	215.03	42.65	6	6	400.13	51.96	8	11									82	15.2	2	2					79.45	14.22	2	2
P22626	Heterogeneous nuclear ribonucleoproteins A2/B1 OS=Homo sapiens OX=9606 GN=HNRNPA2B1 PE=1 SV=2 - [ROA2_HUMAN]	28.05	2	7	8	30	1.22929e+07	2.74401e+07	5.42465e+07	0	3.43116e+06	2.15559e+06	0	6.35197e+06	1.78368e+06	3.40287e+06	0	314	23.51	6	7	349.8	21.25	6	7	380.43	20.68	5	7					69.52	11.61	2	3	27.47	4.53	1	1					113.67	7.37	2	2
P01857	Immunoglobulin heavy constant gamma 1 OS=Homo sapiens OX=9606 GN=IGHG1 PE=1 SV=1 - [IGHG1_HUMAN]	39.09	3	7	8	27	0	3.05085e+07	9.37706e+07	0	0	3.39398e+06	0	2.79281e+07	9.20412e+06	4.18923e+06	0					282.9	39.09	8	8	303.75	35.76	7	8									53.72	5.15	1	1					134.72	26.67	5	5
[truncated: 822 more rows]
[truncated: 15 more columns]

## Sheet: Gene ontology
High proteins in MS									High proteins in MS				High proteins in MSOA									High proteins in MSOA
[truncated: 763 more rows]
