# Supplementary material for: Host Responses in an Ex Vivo Human Skin Model Challenged With Malassezia sympodialis
Source: Front Cell Infect Microbiol. 2021 Jan 21;10:561382. doi: 10.3389/fcimb.2020.561382 (PMC7859105; doi:10.3389/fcimb.2020.561382)
Supplement: S2 — Results Supplementary Material S2 Malassezia sympodialis proteins. [file Table_2.xlsx]

## Sheet: Summary index 1st exp
Sample name	Brief description						Name in PRIDE db
MS6	Malassezia infection day 6.4 Malassezia proteins						MI_d6_malassezia
MSOA6	Malassezia infection + Oleic acid day 6.4 Malassezia proteins						MI_OA_d6_malassezia
	Number 6 after a condition is the days of incubation
	Number after 6 is the biological replicate

## Sheet: Summary index experiments 2-4
Key to columns and sample names
Column heading contains	Sample name	Brief description (Malassezia proteins)		Name in PRIDE db
A5	NC61	Negative control day 6.1 Malassezia		NC_d6_1_malassezia
B5	NC62	Negative control day 6.2 Malassezia		NC_d6_2_malassezia
C5	NC63	Negative control day 6.3 Malassezia		NC_d6_3_malassezia
D5	MS61	Malassezia infection day 6.1		MI_d6_1_malassezia
E5	MS62	Malassezia infection day 6.2		MI_d6_2_malassezia
F5	MS63	Malassezia infection day 6.3		MI_d6_3_malassezia
G5	MSOA1	Malassezia infection + Oleic acid day 6.1		MI_OA_d6_1_malassezia
H5	MSOA2	Malassezia infection + Oleic acid day 6.2		MI_OA_d6_2_malassezia
I5	MSOA3	Malassezia infection + Oleic acid day 6.3		MI_OA_d6_3_malassezia
J5	NCOA1	Negative control + Oleic acid day 6.1 Malassezia		NC_OA_d6_1_malassezia
K5	NCOA2	Negative control + Oleic acid day 6.2 Malassezia		NC_OA_d6_2_malassezia
Number 6 after a condition is the days of incubation
Number after 6 is the biological replicate

## Sheet: Malassezia proteins in all exp
Accession	Description	MS6: Area	MS6.1 Area	MS6.2 Area	MS6.3 Area	MSOA6.1 Area	MSOA6.2 Area	MSOA6.3 Area	MSOA6: Area	Uniprot identification of uncharacterized proteins
M5EBK1	Histone H2A OS=Malassezia sympodialis (strain ATCC 42132) OX=1230383 GN=HTA2 PE=3 SV=1 - [M5EBK1_MALS4]	1.33302e+10	0	0	0	0	0	0	3.91195e+09
M5EM96	Histone H3 OS=Malassezia sympodialis (strain ATCC 42132) OX=1230383 GN=HHT2 PE=3 SV=1 - [M5EM96_MALS4]	1.14304e+09	0	0	0	0	0	0	1.87523e+09
M5EQ32	Uncharacterized protein OS=Malassezia sympodialis (strain ATCC 42132) OX=1230383 GN=MSY001_2566 PE=4 SV=1 - [M5EQ32_MALS4]	0	0	0	0	0	9.13403e+06	2.42481e+06	5.06823e+08
M5EA66	Uncharacterized protein OS=Malassezia sympodialis (strain ATCC 42132) OX=1230383 GN=MSY001_2048 PE=4 SV=1 - [M5EA66_MALS4]	1.21262e+07	0	0	0	0	0	0	299960402	DPBB_1 domain-containing protein
M5E4C0	Uncharacterized protein OS=Malassezia sympodialis (strain ATCC 42132) OX=1230383 GN=MSY001_0184 PE=4 SV=1 - [M5E4C0_MALS4]	0	0	0	0	0	5.71457e+06	0	2.31885e+08
M5EQF7	Histone H2B OS=Malassezia sympodialis (strain ATCC 42132) OX=1230383 GN=HTB2 PE=3 SV=1 - [M5EQF7_MALS4]	0	0	0	0	0	1.59978e+06	0	2.08177e+08
M5E758	Peptidylprolyl isomerase OS=Malassezia sympodialis (strain ATCC 42132) OX=1230383 GN=FPR1 PE=4 SV=1 - [M5E758_MALS4]	0	0	0	0	1.30845e+06	4.92867e+06	2.01226e+06	1.99541e+08
M5EAA9	Uncharacterized protein OS=Malassezia sympodialis (strain ATCC 42132) OX=1230383 GN=MSY001_1842 PE=4 SV=1 - [M5EAA9_MALS4]	0	0	0	0	0	1.01584e+07	0	1.75237e+08	DPBB_1 domain-containing protein
M5E5S8	Uncharacterized protein OS=Malassezia sympodialis (strain ATCC 42132) OX=1230383 GN=MSY001_0447 PE=4 SV=1 - [M5E5S8_MALS4]	0	0	0	0	2.79425e+06	8.09592e+06	2.29995e+06	1.75063e+08	SCP2 domain-containing protein
M5E6V3	Thioredoxin OS=Malassezia sympodialis (strain ATCC 42132) OX=1230383 GN=Mala s 13 PE=3 SV=1 - [M5E6V3_MALS4]	14090351	0	0	0	2.20506e+06	8.30685e+06	3.22804e+06	1.70321e+08
M5EAM7	Allergen OS=Malassezia sympodialis (strain ATCC 42132) OX=1230383 GN=Mala s 5 PE=4 SV=1 - [M5EAM7_MALS4]	0	0	0	0	0	9.29305e+06	0	1.58784e+08
M5EAC3	Nucleoside diphosphate kinase OS=Malassezia sympodialis (strain ATCC 42132) OX=1230383 GN=MSY001_2089 PE=3 SV=1 - [M5EAC3_MALS4]	4.08227e+07	0	0	0	0	4.04824e+06	1.43027e+06	1.57681e+08
M5ENF2	Allergen OS=Malassezia sympodialis (strain ATCC 42132) OX=1230383 GN=Mala s 9 PE=4 SV=1 - [M5ENF2_MALS4]	0	0	0	0	0	2.14368e+06	0	1.54042e+08
M5EDU6	Uncharacterized protein OS=Malassezia sympodialis (strain ATCC 42132) OX=1230383 GN=MSY001_3256 PE=4 SV=1 - [M5EDU6_MALS4]	2.65681e+07	0	0	0	0	0	0	1.49135e+08
M5EIX7	Uncharacterized protein OS=Malassezia sympodialis (strain ATCC 42132) OX=1230383 GN=MSY001_0244 PE=4 SV=1 - [M5EIX7_MALS4]	0	0	0	0	4.0865e+06	6.46031e+06	0	1.39782e+08
M5EM05	Peptidyl-prolyl cis-trans isomerase OS=Malassezia sympodialis (strain ATCC 42132) OX=1230383 GN=Mala s 6 PE=3 SV=1 - [M5EM05_MALS4]	0	0	0	0	0	9.2583e+06	3.63861e+06	1.33815e+08
M5EBK7	Uncharacterized protein OS=Malassezia sympodialis (strain ATCC 42132) OX=1230383 GN=MSY001_2988 PE=4 SV=1 - [M5EBK7_MALS4]	1.45485e+06	0	0	0	2.0561e+06	7.87945e+06	2.20844e+06	1.04657e+08
M5E6H0	Similar to S.cerevisiae protein PEP4 (Vacuolar aspartyl protease (Proteinase A)) OS=Malassezia sympodialis (strain ATCC 42132) OX=1230383 GN=MSY001_1030 PE=3 SV=1 - [M5E6H0_MALS4]	0	0	0	0	0	1.19916e+06	0	9.55826e+07
M5ECN9	Superoxide dismutase OS=Malassezia sympodialis (strain ATCC 42132) OX=1230383 GN=Mala s 11 PE=3 SV=1 - [M5ECN9_MALS4]	0	0	0	0	0	0	0	8.17084e+07
M5EAK3	Uncharacterized protein OS=Malassezia sympodialis (strain ATCC 42132) OX=1230383 GN=MSY001_2146 PE=4 SV=1 - [M5EAK3_MALS4]	0	0	0	0	0	6.86097e+06	0	7.5693e+07	Lipase_3 domain-containing protein
M5EC04	Uncharacterized protein OS=Malassezia sympodialis (strain ATCC 42132) OX=1230383 GN=MSY001_3146 PE=4 SV=1 - [M5EC04_MALS4]	0	0	0	0	0	1.71546e+06	0	6.8208e+07
M5E8I2	Similar to S.cerevisiae protein RPL22A (Ribosomal 60S subunit protein L22A) OS=Malassezia sympodialis (strain ATCC 42132) OX=1230383 GN=MSY001_1615 PE=4 SV=1 - [M5E8I2_MALS4]	0	0	0	0	0	1.29879e+06	0	6.611e+07
M5EAS6	Uncharacterized protein OS=Malassezia sympodialis (strain ATCC 42132) OX=1230383 GN=MSY001_2455 PE=4 SV=1 - [M5EAS6_MALS4]	1.12131e+07	0	0	0	0	0	0	62218563	pH-response regulator protein palC
M5EBW9	Uncharacterized protein OS=Malassezia sympodialis (strain ATCC 42132) OX=1230383 GN=MSY001_2624 PE=4 SV=1 - [M5EBW9_MALS4]	0	0	0	0	0	1.83226e+06	0	5.97626e+07
M5E610	Peptidyl-prolyl cis-trans isomerase OS=Malassezia sympodialis (strain ATCC 42132) OX=1230383 GN=CPR5 PE=3 SV=1 - [M5E610_MALS4]	0	0	0	0	0	1.4684e+06	0	5.93015e+07
M5EAZ9	Protein component of the small (40S) ribosomal subunit OS=Malassezia sympodialis (strain ATCC 42132) OX=1230383 GN=RPS13 PE=3 SV=1 - [M5EAZ9_MALS4]	4.48389e+07	0	0	0	0	0	0	58368724
M5EQB0	Glyceraldehyde-3-phosphate dehydrogenase OS=Malassezia sympodialis (strain ATCC 42132) OX=1230383 GN=TDH1 PE=3 SV=1 - [M5EQB0_MALS4]	0	0	0	0	0	2.91432e+06	0	5.41153e+07
M5EJ19	Enolase I, a phosphopyruvate hydratase OS=Malassezia sympodialis (strain ATCC 42132) OX=1230383 GN=ENO1 PE=3 SV=1 - [M5EJ19_MALS4]	0	0	0	0	0	2.74832e+06	948192	5.32145e+07
M5E7H3	Uncharacterized protein OS=Malassezia sympodialis (strain ATCC 42132) OX=1230383 GN=MSY001_1189 PE=4 SV=1 - [M5E7H3_MALS4]	3.92481e+06	0	0	0	0	0	0	4.5623e+07
M5EQG0	Uncharacterized protein OS=Malassezia sympodialis (strain ATCC 42132) OX=1230383 GN=MSY001_2718 PE=4 SV=1 - [M5EQG0_MALS4]	0	0	0	0	0	1.87086e+06	0	3.52366e+07	Ribosomal_L18e/L15P domain-containing protein
M5EAX2	Allergen OS=Malassezia sympodialis (strain ATCC 42132) OX=1230383 GN=Mala s 12 PE=3 SV=1 - [M5EAX2_MALS4]	0	0	0	0	0	1.2265e+06	0	3.4378e+07
M5E4G0	Uncharacterized protein OS=Malassezia sympodialis (strain ATCC 42132) OX=1230383 GN=MSY001_0230 PE=3 SV=1 - [M5E4G0_MALS4]	0	0	0	0	0	0	0	3.34946e+07
M5EJ93	Ribosomal 60S subunit protein L10 OS=Malassezia sympodialis (strain ATCC 42132) OX=1230383 GN=RPL10 PE=4 SV=1 - [M5EJ93_MALS4]	0	0	0	0	0	0	0	2.75316e+07
M5ECC1	Transaldolase OS=Malassezia sympodialis (strain ATCC 42132) OX=1230383 GN=TAL1 PE=3 SV=1 - [M5ECC1_MALS4]	0	0	0	0	0	1.98581e+06	1.11996e+06	2.6113e+07
M5EBC7	Uncharacterized protein OS=Malassezia sympodialis (strain ATCC 42132) OX=1230383 GN=MSY001_2892 PE=3 SV=1 - [M5EBC7_MALS4]	0	0	0	0	0	1.7606e+06	0	2.30273e+07
M5E6G9	Ribosomal 60S subunit protein L17B OS=Malassezia sympodialis (strain ATCC 42132) OX=1230383 GN=RPL17B PE=3 SV=1 - [M5E6G9_MALS4]	0	0	0	0	0	1.35177e+06	0	2.2984e+07
M5E9D7	Uncharacterized protein OS=Malassezia sympodialis (strain ATCC 42132) OX=1230383 GN=MSY001_1541 PE=4 SV=1 - [M5E9D7_MALS4]	0	0	0	0	0	1.36935e+06	0	2.28009e+07	PKS_ER domain-containing protein
M5EBI7	Citrate synthase OS=Malassezia sympodialis (strain ATCC 42132) OX=1230383 GN=MSY001_2704 PE=3 SV=1 - [M5EBI7_MALS4]	0	0	0	0	0	1.59279e+06	808655	2.18356e+07
M5EAJ7	Protein that associates with ribosomes OS=Malassezia sympodialis (strain ATCC 42132) OX=1230383 GN=TMA19 PE=3 SV=1 - [M5EAJ7_MALS4]	0	0	0	0	0	1.96289e+06	0	2.04396e+07
M5E4T0	Similar to S.cerevisiae protein POR1 (Mitochondrial porin (Voltage-dependent anion channel)) OS=Malassezia sympodialis (strain ATCC 42132) OX=1230383 GN=MSY001_0112 PE=4 SV=1 - [M5E4T0_MALS4]	0	0	0	0	0	2.17421e+06	0	1.98235e+07
M5EAX4	Uncharacterized protein OS=Malassezia sympodialis (strain ATCC 42132) OX=1230383 GN=MSY001_2505 PE=3 SV=1 - [M5EAX4_MALS4]	0	0	0	0	0	1.85242e+06	0	1.69622e+07	Phosphoenolpyruvate carboxykinase (ATP)
M5EL20	Uncharacterized protein OS=Malassezia sympodialis (strain ATCC 42132) OX=1230383 GN=MSY001_1034 PE=4 SV=1 - [M5EL20_MALS4]	0	0	0	0	0	1.12727e+06	0	1.30509e+07
M5EJ16	Malate synthase OS=Malassezia sympodialis (strain ATCC 42132) OX=1230383 GN=DAL7 PE=3 SV=1 - [M5EJ16_MALS4]	0	0	0	0	0	1.09328e+06	0	4.2247e+06
M5E6W0	Ribosomal 60S subunit protein L3 OS=Malassezia sympodialis (strain ATCC 42132) OX=1230383 GN=RPL3 PE=3 SV=1 - [M5E6W0_MALS4]	5.81456e+06	0	1.9541e+06	0	0	0	0	0
M5E482	Malate dehydrogenase OS=Malassezia sympodialis (strain ATCC 42132) OX=1230383 GN=Mala s 4 PE=3 SV=1 - [M5E482_MALS4]	0	0	0	0	0	1.42343e+06	322711	0
M5E7V5	Uncharacterized protein OS=Malassezia sympodialis (strain ATCC 42132) OX=1230383 GN=KRE5 PE=4 SV=1 - [M5E7V5_MALS4]	0	0	0	0	0	3.30773e+06	2.28543e+06	0	GENE KRE5
M5EBA5	Uncharacterized protein OS=Malassezia sympodialis (strain ATCC 42132) OX=1230383 GN=MSY001_2388 PE=4 SV=1 - [M5EBA5_MALS4]	0	0	0	0	0	657171	244626	0	HIT domain-containing protein
M5E589	Allergen OS=Malassezia sympodialis (strain ATCC 42132) OX=1230383 GN=Mala s 1 PE=4 SV=1 - [M5E589_MALS4]	0	0	0	0	0	0	0	1.84591e+07
M5EJV1	Allergen OS=Malassezia sympodialis (strain ATCC 42132) OX=1230383 GN=Mala s 8 PE=4 SV=1 - [M5EJV1_MALS4]	0	0	0	0	0	0	0	97334068
Proteins identified in this table were not identified in their corresponding negative control. All proteins identified in both uninfected control and infected samples were excluded
Negative controls consisted uninfected skin samples, proteins identified as Malassezia sympodialis in uninfected samples were excluded

## Sheet: Allergens identified
Accession	Description	MS6: Area	MS6.1 Area	MS6.2 Area	MS6.3 Area	Total (all MS)	MSOA6.1 Area	MSOA6.2 Area	MSOA6.3 Area	MSOA6: Area	Total (all MSOA)
M5E589	Mala s 1	0	0	0	0	0	0	0	0	1.84591e+07	4.61478e+06
M5E482	Malate dehydrogenase (Mala s 4)	0	0	0	0	0	0	1.42343e+06	322711	0	436536
M5EAM7	Mala s 5	0	0	0	0	0	0	9.29305e+06	0	1.58784e+08	4.20192e+07
M5EM05	Peptidyl-prolyl cis-trans isomerase (Mala s 6)	0	0	0	0	0	0	9.2583e+06	3.63861e+06	1.33815e+08	3.6678e+07
M5EJV1	Mala s 8	0	0	0	0	0	0	0	0	97334068	24333517
M5ENF2	Mala s 9	0	0	0	0	0	0	2.14368e+06	0	1.54042e+08	3.90464e+07
M5ECN9	Superoxide dismutase (Mala s 11)	0	0	0	0	0	0	0	0	8.17084e+07	2.04271e+07
M5EAX2	Mala s 12	0	0	0	0	0	0	1.2265e+06	0	3.4378e+07	8.90112e+06
M5E6V3	Thioredoxin (Mala s 13)	14090351	0	0	0	3.52259e+06	2.20506e+06	8.30685e+06	3.22804e+06	1.70321e+08	4.60152e+07
