# Supplementary material for: Host Responses in an Ex Vivo Human Skin Model Challenged With Malassezia sympodialis
Source: Front Cell Infect Microbiol. 2021 Jan 21;10:561382. doi: 10.3389/fcimb.2020.561382 (PMC7859105; doi:10.3389/fcimb.2020.561382)
Supplement: S3 — Results Supplementary Material S3 Analysis of uninfected skin samples with and without OA. [file Table_3.xlsx]

## Sheet: Geneontoanalysis
		FOLD CHANGE		P VALUE
Accession	Description	NCOA/NC	MSOA/NCOA	ttestfoldncoa/nc	ttestfoldmsoa/ncoa
Q96DR5	BPI fold-containing family A member 2 OS=Homo sapiens OX=9606 GN=BPIFA2 PE=1 SV=2 - [BPIA2_HUMAN]	1.16686e+07	0	0.272228	0.272228
Q6MZM9	Proline-rich protein 27 OS=Homo sapiens OX=9606 GN=PRR27 PE=2 SV=1 - [PRR27_HUMAN]	2.90797e+06	0	0.272228	0.272228		Footnotes:
P23280	Carbonic anhydrase 6 OS=Homo sapiens OX=9606 GN=CA6 PE=1 SV=3 - [CAH6_HUMAN]	2.66067e+06	0	0.272228	0.272228		Fold change was calculated by dividing the averaged values of a protein obtained from 4 analysed donors
A0A1B0GV06	Acid ceramidase (Fragment) OS=Homo sapiens OX=9606 GN=ASAH1 PE=1 SV=1 - [A0A1B0GV06_HUMAN]	1.24e+06	2.28511	0.272228	0.272229		NCOA	Uninfected skin receiving oleic acid
P36955	Pigment epithelium-derived factor OS=Homo sapiens OX=9606 GN=SERPINF1 PE=1 SV=4 - [PEDF_HUMAN]	690628	2.81669	0.272228	0.27223		NC	Uninfected skin
E9PHK0	Tetranectin OS=Homo sapiens OX=9606 GN=CLEC3B PE=1 SV=1 - [E9PHK0_HUMAN]	678210	3.33461	0.272228	0.27223		MSOA	Malassezia-inoculated skin plus oleic acid
F2Z2Y6	U6 snRNA-associated Sm-like protein LSm8 OS=Homo sapiens OX=9606 GN=LSM8 PE=1 SV=1 - [F2Z2Y6_HUMAN]	216209	0	0.272228	0.272228		Data from 4 donors
A0A0G2JMB2	Immunoglobulin heavy constant alpha 2 (Fragment) OS=Homo sapiens OX=9606 GN=IGHA2 PE=1 SV=1 - [A0A0G2JMB2_HUMAN]	3.63598	0	0.444532	0.272228		Column C (NCOA/NC)	Data in red cells correspond to proteins with low levels of protein (< -2)
P01876	Immunoglobulin heavy constant alpha 1 OS=Homo sapiens OX=9606 GN=IGHA1 PE=1 SV=2 - [IGHA1_HUMAN]	3.35471	0.10766	0.440997	0.285045		Columns E and F	Data in red cells correspond to p values < 0.1
P61626	Lysozyme C OS=Homo sapiens OX=9606 GN=LYZ PE=1 SV=1 - [LYSC_HUMAN]	1.44777	1.60765	0.690436	0.915841		Green rows	Proteins with significantly increased levels in MSOA and low in NCOA
P04004	Vitronectin OS=Homo sapiens OX=9606 GN=VTN PE=1 SV=1 - [VTNC_HUMAN]	1.36263	1.59966	0.839446	0.924468
P81605	Dermcidin OS=Homo sapiens OX=9606 GN=DCD PE=1 SV=2 - [DCD_HUMAN]	1.07127	0.681751	0.949751	0.698029
A0A140TA62	Uncharacterized protein OS=Homo sapiens OX=9606 GN=LOC100653049 PE=3 SV=2 - [A0A140TA62_HUMAN]	1	0
E7EQB2	Lactotransferrin (Fragment) OS=Homo sapiens OX=9606 GN=LTF PE=1 SV=1 - [E7EQB2_HUMAN]	1	2.45067e+06		0.495025
A6NCN2	Putative keratin-87 protein OS=Homo sapiens OX=9606 GN=KRT87P PE=5 SV=4 - [KR87P_HUMAN]	1	0
P31025	Lipocalin-1 OS=Homo sapiens OX=9606 GN=LCN1 PE=1 SV=1 - [LCN1_HUMAN]	1	1.78529e+07		0.495025
Q8TF66	Leucine-rich repeat-containing protein 15 OS=Homo sapiens OX=9606 GN=LRRC15 PE=2 SV=2 - [LRC15_HUMAN]	1	0
Q9NP55	BPI fold-containing family A member 1 OS=Homo sapiens OX=9606 GN=BPIFA1 PE=1 SV=1 - [BPIA1_HUMAN]	1	0
P13473	Lysosome-associated membrane glycoprotein 2 OS=Homo sapiens OX=9606 GN=LAMP2 PE=1 SV=2 - [LAMP2_HUMAN]	1	0
P04279	Semenogelin-1 OS=Homo sapiens OX=9606 GN=SEMG1 PE=1 SV=2 - [SEMG1_HUMAN]	1	0
A0A087WVW4	Protein-glutamine gamma-glutamyltransferase 5 OS=Homo sapiens OX=9606 GN=TGM5 PE=1 SV=1 - [A0A087WVW4_HUMAN]	1	0
A0A140T9L7	Tenascin-X (Fragment) OS=Homo sapiens OX=9606 GN=TNXB PE=1 SV=1 - [A0A140T9L7_HUMAN]	1	508484		0.495025
G3V4M8	Heterogeneous nuclear ribonucleoproteins C1/C2 (Fragment) OS=Homo sapiens OX=9606 GN=HNRNPC PE=1 SV=1 - [G3V4M8_HUMAN]	1	1.40374e+06		0.228741
P02768	Serum albumin OS=Homo sapiens OX=9606 GN=ALB PE=1 SV=2 - [ALBU_HUMAN]	0.667363	1.12956	0.482211	0.627176
A0A087WWU8	Tropomyosin alpha-3 chain OS=Homo sapiens OX=9606 GN=TPM3 PE=1 SV=1 - [A0A087WWU8_HUMAN]	0.609337	3.28025	0.554278	0.575068
A0A0G2JMH6	HLA class II histocompatibility antigen, DR alpha chain OS=Homo sapiens OX=9606 GN=HLA-DRA PE=1 SV=1 - [A0A0G2JMH6_HUMAN]	0.551841	1.98076	0.76258	0.429326
Q16853	Membrane primary amine oxidase OS=Homo sapiens OX=9606 GN=AOC3 PE=1 SV=3 - [AOC3_HUMAN]	0.547948	1.33725	0.760467	0.686521
P00747	Plasminogen OS=Homo sapiens OX=9606 GN=PLG PE=1 SV=2 - [PLMN_HUMAN]	0.507538	0.665186	0.738607	0.87727
Q6ZN40	Tropomyosin 1 (Alpha), isoform CRA_f OS=Homo sapiens OX=9606 GN=TPM1 PE=1 SV=1 - [Q6ZN40_HUMAN]	0.494125	1.5818	0.313838	0.636422
P67936	Tropomyosin alpha-4 chain OS=Homo sapiens OX=9606 GN=TPM4 PE=1 SV=3 - [TPM4_HUMAN]	0.484392	2.10228	0.346397	0.596143
P05546	Heparin cofactor 2 OS=Homo sapiens OX=9606 GN=SERPIND1 PE=1 SV=3 - [HEP2_HUMAN]	0.483548	2.11137	0.626604	0.394816
Q5TCU3	Tropomyosin beta chain OS=Homo sapiens OX=9606 GN=TPM2 PE=1 SV=1 - [Q5TCU3_HUMAN]	0.460299	1.58532	0.29199	0.625408
Q6KB66	Keratin, type II cytoskeletal 80 OS=Homo sapiens OX=9606 GN=KRT80 PE=1 SV=2 - [K2C80_HUMAN]	0.42791	3.299	0.558444	0.424145
P01009	Alpha-1-antitrypsin OS=Homo sapiens OX=9606 GN=SERPINA1 PE=1 SV=3 - [A1AT_HUMAN]	0.422998	1.48954	0.561294	0.622247
P02787	Serotransferrin OS=Homo sapiens OX=9606 GN=TF PE=1 SV=3 - [TRFE_HUMAN]	0.366985	1.53882	0.440645	0.386395
P35527	Keratin, type I cytoskeletal 9 OS=Homo sapiens OX=9606 GN=KRT9 PE=1 SV=3 - [K1C9_HUMAN]	0.335683	3.40352	0.492816	0.246627
P10809	60 kDa heat shock protein, mitochondrial OS=Homo sapiens OX=9606 GN=HSPD1 PE=1 SV=2 - [CH60_HUMAN]	0.310175	0.393656	0.491003	0.784011
Q92482	Aquaporin-3 OS=Homo sapiens OX=9606 GN=AQP3 PE=2 SV=2 - [AQP3_HUMAN]	0.296429	0	0.532579	0.272228
P07996	Thrombospondin-1 OS=Homo sapiens OX=9606 GN=THBS1 PE=1 SV=2 - [TSP1_HUMAN]	0.277752	0	0.491846	0.272228
P18085	ADP-ribosylation factor 4 OS=Homo sapiens OX=9606 GN=ARF4 PE=1 SV=3 - [ARF4_HUMAN]	0.266573	0.735833	0.392315	0.429293
C9JAW5	Uncharacterized protein OS=Homo sapiens OX=9606 PE=4 SV=1 - [C9JAW5_HUMAN]	0.26061	0.661192	0.187188	0.678354
C9J4Z3	60S ribosomal protein L37a OS=Homo sapiens OX=9606 GN=RPL37A PE=1 SV=1 - [C9J4Z3_HUMAN]	0.260571	0	0.286252	0.272228
P07585	Decorin OS=Homo sapiens OX=9606 GN=DCN PE=1 SV=1 - [PGS2_HUMAN]	0.25745	2.20406	0.237671	0.330256
Q9Y277	Voltage-dependent anion-selective channel protein 3 OS=Homo sapiens OX=9606 GN=VDAC3 PE=1 SV=1 - [VDAC3_HUMAN]	0.25604	1.74288	0.313775	0.294429
P30038	Delta-1-pyrroline-5-carboxylate dehydrogenase, mitochondrial OS=Homo sapiens OX=9606 GN=ALDH4A1 PE=1 SV=3 - [AL4A1_HUMAN]	0.243744	0	0.470553	0.272228
P10606	Cytochrome c oxidase subunit 5B, mitochondrial OS=Homo sapiens OX=9606 GN=COX5B PE=1 SV=2 - [COX5B_HUMAN]	0.237249	0	0.52167	0.272228
P28799	Granulins OS=Homo sapiens OX=9606 GN=GRN PE=1 SV=2 - [GRN_HUMAN]	0.23654	0.070568	0.495521	0.464349
P51888	Prolargin OS=Homo sapiens OX=9606 GN=PRELP PE=1 SV=1 - [PRELP_HUMAN]	0.211382	2.38791	0.264873	0.375365
P32969	60S ribosomal protein L9 OS=Homo sapiens OX=9606 GN=RPL9 PE=1 SV=1 - [RL9_HUMAN]	0.205859	0	0.328544	0.272228
Q16777	Histone H2A type 2-C OS=Homo sapiens OX=9606 GN=HIST2H2AC PE=1 SV=4 - [H2A2C_HUMAN]	0.205268	1.37319	0.309459	0.0636272
P19013	Keratin, type II cytoskeletal 4 OS=Homo sapiens OX=9606 GN=KRT4 PE=1 SV=4 - [K2C4_HUMAN]	0.203032	1.85779	0.269671	0.299406
Q7Z7H5	Transmembrane emp24 domain-containing protein 4 OS=Homo sapiens OX=9606 GN=TMED4 PE=1 SV=1 - [TMED4_HUMAN]	0.202057	2.21678	0.454696	0.328625
P25311	Zinc-alpha-2-glycoprotein OS=Homo sapiens OX=9606 GN=AZGP1 PE=1 SV=2 - [ZA2G_HUMAN]	0.201476	1.74082	0.0894352	0.423812
P20774	Mimecan OS=Homo sapiens OX=9606 GN=OGN PE=1 SV=1 - [MIME_HUMAN]	0.187035	2.15444	0.276674	0.268782
B1ALD9	Periostin OS=Homo sapiens OX=9606 GN=POSTN PE=1 SV=1 - [B1ALD9_HUMAN]	0.182523	2.20387	0.366332	0.35066
P60900	Proteasome subunit alpha type-6 OS=Homo sapiens OX=9606 GN=PSMA6 PE=1 SV=1 - [PSA6_HUMAN]	0.177521	0.609749	0.386912	0.381454
P25815	Protein S100-P OS=Homo sapiens OX=9606 GN=S100P PE=1 SV=2 - [S100P_HUMAN]	0.173763	0.626549	0.259166	0.140847
P25787	Proteasome subunit alpha type-2 OS=Homo sapiens OX=9606 GN=PSMA2 PE=1 SV=2 - [PSA2_HUMAN]	0.170355	0.757351	0.275678	0.352349
P02743	Serum amyloid P-component OS=Homo sapiens OX=9606 GN=APCS PE=1 SV=2 - [SAMP_HUMAN]	0.170278	1.83075	0.36204	0.251815
Q15661	Tryptase alpha/beta-1 OS=Homo sapiens OX=9606 GN=TPSAB1 PE=1 SV=1 - [TRYB1_HUMAN]	0.16641	2.47984	0.339971	0.217326
P08729	Keratin, type II cytoskeletal 7 OS=Homo sapiens OX=9606 GN=KRT7 PE=1 SV=5 - [K2C7_HUMAN]	0.166328	1.77324	0.416356	0.376013
P05787	Keratin, type II cytoskeletal 8 OS=Homo sapiens OX=9606 GN=KRT8 PE=1 SV=7 - [K2C8_HUMAN]	0.165719	1.98017	0.412944	0.288098
P08294	Extracellular superoxide dismutase [Cu-Zn] OS=Homo sapiens OX=9606 GN=SOD3 PE=1 SV=2 - [SODE_HUMAN]	0.163253	2.20192	0.357965	0.322512
P13010	X-ray repair cross-complementing protein 5 OS=Homo sapiens OX=9606 GN=XRCC5 PE=1 SV=3 - [XRCC5_HUMAN]	0.160007	0.188238	0.411659	0.923522
P49721	Proteasome subunit beta type-2 OS=Homo sapiens OX=9606 GN=PSMB2 PE=1 SV=1 - [PSB2_HUMAN]	0.159102	0.384377	0.211049	0.688709
P16190	HLA class I histocompatibility antigen, A-33 alpha chain OS=Homo sapiens OX=9606 GN=HLA-A PE=1 SV=3 - [1A33_HUMAN]	0.157766	1.62934	0.040587	0.535141
P08311	Cathepsin G OS=Homo sapiens OX=9606 GN=CTSG PE=1 SV=2 - [CATG_HUMAN]	0.154792	1.2043	0.182203	0.302043
P21810	Biglycan OS=Homo sapiens OX=9606 GN=BGN PE=1 SV=2 - [PGS1_HUMAN]	0.147519	3.26234	0.224253	0.168533
P98095	Fibulin-2 OS=Homo sapiens OX=9606 GN=FBLN2 PE=1 SV=2 - [FBLN2_HUMAN]	0.146763	1.78376	0.281153	0.528882
P59998	Actin-related protein 2/3 complex subunit 4 OS=Homo sapiens OX=9606 GN=ARPC4 PE=1 SV=3 - [ARPC4_HUMAN]	0.146587	0.612027	0.407856	0.391757
Q07507	Dermatopontin OS=Homo sapiens OX=9606 GN=DPT PE=1 SV=2 - [DERM_HUMAN]	0.14592	2.34407	0.261322	0.238114
P49755	Transmembrane emp24 domain-containing protein 10 OS=Homo sapiens OX=9606 GN=TMED10 PE=1 SV=2 - [TMEDA_HUMAN]	0.145891	1.46865	0.219425	0.444785
Q9BXN1	Asporin OS=Homo sapiens OX=9606 GN=ASPN PE=1 SV=2 - [ASPN_HUMAN]	0.138914	3.06375	0.486341	0.390508
P02647	Apolipoprotein A-I OS=Homo sapiens OX=9606 GN=APOA1 PE=1 SV=1 - [APOA1_HUMAN]	0.138393	3.63034	0.347549	0.259641
P62805	Histone H4 OS=Homo sapiens OX=9606 GN=HIST1H4A PE=1 SV=2 - [H4_HUMAN]	0.137821	2.6381	0.200332	0.243944
P62318	Small nuclear ribonucleoprotein Sm D3 OS=Homo sapiens OX=9606 GN=SNRPD3 PE=1 SV=1 - [SMD3_HUMAN]	0.128703	1.72183	0.346548	0.345745
E9PR44	Alpha-crystallin B chain (Fragment) OS=Homo sapiens OX=9606 GN=CRYAB PE=1 SV=1 - [E9PR44_HUMAN]	0.128123	2.69126	0.306222	0.295919
P62266	40S ribosomal protein S23 OS=Homo sapiens OX=9606 GN=RPS23 PE=1 SV=3 - [RS23_HUMAN]	0.128106	0.575682	0.116765	0.592375
P15088	Mast cell carboxypeptidase A OS=Homo sapiens OX=9606 GN=CPA3 PE=1 SV=2 - [CBPA3_HUMAN]	0.126297	4.03704	0.261861	0.254354
A0A0B4J243	Protein FAM180B OS=Homo sapiens OX=9606 GN=FAM180B PE=1 SV=1 - [A0A0B4J243_HUMAN]	0.12495	2.51704	0.307971	0.515139
F8W1D1	Melanocyte protein PMEL (Fragment) OS=Homo sapiens OX=9606 GN=PMEL PE=1 SV=1 - [F8W1D1_HUMAN]	0.124095	2.13073	0.259912	0.272472
Q7Z794	Keratin, type II cytoskeletal 1b OS=Homo sapiens OX=9606 GN=KRT77 PE=1 SV=3 - [K2C1B_HUMAN]	0.123698	0.701117	0.415726	0.00723481
P02792	Ferritin light chain OS=Homo sapiens OX=9606 GN=FTL PE=1 SV=2 - [FRIL_HUMAN]	0.122485	2.87618	0.242795	0.270848
P07602	Prosaposin OS=Homo sapiens OX=9606 GN=PSAP PE=1 SV=2 - [SAP_HUMAN]	0.122176	0.707224	0.188015	0.383825
P35232	Prohibitin OS=Homo sapiens OX=9606 GN=PHB PE=1 SV=1 - [PHB_HUMAN]	0.121902	0.542357	0.406974	0.593441
P57735	Ras-related protein Rab-25 OS=Homo sapiens OX=9606 GN=RAB25 PE=1 SV=2 - [RAB25_HUMAN]	0.120902	0.920029	0.398817	0.55033
P07900	Heat shock protein HSP 90-alpha OS=Homo sapiens OX=9606 GN=HSP90AA1 PE=1 SV=5 - [HS90A_HUMAN]	0.116971	3.12478	0.140237	0.23073
P51884	Lumican OS=Homo sapiens OX=9606 GN=LUM PE=1 SV=2 - [LUM_HUMAN]	0.111902	4.52626	0.120272	0.3115
J3KPX7	Prohibitin-2 OS=Homo sapiens OX=9606 GN=PHB2 PE=1 SV=2 - [J3KPX7_HUMAN]	0.111765	1.66815	0.381087	0.283213
P29373	Cellular retinoic acid-binding protein 2 OS=Homo sapiens OX=9606 GN=CRABP2 PE=1 SV=2 - [RABP2_HUMAN]	0.111156	0.0960542	0.346387	0.913267
Q15582	Transforming growth factor-beta-induced protein ig-h3 OS=Homo sapiens OX=9606 GN=TGFBI PE=1 SV=1 - [BGH3_HUMAN]	0.109381	1.17162	0.409934	0.533157
E9PGT1	Translin OS=Homo sapiens OX=9606 GN=TSN PE=1 SV=1 - [E9PGT1_HUMAN]	0.10873	0.418879	0.371482	0.610248
P08238	Heat shock protein HSP 90-beta OS=Homo sapiens OX=9606 GN=HSP90AB1 PE=1 SV=4 - [HS90B_HUMAN]	0.107668	3.0014	0.147166	0.26237
P68366	Tubulin alpha-4A chain OS=Homo sapiens OX=9606 GN=TUBA4A PE=1 SV=1 - [TBA4A_HUMAN]	0.10763	0.223973	0.365485	0.571541
Q71U36	Tubulin alpha-1A chain OS=Homo sapiens OX=9606 GN=TUBA1A PE=1 SV=1 - [TBA1A_HUMAN]	0.106402	0.244562	0.355938	0.518058
A0A0A0MS51	Gelsolin OS=Homo sapiens OX=9606 GN=GSN PE=1 SV=1 - [A0A0A0MS51_HUMAN]	0.106095	1.43466	0.315541	0.0700981
P01834	Immunoglobulin kappa constant OS=Homo sapiens OX=9606 GN=IGKC PE=1 SV=2 - [IGKC_HUMAN]	0.106092	2.06444	0.347326	0.41604
P84085	ADP-ribosylation factor 5 OS=Homo sapiens OX=9606 GN=ARF5 PE=1 SV=2 - [ARF5_HUMAN]	0.104599	1.30559	0.243252	0.27985
P49411	Elongation factor Tu, mitochondrial OS=Homo sapiens OX=9606 GN=TUFM PE=1 SV=2 - [EFTU_HUMAN]	0.102743	0	0.504451	0.272228
P62081	40S ribosomal protein S7 OS=Homo sapiens OX=9606 GN=RPS7 PE=1 SV=1 - [RS7_HUMAN]	0.102067	1.6705	0.22797	0.316925
P63241	Eukaryotic translation initiation factor 5A-1 OS=Homo sapiens OX=9606 GN=EIF5A PE=1 SV=2 - [IF5A1_HUMAN]	0.101768	0.557956	0.20378	0.296505
Q9BQE3	Tubulin alpha-1C chain OS=Homo sapiens OX=9606 GN=TUBA1C PE=1 SV=1 - [TBA1C_HUMAN]	0.100927	0.253616	0.354694	0.48766
Q6UWN5	Ly6/PLAUR domain-containing protein 5 OS=Homo sapiens OX=9606 GN=LYPD5 PE=1 SV=2 - [LYPD5_HUMAN]	0.10025	0	0.363623	0.272228
Q6NZI2	Caveolae-associated protein 1 OS=Homo sapiens OX=9606 GN=CAVIN1 PE=1 SV=1 - [CAVN1_HUMAN]	0.0990023	2.97886	0.322929	0.37559
P17661	Desmin OS=Homo sapiens OX=9606 GN=DES PE=1 SV=3 - [DESM_HUMAN]	0.0967108	1.64461	0.376493	0.284537
P06703	Protein S100-A6 OS=Homo sapiens OX=9606 GN=S100A6 PE=1 SV=1 - [S10A6_HUMAN]	0.0924711	0.81987	0.336861	0.127306
P21796	Voltage-dependent anion-selective channel protein 1 OS=Homo sapiens OX=9606 GN=VDAC1 PE=1 SV=2 - [VDAC1_HUMAN]	0.0917111	1.98008	0.320388	0.295364
P47985	Cytochrome b-c1 complex subunit Rieske, mitochondrial OS=Homo sapiens OX=9606 GN=UQCRFS1 PE=1 SV=2 - [UCRI_HUMAN]	0.0913319	1.80423	0.148781	0.515545
P49720	Proteasome subunit beta type-3 OS=Homo sapiens OX=9606 GN=PSMB3 PE=1 SV=2 - [PSB3_HUMAN]	0.0897112	1.90831	0.235404	0.301619
P30481	HLA class I histocompatibility antigen, B-44 alpha chain OS=Homo sapiens OX=9606 GN=HLA-B PE=1 SV=1 - [1B44_HUMAN]	0.0891486	1.5917	0.0549877	0.517788
P08758	Annexin A5 OS=Homo sapiens OX=9606 GN=ANXA5 PE=1 SV=2 - [ANXA5_HUMAN]	0.0880027	2.18729	0.363134	0.205256
P10620	Microsomal glutathione S-transferase 1 OS=Homo sapiens OX=9606 GN=MGST1 PE=1 SV=1 - [MGST1_HUMAN]	0.087486	0	0.531113	0.272228
P58107	Epiplakin OS=Homo sapiens OX=9606 GN=EPPK1 PE=1 SV=2 - [EPIPL_HUMAN]	0.0867006	0.445187	0.293837	0.530518
A0A087X1U6	Epiplakin OS=Homo sapiens OX=9606 GN=EPPK1 PE=1 SV=1 - [A0A087X1U6_HUMAN]	0.0867006	0.445187	0.293837	0.530518
Q9BVK6	Transmembrane emp24 domain-containing protein 9 OS=Homo sapiens OX=9606 GN=TMED9 PE=1 SV=2 - [TMED9_HUMAN]	0.0858358	3.73481	0.348707	0.277887
P09382	Galectin-1 OS=Homo sapiens OX=9606 GN=LGALS1 PE=1 SV=2 - [LEG1_HUMAN]	0.0856365	1.8093	0.35725	0.366932
Q5D862	Filaggrin-2 OS=Homo sapiens OX=9606 GN=FLG2 PE=1 SV=1 - [FILA2_HUMAN]	0.0850797	1.05362	0.386581	0.314164
P00441	Superoxide dismutase [Cu-Zn] OS=Homo sapiens OX=9606 GN=SOD1 PE=1 SV=2 - [SODC_HUMAN]	0.0841853	2.34537	0.217051	0.327772
Q01995	Transgelin OS=Homo sapiens OX=9606 GN=TAGLN PE=1 SV=4 - [TAGL_HUMAN]	0.0822833	5.43675	0.29172	0.366436
P02774	Vitamin D-binding protein OS=Homo sapiens OX=9606 GN=GC PE=1 SV=1 - [VTDB_HUMAN]	0.0822608	3.68148	0.0589994	0.366291
Q01518	Adenylyl cyclase-associated protein 1 OS=Homo sapiens OX=9606 GN=CAP1 PE=1 SV=5 - [CAP1_HUMAN]	0.0814855	0.810896	0.398541	0.130809
O60911	Cathepsin L2 OS=Homo sapiens OX=9606 GN=CTSV PE=1 SV=2 - [CATL2_HUMAN]	0.0796302	2.14779	0.263978	0.335187
Q96FQ6	Protein S100-A16 OS=Homo sapiens OX=9606 GN=S100A16 PE=1 SV=1 - [S10AG_HUMAN]	0.0793935	1.61727	0.0507368	0.184221
P04083	Annexin A1 OS=Homo sapiens OX=9606 GN=ANXA1 PE=1 SV=2 - [ANXA1_HUMAN]	0.0789394	1.43224	0.386002	0.262717
P62979	Ubiquitin-40S ribosomal protein S27a OS=Homo sapiens OX=9606 GN=RPS27A PE=1 SV=2 - [RS27A_HUMAN]	0.0784515	0.239481	0.286233	0.638985
Q13867	Bleomycin hydrolase OS=Homo sapiens OX=9606 GN=BLMH PE=1 SV=1 - [BLMH_HUMAN]	0.0779107	0.677026	0.276293	0.543101
P07355	Annexin A2 OS=Homo sapiens OX=9606 GN=ANXA2 PE=1 SV=2 - [ANXA2_HUMAN]	0.0759572	2.23324	0.324712	0.211083
P02545	Prelamin-A/C OS=Homo sapiens OX=9606 GN=LMNA PE=1 SV=1 - [LMNA_HUMAN]	0.0749565	5.08113	0.112773	0.364906
O75531	Barrier-to-autointegration factor OS=Homo sapiens OX=9606 GN=BANF1 PE=1 SV=1 - [BAF_HUMAN]	0.0746463	2.57856	0.306136	0.321596
P04264	Keratin, type II cytoskeletal 1 OS=Homo sapiens OX=9606 GN=KRT1 PE=1 SV=6 - [K2C1_HUMAN]	0.0721876	1.35734	0.461288	0.214953
P16403	Histone H1.2 OS=Homo sapiens OX=9606 GN=HIST1H1C PE=1 SV=2 - [H12_HUMAN]	0.0717745	0.97211	0.193077	0.525288
P07737	Profilin-1 OS=Homo sapiens OX=9606 GN=PFN1 PE=1 SV=2 - [PROF1_HUMAN]	0.0717385	0.374255	0.231844	0.454551
P62820	Ras-related protein Rab-1A OS=Homo sapiens OX=9606 GN=RAB1A PE=1 SV=3 - [RAB1A_HUMAN]	0.0708462	1.08456	0.149621	0.383101
A0A087WTA8	Collagen alpha-2(I) chain OS=Homo sapiens OX=9606 GN=COL1A2 PE=1 SV=1 - [A0A087WTA8_HUMAN]	0.0707751	1.69286	0.219646	0.173869
P62491	Ras-related protein Rab-11A OS=Homo sapiens OX=9606 GN=RAB11A PE=1 SV=3 - [RB11A_HUMAN]	0.0697028	2.54716	0.32614	0.188952
O75874	Isocitrate dehydrogenase [NADP] cytoplasmic OS=Homo sapiens OX=9606 GN=IDH1 PE=1 SV=2 - [IDHC_HUMAN]	0.0685695	0	0.336849	0.272228
Q12805	EGF-containing fibulin-like extracellular matrix protein 1 OS=Homo sapiens OX=9606 GN=EFEMP1 PE=1 SV=2 - [FBLN3_HUMAN]	0.0684264	3.75496	0.523	0.502297
Q96P63	Serpin B12 OS=Homo sapiens OX=9606 GN=SERPINB12 PE=1 SV=1 - [SPB12_HUMAN]	0.0673716	2.02836	0.320042	0.117627
Q86SG5	Protein S100-A7A OS=Homo sapiens OX=9606 GN=S100A7A PE=1 SV=3 - [S1A7A_HUMAN]	0.0668445	0.721423	0.0736519	0.0553067
P28070	Proteasome subunit beta type-4 OS=Homo sapiens OX=9606 GN=PSMB4 PE=1 SV=4 - [PSB4_HUMAN]	0.0664221	0	0.263131	0.272228
P07476	Involucrin OS=Homo sapiens OX=9606 GN=IVL PE=1 SV=2 - [INVO_HUMAN]	0.0660158	1.95465	0.142889	0.508605
Q6UWP8	Suprabasin OS=Homo sapiens OX=9606 GN=SBSN PE=1 SV=2 - [SBSN_HUMAN]	0.0650476	0	0.0410481	0.272228
Q09666	Neuroblast differentiation-associated protein AHNAK OS=Homo sapiens OX=9606 GN=AHNAK PE=1 SV=2 - [AHNK_HUMAN]	0.0646811	1.35312	0.319467	0.00349909
P28066	Proteasome subunit alpha type-5 OS=Homo sapiens OX=9606 GN=PSMA5 PE=1 SV=3 - [PSA5_HUMAN]	0.0646075	0	0.267408	0.272228
O60814	Histone H2B type 1-K OS=Homo sapiens OX=9606 GN=HIST1H2BK PE=1 SV=3 - [H2B1K_HUMAN]	0.0635714	2.80673	0.295833	0.192597
O43169	Cytochrome b5 type B OS=Homo sapiens OX=9606 GN=CYB5B PE=1 SV=2 - [CYB5B_HUMAN]	0.0630954	3.37456	0.382184	0.293611
P12035	Keratin, type II cytoskeletal 3 OS=Homo sapiens OX=9606 GN=KRT3 PE=1 SV=3 - [K2C3_HUMAN]	0.0629986	2.14031	0.0987298	0.01625
H0Y512	Adipocyte plasma membrane-associated protein (Fragment) OS=Homo sapiens OX=9606 GN=APMAP PE=1 SV=1 - [H0Y512_HUMAN]	0.0616628	1.20227	0.409343	0.515823
P13646	Keratin, type I cytoskeletal 13 OS=Homo sapiens OX=9606 GN=KRT13 PE=1 SV=4 - [K1C13_HUMAN]	0.0613077	0.509853	0.0946471	0.0197672
Q9H0U4	Ras-related protein Rab-1B OS=Homo sapiens OX=9606 GN=RAB1B PE=1 SV=1 - [RAB1B_HUMAN]	0.0613045	1.26168	0.15416	0.375508
P84077	ADP-ribosylation factor 1 OS=Homo sapiens OX=9606 GN=ARF1 PE=1 SV=2 - [ARF1_HUMAN]	0.0611483	1.57235	0.268416	0.294363
P61204	ADP-ribosylation factor 3 OS=Homo sapiens OX=9606 GN=ARF3 PE=1 SV=2 - [ARF3_HUMAN]	0.0611483	1.57235	0.268416	0.294363
P0DP23	Calmodulin-1 OS=Homo sapiens OX=9606 GN=CALM1 PE=1 SV=1 - [CALM1_HUMAN]	0.0598787	1.93795	0.1292	0.223742
P06733	Alpha-enolase OS=Homo sapiens OX=9606 GN=ENO1 PE=1 SV=2 - [ENOA_HUMAN]	0.0597096	0.646724	0.341709	0.343069
P09525	Annexin A4 OS=Homo sapiens OX=9606 GN=ANXA4 PE=1 SV=4 - [ANXA4_HUMAN]	0.058703	2.89626	0.364722	0.298192
P08670	Vimentin OS=Homo sapiens OX=9606 GN=VIM PE=1 SV=4 - [VIME_HUMAN]	0.0585441	3.00574	0.35534	0.262559
P11021	Endoplasmic reticulum chaperone BiP OS=Homo sapiens OX=9606 GN=HSPA5 PE=1 SV=2 - [BIP_HUMAN]	0.0570224	2.5115	0.298707	0.286413
Q9UQ80	Proliferation-associated protein 2G4 OS=Homo sapiens OX=9606 GN=PA2G4 PE=1 SV=3 - [PA2G4_HUMAN]	0.0566978	0	0.346446	0.272228
P12429	Annexin A3 OS=Homo sapiens OX=9606 GN=ANXA3 PE=1 SV=3 - [ANXA3_HUMAN]	0.056217	0.593868	0.322985	0.534204
P24844	Myosin regulatory light polypeptide 9 OS=Homo sapiens OX=9606 GN=MYL9 PE=1 SV=4 - [MYL9_HUMAN]	0.0556452	5.70563	0.30738	0.362566
H7BXK7	Serpin B8 (Fragment) OS=Homo sapiens OX=9606 GN=SERPINB8 PE=1 SV=1 - [H7BXK7_HUMAN]	0.0550875	0	0.266395	0.272228
P04080	Cystatin-B OS=Homo sapiens OX=9606 GN=CSTB PE=1 SV=2 - [CYTB_HUMAN]	0.0547739	0.436414	0.112139	0.547706
P19105	Myosin regulatory light chain 12A OS=Homo sapiens OX=9606 GN=MYL12A PE=1 SV=2 - [ML12A_HUMAN]	0.0544173	3.72302	0.291464	0.389421
O14950	Myosin regulatory light chain 12B OS=Homo sapiens OX=9606 GN=MYL12B PE=1 SV=2 - [ML12B_HUMAN]	0.0544173	3.72302	0.291464	0.389421
P22626	Heterogeneous nuclear ribonucleoproteins A2/B1 OS=Homo sapiens OX=9606 GN=HNRNPA2B1 PE=1 SV=2 - [ROA2_HUMAN]	0.0543129	1.59388	0.15906	0.362173
P35268	60S ribosomal protein L22 OS=Homo sapiens OX=9606 GN=RPL22 PE=1 SV=2 - [RL22_HUMAN]	0.0542362	0.489573	0.130641	0.541216
C9JJT5	ATP5MF-PTCD1 readthrough OS=Homo sapiens OX=9606 GN=ATP5MF-PTCD1 PE=4 SV=2 - [C9JJT5_HUMAN]	0.0537113	2.31539	0.295853	0.504304
Q96QA5	Gasdermin-A OS=Homo sapiens OX=9606 GN=GSDMA PE=1 SV=4 - [GSDMA_HUMAN]	0.052208	2.91863	0.132342	0.255113
P02794	Ferritin heavy chain OS=Homo sapiens OX=9606 GN=FTH1 PE=1 SV=2 - [FRIH_HUMAN]	0.0521542	4.27312	0.18196	0.339183
P15924	Desmoplakin OS=Homo sapiens OX=9606 GN=DSP PE=1 SV=3 - [DESP_HUMAN]	0.0516346	2.00608	0.0964401	0.316428
P19012	Keratin, type I cytoskeletal 15 OS=Homo sapiens OX=9606 GN=KRT15 PE=1 SV=3 - [K1C15_HUMAN]	0.0512541	0.646867	0.134093	0.158348
Q15084	Protein disulfide-isomerase A6 OS=Homo sapiens OX=9606 GN=PDIA6 PE=1 SV=1 - [PDIA6_HUMAN]	0.051192	2.29617	0.378195	0.503939
Q9BRA2	Thioredoxin domain-containing protein 17 OS=Homo sapiens OX=9606 GN=TXNDC17 PE=1 SV=1 - [TXD17_HUMAN]	0.0510427	0	0.314984	0.272228
P01857	Immunoglobulin heavy constant gamma 1 OS=Homo sapiens OX=9606 GN=IGHG1 PE=1 SV=1 - [IGHG1_HUMAN]	0.0505624	5.90915	0.350853	0.331102
E7ETK0	40S ribosomal protein S24 OS=Homo sapiens OX=9606 GN=RPS24 PE=1 SV=1 - [E7ETK0_HUMAN]	0.0503798	6.03161	0.130795	0.154592
A0A0A0MR02	Voltage-dependent anion-selective channel protein 2 (Fragment) OS=Homo sapiens OX=9606 GN=VDAC2 PE=1 SV=1 - [A0A0A0MR02_HUMAN]	0.0502184	3.47865	0.356512	0.267731
O14949	Cytochrome b-c1 complex subunit 8 OS=Homo sapiens OX=9606 GN=UQCRQ PE=1 SV=4 - [QCR8_HUMAN]	0.0496664	0.597808	0.280163	0.529226
P46783	40S ribosomal protein S10 OS=Homo sapiens OX=9606 GN=RPS10 PE=1 SV=1 - [RS10_HUMAN]	0.0496006	2.48409	0.139222	0.503
P06899	Histone H2B type 1-J OS=Homo sapiens OX=9606 GN=HIST1H2BJ PE=1 SV=3 - [H2B1J_HUMAN]	0.048825	3.52742	0.249331	0.335474
Q03135	Caveolin-1 OS=Homo sapiens OX=9606 GN=CAV1 PE=1 SV=4 - [CAV1_HUMAN]	0.0482974	3.73648	0.436664	0.298681
P31151	Protein S100-A7 OS=Homo sapiens OX=9606 GN=S100A7 PE=1 SV=4 - [S10A7_HUMAN]	0.0482323	0.636562	0.0537999	0.0911735
F8VZX2	Poly(rC)-binding protein 2 OS=Homo sapiens OX=9606 GN=PCBP2 PE=1 SV=1 - [F8VZX2_HUMAN]	0.0478727	0	0.341615	0.272228
P04406	Glyceraldehyde-3-phosphate dehydrogenase OS=Homo sapiens OX=9606 GN=GAPDH PE=1 SV=3 - [G3P_HUMAN]	0.0468345	1.59274	0.275019	0.324185
E7EQR4	Ezrin OS=Homo sapiens OX=9606 GN=EZR PE=1 SV=3 - [E7EQR4_HUMAN]	0.0465267	2.40804	0.295203	0.502739
P30101	Protein disulfide-isomerase A3 OS=Homo sapiens OX=9606 GN=PDIA3 PE=1 SV=4 - [PDIA3_HUMAN]	0.0462485	1.85852	0.337022	0.307386
P14406	Cytochrome c oxidase subunit 7A2, mitochondrial OS=Homo sapiens OX=9606 GN=COX7A2 PE=1 SV=1 - [CX7A2_HUMAN]	0.0453733	4.32388	0.232398	0.217532
O14818	Proteasome subunit alpha type-7 OS=Homo sapiens OX=9606 GN=PSMA7 PE=1 SV=1 - [PSA7_HUMAN]	0.0450434	2.06948	0.270587	0.228748
O75369	Filamin-B OS=Homo sapiens OX=9606 GN=FLNB PE=1 SV=2 - [FLNB_HUMAN]	0.0449276	3.26441	0.338852	0.255693
G3V203	60S ribosomal protein L18 OS=Homo sapiens OX=9606 GN=RPL18 PE=1 SV=1 - [G3V203_HUMAN]	0.0448276	0.496763	0.10824	0.532297
P60660	Myosin light polypeptide 6 OS=Homo sapiens OX=9606 GN=MYL6 PE=1 SV=2 - [MYL6_HUMAN]	0.0437943	4.5218	0.308055	0.300792
G8JLA2	Myosin light polypeptide 6 OS=Homo sapiens OX=9606 GN=MYL6 PE=1 SV=1 - [G8JLA2_HUMAN]	0.0437943	4.5218	0.308055	0.300792
M0R0F0	40S ribosomal protein S5 (Fragment) OS=Homo sapiens OX=9606 GN=RPS5 PE=1 SV=1 - [M0R0F0_HUMAN]	0.0436948	1.75169	0.140152	0.505012
P31944	Caspase-14 OS=Homo sapiens OX=9606 GN=CASP14 PE=1 SV=2 - [CASPE_HUMAN]	0.0436338	2.89389	0.205021	0.299798
P60174	Triosephosphate isomerase OS=Homo sapiens OX=9606 GN=TPI1 PE=1 SV=3 - [TPIS_HUMAN]	0.0430984	2.15684	0.263592	0.305229
P00167	Cytochrome b5 OS=Homo sapiens OX=9606 GN=CYB5A PE=1 SV=2 - [CYB5_HUMAN]	0.0430642	1.98057	0.226135	0.503716
P17931	Galectin-3 OS=Homo sapiens OX=9606 GN=LGALS3 PE=1 SV=5 - [LEG3_HUMAN]	0.042945	4.07953	0.305579	0.212121
P36952	Serpin B5 OS=Homo sapiens OX=9606 GN=SERPINB5 PE=1 SV=2 - [SPB5_HUMAN]	0.0428496	1.09934	0.318284	0.301371
P60709	Actin, cytoplasmic 1 OS=Homo sapiens OX=9606 GN=ACTB PE=1 SV=1 - [ACTB_HUMAN]	0.0426677	1.58942	0.351677	0.377465
O75367	Core histone macro-H2A.1 OS=Homo sapiens OX=9606 GN=H2AFY PE=1 SV=4 - [H2AY_HUMAN]	0.0426189	4.90995	0.307542	0.0845058
P01040	Cystatin-A OS=Homo sapiens OX=9606 GN=CSTA PE=1 SV=1 - [CYTA_HUMAN]	0.0425682	2.23408	0.242272	0.184264
P04792	Heat shock protein beta-1 OS=Homo sapiens OX=9606 GN=HSPB1 PE=1 SV=2 - [HSPB1_HUMAN]	0.0425309	2.49494	0.265071	0.296616
P22695	Cytochrome b-c1 complex subunit 2, mitochondrial OS=Homo sapiens OX=9606 GN=UQCRC2 PE=1 SV=3 - [QCR2_HUMAN]	0.0424041	0.363628	0.377606	0.543777
E9PLK3	Aminopeptidase OS=Homo sapiens OX=9606 GN=NPEPPS PE=1 SV=1 - [E9PLK3_HUMAN]	0.0421793	0	0.416358	0.272228
A0A1B0GW44	Cathepsin D OS=Homo sapiens OX=9606 GN=CTSD PE=1 SV=1 - [A0A1B0GW44_HUMAN]	0.0421567	1.0363	0.248856	0.511437
H7BZJ3	Protein disulfide-isomerase A3 (Fragment) OS=Homo sapiens OX=9606 GN=PDIA3 PE=1 SV=1 - [H7BZJ3_HUMAN]	0.0419883	1.11414	0.28229	0.510207
C9J8H1	V-type proton ATPase subunit E 1 (Fragment) OS=Homo sapiens OX=9606 GN=ATP6V1E1 PE=1 SV=1 - [C9J8H1_HUMAN]	0.0418739	0.900167	0.265233	0.513845
P36542	ATP synthase subunit gamma, mitochondrial OS=Homo sapiens OX=9606 GN=ATP5C1 PE=1 SV=1 - [ATPG_HUMAN]	0.0417033	4.95765	0.292596	0.251475
O75223	Gamma-glutamylcyclotransferase OS=Homo sapiens OX=9606 GN=GGCT PE=1 SV=1 - [GGCT_HUMAN]	0.0412667	4.07695	0.183339	0.345656
P47929	Galectin-7 OS=Homo sapiens OX=9606 GN=LGALS7 PE=1 SV=2 - [LEG7_HUMAN]	0.0387618	1.03541	0.188652	0.188734
F5H6E2	Unconventional myosin-Ic OS=Homo sapiens OX=9606 GN=MYO1C PE=1 SV=1 - [F5H6E2_HUMAN]	0.0374681	0.70006	0.385199	0.516751
P02533	Keratin, type I cytoskeletal 14 OS=Homo sapiens OX=9606 GN=KRT14 PE=1 SV=4 - [K1C14_HUMAN]	0.0371758	1.52491	0.104636	0.0574005
P0DMV8	Heat shock 70 kDa protein 1A OS=Homo sapiens OX=9606 GN=HSPA1A PE=1 SV=1 - [HS71A_HUMAN]	0.0368593	1.30424	0.370612	0.283673
P30048	Thioredoxin-dependent peroxide reductase, mitochondrial OS=Homo sapiens OX=9606 GN=PRDX3 PE=1 SV=3 - [PRDX3_HUMAN]	0.0366046	3.21544	0.407602	0.294677
P13645	Keratin, type I cytoskeletal 10 OS=Homo sapiens OX=9606 GN=KRT10 PE=1 SV=6 - [K1C10_HUMAN]	0.036097	2.78709	0.461055	0.159223
P29508	Serpin B3 OS=Homo sapiens OX=9606 GN=SERPINB3 PE=1 SV=2 - [SPB3_HUMAN]	0.0357747	0.366561	0.351413	0.534923
P04075	Fructose-bisphosphate aldolase A OS=Homo sapiens OX=9606 GN=ALDOA PE=1 SV=2 - [ALDOA_HUMAN]	0.0347279	2.34693	0.325766	0.203594
P08727	Keratin, type I cytoskeletal 19 OS=Homo sapiens OX=9606 GN=KRT19 PE=1 SV=4 - [K1C19_HUMAN]	0.0343419	2.24931	0.186652	0.422612
A0A087X0S5	Collagen alpha-1(VI) chain OS=Homo sapiens OX=9606 GN=COL6A1 PE=1 SV=1 - [A0A087X0S5_HUMAN]	0.0341142	6.65505	0.30235	0.315553
P25705	ATP synthase subunit alpha, mitochondrial OS=Homo sapiens OX=9606 GN=ATP5A1 PE=1 SV=1 - [ATPA_HUMAN]	0.0340569	2.48025	0.361547	0.266017
P04259	Keratin, type II cytoskeletal 6B OS=Homo sapiens OX=9606 GN=KRT6B PE=1 SV=5 - [K2C6B_HUMAN]	0.0339065	1.52775	0.0566958	0.0121139
P27482	Calmodulin-like protein 3 OS=Homo sapiens OX=9606 GN=CALML3 PE=1 SV=2 - [CALL3_HUMAN]	0.0336867	1.85577	0.147202	0.296221
B4DGU4	Catenin beta-1 OS=Homo sapiens OX=9606 GN=CTNNB1 PE=1 SV=1 - [B4DGU4_HUMAN]	0.0333145	0	0.266612	0.272228
P04179	Superoxide dismutase [Mn], mitochondrial OS=Homo sapiens OX=9606 GN=SOD2 PE=1 SV=3 - [SODM_HUMAN]	0.0326327	2.66037	0.361895	0.358221
P05141	ADP/ATP translocase 2 OS=Homo sapiens OX=9606 GN=SLC25A5 PE=1 SV=7 - [ADT2_HUMAN]	0.0325722	7.34469	0.361757	0.280544
P46940	Ras GTPase-activating-like protein IQGAP1 OS=Homo sapiens OX=9606 GN=IQGAP1 PE=1 SV=1 - [IQGA1_HUMAN]	0.0323663	1.99858	0.382073	0.244411
P04844	Dolichyl-diphosphooligosaccharide--protein glycosyltransferase subunit 2 OS=Homo sapiens OX=9606 GN=RPN2 PE=1 SV=3 - [RPN2_HUMAN]	0.0323045	1.75244	0.3745	0.252285
P08779	Keratin, type I cytoskeletal 16 OS=Homo sapiens OX=9606 GN=KRT16 PE=1 SV=4 - [K1C16_HUMAN]	0.0317851	1.12781	0.131461	0.0818493
P35908	Keratin, type II cytoskeletal 2 epidermal OS=Homo sapiens OX=9606 GN=KRT2 PE=1 SV=2 - [K22E_HUMAN]	0.0315334	1.50111	0.316538	0.0190767
P32119	Peroxiredoxin-2 OS=Homo sapiens OX=9606 GN=PRDX2 PE=1 SV=5 - [PRDX2_HUMAN]	0.0308728	2.44004	0.292076	0.300254
P68871	Hemoglobin subunit beta OS=Homo sapiens OX=9606 GN=HBB PE=1 SV=2 - [HBB_HUMAN]	0.0304272	4.80046	0.415516	0.273555
P12111	Collagen alpha-3(VI) chain OS=Homo sapiens OX=9606 GN=COL6A3 PE=1 SV=5 - [CO6A3_HUMAN]	0.0302471	6.47535	0.335664	0.255986
Q9NQC3	Reticulon-4 OS=Homo sapiens OX=9606 GN=RTN4 PE=1 SV=2 - [RTN4_HUMAN]	0.0301386	3.04436	0.358466	0.255467
P37837	Transaldolase OS=Homo sapiens OX=9606 GN=TALDO1 PE=1 SV=2 - [TALDO_HUMAN]	0.0299047	2.78232	0.346181	0.258723
P46781	40S ribosomal protein S9 OS=Homo sapiens OX=9606 GN=RPS9 PE=1 SV=3 - [RS9_HUMAN]	0.02982	2.35152	0.248713	0.308425
P52565	Rho GDP-dissociation inhibitor 1 OS=Homo sapiens OX=9606 GN=ARHGDIA PE=1 SV=3 - [GDIR1_HUMAN]	0.0297814	3.53321	0.261162	0.338823
P61160	Actin-related protein 2 OS=Homo sapiens OX=9606 GN=ACTR2 PE=1 SV=1 - [ARP2_HUMAN]	0.0297485	0	0.375899	0.272228
P02042	Hemoglobin subunit delta OS=Homo sapiens OX=9606 GN=HBD PE=1 SV=2 - [HBD_HUMAN]	0.0294022	5.41289	0.400869	0.32266
P05387	60S acidic ribosomal protein P2 OS=Homo sapiens OX=9606 GN=RPLP2 PE=1 SV=1 - [RLA2_HUMAN]	0.0286384	2.5224	0.243736	0.283021
P68104	Elongation factor 1-alpha 1 OS=Homo sapiens OX=9606 GN=EEF1A1 PE=1 SV=1 - [EF1A1_HUMAN]	0.0280801	1.07073	0.317391	0.343546
P30043	Flavin reductase (NADPH) OS=Homo sapiens OX=9606 GN=BLVRB PE=1 SV=3 - [BLVRB_HUMAN]	0.0279981	0.570242	0.334331	0.514914
Q92820	Gamma-glutamyl hydrolase OS=Homo sapiens OX=9606 GN=GGH PE=1 SV=2 - [GGH_HUMAN]	0.0278867	4.63534	0.114732	0.497411
Q14240	Eukaryotic initiation factor 4A-II OS=Homo sapiens OX=9606 GN=EIF4A2 PE=1 SV=2 - [IF4A2_HUMAN]	0.0274993	0	0.332595	0.272228
P60842	Eukaryotic initiation factor 4A-I OS=Homo sapiens OX=9606 GN=EIF4A1 PE=1 SV=1 - [IF4A1_HUMAN]	0.0274879	0	0.332345	0.272228
F8W914	Reticulon OS=Homo sapiens OX=9606 GN=RTN4 PE=1 SV=1 - [F8W914_HUMAN]	0.0266755	2.75678	0.361656	0.245852
P00918	Carbonic anhydrase 2 OS=Homo sapiens OX=9606 GN=CA2 PE=1 SV=2 - [CAH2_HUMAN]	0.0264507	1.39883	0.294672	0.226329
O15144	Actin-related protein 2/3 complex subunit 2 OS=Homo sapiens OX=9606 GN=ARPC2 PE=1 SV=1 - [ARPC2_HUMAN]	0.0263738	5.15108	0.244913	0.497055
P13647	Keratin, type II cytoskeletal 5 OS=Homo sapiens OX=9606 GN=KRT5 PE=1 SV=3 - [K2C5_HUMAN]	0.0255421	1.73038	0.00594124	0.00386872
P12110	Collagen alpha-2(VI) chain OS=Homo sapiens OX=9606 GN=COL6A2 PE=1 SV=4 - [CO6A2_HUMAN]	0.02521	5.15172	0.301377	0.351392
P11142	Heat shock cognate 71 kDa protein OS=Homo sapiens OX=9606 GN=HSPA8 PE=1 SV=1 - [HSP7C_HUMAN]	0.0251463	0.591542	0.358877	0.51219
A6NLN1	Polypyrimidine tract binding protein 1, isoform CRA_b OS=Homo sapiens OX=9606 GN=PTBP1 PE=1 SV=4 - [A6NLN1_HUMAN]	0.0250004	0	0.307131	0.272228
P23946	Chymase OS=Homo sapiens OX=9606 GN=CMA1 PE=1 SV=1 - [CMA1_HUMAN]	0.0249444	5.54992	0.260786	0.40633
P40926	Malate dehydrogenase, mitochondrial OS=Homo sapiens OX=9606 GN=MDH2 PE=1 SV=3 - [MDHM_HUMAN]	0.0246006	3.97536	0.320975	0.284088
P10599	Thioredoxin OS=Homo sapiens OX=9606 GN=TXN PE=1 SV=3 - [THIO_HUMAN]	0.0244919	4.25587	0.119505	0.497307
Q04917	14-3-3 protein eta OS=Homo sapiens OX=9606 GN=YWHAH PE=1 SV=4 - [1433F_HUMAN]	0.0230508	3.17117	0.235464	0.372512
Q04695	Keratin, type I cytoskeletal 17 OS=Homo sapiens OX=9606 GN=KRT17 PE=1 SV=2 - [K1C17_HUMAN]	0.0225117	1.53561	0.0633593	0.419468
P23396	40S ribosomal protein S3 OS=Homo sapiens OX=9606 GN=RPS3 PE=1 SV=2 - [RS3_HUMAN]	0.0222322	2.00068	0.319179	0.275047
P08133	Annexin A6 OS=Homo sapiens OX=9606 GN=ANXA6 PE=1 SV=3 - [ANXA6_HUMAN]	0.0221784	4.491	0.377184	0.242229
P62736	Actin, aortic smooth muscle OS=Homo sapiens OX=9606 GN=ACTA2 PE=1 SV=1 - [ACTA_HUMAN]	0.0218066	3.82258	0.341328	0.414131
P05388	60S acidic ribosomal protein P0 OS=Homo sapiens OX=9606 GN=RPLP0 PE=1 SV=1 - [RLA0_HUMAN]	0.0216959	2.66528	0.311503	0.346078
Q9NZT1	Calmodulin-like protein 5 OS=Homo sapiens OX=9606 GN=CALML5 PE=1 SV=2 - [CALL5_HUMAN]	0.0212556	1.44564	0.185286	0.405434
P63208	S-phase kinase-associated protein 1 OS=Homo sapiens OX=9606 GN=SKP1 PE=1 SV=2 - [SKP1_HUMAN]	0.0211818	1.93499	0.304434	0.332809
P14618	Pyruvate kinase PKM OS=Homo sapiens OX=9606 GN=PKM PE=1 SV=4 - [KPYM_HUMAN]	0.0199707	1.04988	0.349453	0.283332
Q53RT3	Retroviral-like aspartic protease 1 OS=Homo sapiens OX=9606 GN=ASPRV1 PE=1 SV=1 - [APRV1_HUMAN]	0.0198399	1.70027	0.0939041	0.499666
Q07021	Complement component 1 Q subcomponent-binding protein, mitochondrial OS=Homo sapiens OX=9606 GN=C1QBP PE=1 SV=1 - [C1QBP_HUMAN]	0.0197212	4.99903	0.237135	0.289253
H0YI43	Myosin light polypeptide 6 (Fragment) OS=Homo sapiens OX=9606 GN=MYL6 PE=1 SV=1 - [H0YI43_HUMAN]	0.0193697	9.39139	0.407941	0.400242
P60985	Keratinocyte differentiation-associated protein OS=Homo sapiens OX=9606 GN=KRTDAP PE=1 SV=1 - [KTDAP_HUMAN]	0.0192817	1.22484	0.245182	0.501299
P30740	Leukocyte elastase inhibitor OS=Homo sapiens OX=9606 GN=SERPINB1 PE=1 SV=1 - [ILEU_HUMAN]	0.0192091	0	0.378557	0.272228
Q9NZN4	EH domain-containing protein 2 OS=Homo sapiens OX=9606 GN=EHD2 PE=1 SV=2 - [EHD2_HUMAN]	0.0185269	6.61503	0.362573	0.346182
P02538	Keratin, type II cytoskeletal 6A OS=Homo sapiens OX=9606 GN=KRT6A PE=1 SV=3 - [K2C6A_HUMAN]	0.0182864	2.53774	0.0127105	2.35887e-05
P48668	Keratin, type II cytoskeletal 6C OS=Homo sapiens OX=9606 GN=KRT6C PE=1 SV=3 - [K2C6C_HUMAN]	0.0182864	2.53774	0.0127105	2.35887e-05
P62258	14-3-3 protein epsilon OS=Homo sapiens OX=9606 GN=YWHAE PE=1 SV=1 - [1433E_HUMAN]	0.0178618	1.84606	0.23215	0.266297
P31946	14-3-3 protein beta/alpha OS=Homo sapiens OX=9606 GN=YWHAB PE=1 SV=3 - [1433B_HUMAN]	0.0175482	1.82932	0.232359	0.242314
P61981	14-3-3 protein gamma OS=Homo sapiens OX=9606 GN=YWHAG PE=1 SV=2 - [1433G_HUMAN]	0.0173436	1.59903	0.229321	0.343741
P27348	14-3-3 protein theta OS=Homo sapiens OX=9606 GN=YWHAQ PE=1 SV=1 - [1433T_HUMAN]	0.0172702	1.97518	0.232464	0.18249
P63104	14-3-3 protein zeta/delta OS=Homo sapiens OX=9606 GN=YWHAZ PE=1 SV=1 - [1433Z_HUMAN]	0.0171972	2.01438	0.237275	0.358996
P69905	Hemoglobin subunit alpha OS=Homo sapiens OX=9606 GN=HBA1 PE=1 SV=2 - [HBA_HUMAN]	0.0171242	9.81841	0.409838	0.291488
Q15365	Poly(rC)-binding protein 1 OS=Homo sapiens OX=9606 GN=PCBP1 PE=1 SV=2 - [PCBP1_HUMAN]	0.0170184	1.73692	0.340598	0.498919
O43707	Alpha-actinin-4 OS=Homo sapiens OX=9606 GN=ACTN4 PE=1 SV=2 - [ACTN4_HUMAN]	0.016124	5.85286	0.340264	0.284691
Q9HCY8	Protein S100-A14 OS=Homo sapiens OX=9606 GN=S100A14 PE=1 SV=1 - [S10AE_HUMAN]	0.0160976	2.1835	0.263117	0.326982
P30086	Phosphatidylethanolamine-binding protein 1 OS=Homo sapiens OX=9606 GN=PEBP1 PE=1 SV=3 - [PEBP1_HUMAN]	0.0159282	5.9148	0.284714	0.397022
P05109	Protein S100-A8 OS=Homo sapiens OX=9606 GN=S100A8 PE=1 SV=1 - [S10A8_HUMAN]	0.0153162	0.911885	0.243219	0.108065
P31947	14-3-3 protein sigma OS=Homo sapiens OX=9606 GN=SFN PE=1 SV=1 - [1433S_HUMAN]	0.0153157	3.01199	0.231341	0.352657
P31949	Protein S100-A11 OS=Homo sapiens OX=9606 GN=S100A11 PE=1 SV=2 - [S10AB_HUMAN]	0.0150821	2.96868	0.288898	0.340572
P55072	Transitional endoplasmic reticulum ATPase OS=Homo sapiens OX=9606 GN=VCP PE=1 SV=4 - [TERA_HUMAN]	0.0150592	2.48256	0.364521	0.497431
G3V1A4	Cofilin 1 (Non-muscle), isoform CRA_a OS=Homo sapiens OX=9606 GN=CFL1 PE=1 SV=1 - [G3V1A4_HUMAN]	0.0149373	3.32082	0.256822	0.268586
P06702	Protein S100-A9 OS=Homo sapiens OX=9606 GN=S100A9 PE=1 SV=1 - [S10A9_HUMAN]	0.0147583	1.10577	0.133516	0.368119
Q562R1	Beta-actin-like protein 2 OS=Homo sapiens OX=9606 GN=ACTBL2 PE=1 SV=2 - [ACTBL_HUMAN]	0.0145335	3.80732	0.329366	0.318832
P09211	Glutathione S-transferase P OS=Homo sapiens OX=9606 GN=GSTP1 PE=1 SV=2 - [GSTP1_HUMAN]	0.0143686	4.05326	0.309358	0.346393
E5RI99	60S ribosomal protein L30 (Fragment) OS=Homo sapiens OX=9606 GN=RPL30 PE=1 SV=1 - [E5RI99_HUMAN]	0.0141699	3.30052	0.26357	0.315751
P05386	60S acidic ribosomal protein P1 OS=Homo sapiens OX=9606 GN=RPLP1 PE=1 SV=1 - [RLA1_HUMAN]	0.0140503	2.8896	0.174117	0.496953
P12814	Alpha-actinin-1 OS=Homo sapiens OX=9606 GN=ACTN1 PE=1 SV=2 - [ACTN1_HUMAN]	0.0136184	6.65281	0.343211	0.276182
B1AK87	Capping protein (Actin filament) muscle Z-line, beta, isoform CRA_a OS=Homo sapiens OX=9606 GN=CAPZB PE=1 SV=1 - [B1AK87_HUMAN]	0.0134675	3.94756	0.289849	0.357057
P60903	Protein S100-A10 OS=Homo sapiens OX=9606 GN=S100A10 PE=1 SV=2 - [S10AA_HUMAN]	0.0129074	6.71091	0.250234	0.385942
P14923	Junction plakoglobin OS=Homo sapiens OX=9606 GN=JUP PE=1 SV=3 - [PLAK_HUMAN]	0.0128075	0.418519	0.209756	0.089902
P0C0S5	Histone H2A.Z OS=Homo sapiens OX=9606 GN=H2AFZ PE=1 SV=2 - [H2AZ_HUMAN]	0.0123412	12.3355	0.314224	0.367081
Q01469	Fatty acid-binding protein, epidermal OS=Homo sapiens OX=9606 GN=FABP5 PE=1 SV=3 - [FABP5_HUMAN]	0.0117894	1.56367	0.235701	0.230065
Q06830	Peroxiredoxin-1 OS=Homo sapiens OX=9606 GN=PRDX1 PE=1 SV=1 - [PRDX1_HUMAN]	0.01164	4.50914	0.301544	0.326732
P07384	Calpain-1 catalytic subunit OS=Homo sapiens OX=9606 GN=CAPN1 PE=1 SV=1 - [CAN1_HUMAN]	0.0114021	3.06798	0.363813	0.220605
P26641	Elongation factor 1-gamma OS=Homo sapiens OX=9606 GN=EEF1G PE=1 SV=3 - [EF1G_HUMAN]	0.0107208	0	0.354922	0.272228
P00338	L-lactate dehydrogenase A chain OS=Homo sapiens OX=9606 GN=LDHA PE=1 SV=2 - [LDHA_HUMAN]	0.00965147	3.89901	0.326583	0.290403
P18669	Phosphoglycerate mutase 1 OS=Homo sapiens OX=9606 GN=PGAM1 PE=1 SV=2 - [PGAM1_HUMAN]	0.00907749	2.42111	0.301261	0.453957
P07858	Cathepsin B OS=Homo sapiens OX=9606 GN=CTSB PE=1 SV=3 - [CATB_HUMAN]	0.00847905	3.49574	0.263854	0.495986
P29401	Transketolase OS=Homo sapiens OX=9606 GN=TKT PE=1 SV=3 - [TKT_HUMAN]	0.00742666	2.97788	0.372955	0.496013
P48594	Serpin B4 OS=Homo sapiens OX=9606 GN=SERPINB4 PE=1 SV=2 - [SPB4_HUMAN]	0.00713404	1.433	0.338647	0.496999
P62937	Peptidyl-prolyl cis-trans isomerase A OS=Homo sapiens OX=9606 GN=PPIA PE=1 SV=2 - [PPIA_HUMAN]	0.00653889	5.31301	0.224438	0.248687
P16104	Histone H2AX OS=Homo sapiens OX=9606 GN=H2AFX PE=1 SV=2 - [H2AX_HUMAN]	0.00461201	24.1527	0.307337	0.490524
P54652	Heat shock-related 70 kDa protein 2 OS=Homo sapiens OX=9606 GN=HSPA2 PE=1 SV=1 - [HSP72_HUMAN]	0.0031585	0	0.361177	0.272228
P06576	ATP synthase subunit beta, mitochondrial OS=Homo sapiens OX=9606 GN=ATP5B PE=1 SV=3 - [ATPB_HUMAN]	0.00200213	59.1733	0.367433	0.270992
Q9H3U1	Protein unc-45 homolog A OS=Homo sapiens OX=9606 GN=UNC45A PE=1 SV=1 - [UN45A_HUMAN]	6.16476e-06	0	0.495025
P84157	Matrix-remodeling-associated protein 7 OS=Homo sapiens OX=9606 GN=MXRA7 PE=1 SV=1 - [MXRA7_HUMAN]	4.96079e-06	0	0.495025
Q9H773	dCTP pyrophosphatase 1 OS=Homo sapiens OX=9606 GN=DCTPP1 PE=1 SV=1 - [DCTP1_HUMAN]	3.18818e-06	0	0.270041
Q15008	26S proteasome non-ATPase regulatory subunit 6 OS=Homo sapiens OX=9606 GN=PSMD6 PE=1 SV=1 - [PSMD6_HUMAN]	2.96547e-06	0	0.272744
P98160	Basement membrane-specific heparan sulfate proteoglycan core protein OS=Homo sapiens OX=9606 GN=HSPG2 PE=1 SV=4 - [PGBM_HUMAN]	2.43268e-06	0	0.495025
D6RHZ5	Protein transport protein Sec31A OS=Homo sapiens OX=9606 GN=SEC31A PE=1 SV=1 - [D6RHZ5_HUMAN]	2.27316e-06	0	0.495025
P78347	General transcription factor II-I OS=Homo sapiens OX=9606 GN=GTF2I PE=1 SV=2 - [GTF2I_HUMAN]	1.97169e-06	0	0.495025
K7EKJ9	Interleukin enhancer-binding factor 3 (Fragment) OS=Homo sapiens OX=9606 GN=ILF3 PE=1 SV=1 - [K7EKJ9_HUMAN]	1.96013e-06	0	0.495025
P01911	HLA class II histocompatibility antigen, DRB1-15 beta chain OS=Homo sapiens OX=9606 GN=HLA-DRB1 PE=1 SV=2 - [2B1F_HUMAN]	1.89199e-06	1.50031e+06	0.495025	0.495025
K7EL62	Guanine nucleotide-binding protein subunit alpha-11 (Fragment) OS=Homo sapiens OX=9606 GN=GNA11 PE=1 SV=1 - [K7EL62_HUMAN]	1.87612e-06	0	0.495025
Q03519	Antigen peptide transporter 2 OS=Homo sapiens OX=9606 GN=TAP2 PE=1 SV=1 - [TAP2_HUMAN]	1.86779e-06	0	0.495025
O95832	Claudin-1 OS=Homo sapiens OX=9606 GN=CLDN1 PE=1 SV=1 - [CLD1_HUMAN]	1.6946e-06	0	0.225918
D6RDI5	OCIA domain-containing protein 1 (Fragment) OS=Homo sapiens OX=9606 GN=OCIAD1 PE=1 SV=1 - [D6RDI5_HUMAN]	1.65165e-06	0	0.495025
Q16610	Extracellular matrix protein 1 OS=Homo sapiens OX=9606 GN=ECM1 PE=1 SV=2 - [ECM1_HUMAN]	1.64907e-06	0	0.495025
A0A140T936	Valine--tRNA ligase (Fragment) OS=Homo sapiens OX=9606 GN=VARS PE=1 SV=1 - [A0A140T936_HUMAN]	1.53367e-06	0	0.495025
Q9HAV7	GrpE protein homolog 1, mitochondrial OS=Homo sapiens OX=9606 GN=GRPEL1 PE=1 SV=2 - [GRPE1_HUMAN]	1.48056e-06	0	0.495025
P78527	DNA-dependent protein kinase catalytic subunit OS=Homo sapiens OX=9606 GN=PRKDC PE=1 SV=3 - [PRKDC_HUMAN]	1.47517e-06	0	0.495025
P42704	Leucine-rich PPR motif-containing protein, mitochondrial OS=Homo sapiens OX=9606 GN=LRPPRC PE=1 SV=3 - [LPPRC_HUMAN]	1.46524e-06	0	0.495025
Q6P4A8	Phospholipase B-like 1 OS=Homo sapiens OX=9606 GN=PLBD1 PE=1 SV=2 - [PLBL1_HUMAN]	1.42166e-06	297530	0.495025	0.495025
G8JLD5	Dynamin-1-like protein OS=Homo sapiens OX=9606 GN=DNM1L PE=1 SV=1 - [G8JLD5_HUMAN]	1.35739e-06	0	0.495025
E7EQD9	Unconventional myosin-Ib (Fragment) OS=Homo sapiens OX=9606 GN=MYO1B PE=1 SV=1 - [E7EQD9_HUMAN]	1.31493e-06	0	0.495025
C9JH92	Quinone oxidoreductase (Fragment) OS=Homo sapiens OX=9606 GN=CRYZ PE=1 SV=1 - [C9JH92_HUMAN]	1.27972e-06	0	0.495025
H7BYF7	ER lumen protein-retaining receptor 2 OS=Homo sapiens OX=9606 GN=KDELR2 PE=1 SV=1 - [H7BYF7_HUMAN]	1.18619e-06	0	0.253456
O60701	UDP-glucose 6-dehydrogenase OS=Homo sapiens OX=9606 GN=UGDH PE=1 SV=1 - [UGDH_HUMAN]	1.14907e-06	0	0.495025
Q15124	Phosphoglucomutase-like protein 5 OS=Homo sapiens OX=9606 GN=PGM5 PE=1 SV=2 - [PGM5_HUMAN]	1.10446e-06	0	0.495025
Q8TBQ9	Protein kish-A OS=Homo sapiens OX=9606 GN=TMEM167A PE=1 SV=1 - [KISHA_HUMAN]	1.10419e-06	0	0.495025
M0QZ24	Uncharacterized protein (Fragment) OS=Homo sapiens OX=9606 PE=4 SV=1 - [M0QZ24_HUMAN]	1.09806e-06	0	0.495025
H9KV28	Protein diaphanous homolog 1 OS=Homo sapiens OX=9606 GN=DIAPH1 PE=1 SV=2 - [H9KV28_HUMAN]	1.08665e-06	0	0.495025
Q8N3Y7	Epidermal retinol dehydrogenase 2 OS=Homo sapiens OX=9606 GN=SDR16C5 PE=2 SV=2 - [RDHE2_HUMAN]	1.06237e-06	0	0.495025
O95747	Serine/threonine-protein kinase OSR1 OS=Homo sapiens OX=9606 GN=OXSR1 PE=1 SV=1 - [OXSR1_HUMAN]	1.05991e-06	0	0.354824
P02766	Transthyretin OS=Homo sapiens OX=9606 GN=TTR PE=1 SV=1 - [TTHY_HUMAN]	1.04764e-06	2.31762e+06	0.495025	0.271478
Q9BYG8	Gasdermin-C OS=Homo sapiens OX=9606 GN=GSDMC PE=1 SV=3 - [GSDMC_HUMAN]	1.03618e-06	0	0.495025
P16435	NADPH--cytochrome P450 reductase OS=Homo sapiens OX=9606 GN=POR PE=1 SV=2 - [NCPR_HUMAN]	1.00795e-06	0	0.495025
O95881	Thioredoxin domain-containing protein 12 OS=Homo sapiens OX=9606 GN=TXNDC12 PE=1 SV=1 - [TXD12_HUMAN]	1.00302e-06	0	0.495025
Q86YZ3	Hornerin OS=Homo sapiens OX=9606 GN=HRNR PE=1 SV=2 - [HORN_HUMAN]	1.00281e-06	0	0.495025
P24390	ER lumen protein-retaining receptor 1 OS=Homo sapiens OX=9606 GN=KDELR1 PE=1 SV=1 - [ERD21_HUMAN]	9.65852e-07	0	0.495025
H7C4H2	Signal recognition particle receptor subunit beta (Fragment) OS=Homo sapiens OX=9606 GN=SRPRB PE=1 SV=1 - [H7C4H2_HUMAN]	9.5941e-07	0	0.495025
P26639	Threonine--tRNA ligase, cytoplasmic OS=Homo sapiens OX=9606 GN=TARS PE=1 SV=3 - [SYTC_HUMAN]	9.13429e-07	0	0.495025
P08572	Collagen alpha-2(IV) chain OS=Homo sapiens OX=9606 GN=COL4A2 PE=1 SV=4 - [CO4A2_HUMAN]	8.98584e-07	693588	0.495025	0.495025
P01024	Complement C3 OS=Homo sapiens OX=9606 GN=C3 PE=1 SV=2 - [CO3_HUMAN]	8.79337e-07	380707	0.495025	0.495025
O60784	Target of Myb protein 1 OS=Homo sapiens OX=9606 GN=TOM1 PE=1 SV=2 - [TOM1_HUMAN]	8.77723e-07	0	0.495025
B4DLN1	cDNA FLJ60124, highly similar to Mitochondrial dicarboxylate carrier OS=Homo sapiens OX=9606 PE=2 SV=1 - [B4DLN1_HUMAN]	8.43369e-07	0	0.495025
Q9H6S3	Epidermal growth factor receptor kinase substrate 8-like protein 2 OS=Homo sapiens OX=9606 GN=EPS8L2 PE=1 SV=2 - [ES8L2_HUMAN]	8.34609e-07	0	0.348913
P17655	Calpain-2 catalytic subunit OS=Homo sapiens OX=9606 GN=CAPN2 PE=1 SV=6 - [CAN2_HUMAN]	8.19755e-07	0	0.495025
P26196	Probable ATP-dependent RNA helicase DDX6 OS=Homo sapiens OX=9606 GN=DDX6 PE=1 SV=2 - [DDX6_HUMAN]	8.17979e-07	0	0.495025
Q92973	Transportin-1 OS=Homo sapiens OX=9606 GN=TNPO1 PE=1 SV=2 - [TNPO1_HUMAN]	8.04095e-07	0	0.495025
Q13596	Sorting nexin-1 OS=Homo sapiens OX=9606 GN=SNX1 PE=1 SV=3 - [SNX1_HUMAN]	8.01019e-07	0	0.342104
P48163	NADP-dependent malic enzyme OS=Homo sapiens OX=9606 GN=ME1 PE=1 SV=1 - [MAOX_HUMAN]	7.92757e-07	0	0.448565
D6RGV9	Inorganic pyrophosphatase 2, mitochondrial (Fragment) OS=Homo sapiens OX=9606 GN=PPA2 PE=1 SV=1 - [D6RGV9_HUMAN]	7.71974e-07	0	0.495025
Q9Y394	Dehydrogenase/reductase SDR family member 7 OS=Homo sapiens OX=9606 GN=DHRS7 PE=1 SV=1 - [DHRS7_HUMAN]	7.62898e-07	0	0.495025
G3V4C6	RNA transcription, translation and transport factor protein OS=Homo sapiens OX=9606 GN=RTRAF PE=1 SV=1 - [G3V4C6_HUMAN]	7.51183e-07	0	0.495025
P50440	Glycine amidinotransferase, mitochondrial OS=Homo sapiens OX=9606 GN=GATM PE=1 SV=1 - [GATM_HUMAN]	7.48133e-07	0	0.495025
A6PVH9	Copine-1 OS=Homo sapiens OX=9606 GN=CPNE1 PE=1 SV=1 - [A6PVH9_HUMAN]	7.46764e-07	0	0.495025
Q9C005	Protein dpy-30 homolog OS=Homo sapiens OX=9606 GN=DPY30 PE=1 SV=1 - [DPY30_HUMAN]	7.44179e-07	0	0.374801
O00764	Pyridoxal kinase OS=Homo sapiens OX=9606 GN=PDXK PE=1 SV=1 - [PDXK_HUMAN]	7.39279e-07	0	0.401865
Q5Y7D6	HLA class II histocompatibility antigen, DQ beta 1 chain OS=Homo sapiens OX=9606 GN=HLA-DQB1 PE=1 SV=1 - [Q5Y7D6_HUMAN]	7.30244e-07	0	0.287358
K7EKW4	Isochorismatase domain-containing protein 2 (Fragment) OS=Homo sapiens OX=9606 GN=ISOC2 PE=1 SV=1 - [K7EKW4_HUMAN]	7.28591e-07	0	0.327344
M0QZP4	Branched-chain-amino-acid aminotransferase OS=Homo sapiens OX=9606 GN=BCAT2 PE=1 SV=1 - [M0QZP4_HUMAN]	7.27931e-07	0	0.495025
Q8N1B9	NADH dehydrogenase (Ubiquinone) 1 alpha subcomplex, 10, 42kDa, isoform CRA_c OS=Homo sapiens OX=9606 GN=NDUFA10 PE=1 SV=1 - [Q8N1B9_HUMAN]	7.19192e-07	0	0.495025
Q14258	E3 ubiquitin/ISG15 ligase TRIM25 OS=Homo sapiens OX=9606 GN=TRIM25 PE=1 SV=2 - [TRI25_HUMAN]	7.13929e-07	0	0.495025
Q9Y285	Phenylalanine--tRNA ligase alpha subunit OS=Homo sapiens OX=9606 GN=FARSA PE=1 SV=3 - [SYFA_HUMAN]	7.05056e-07	0	0.495025
K7EKI8	Periplakin OS=Homo sapiens OX=9606 GN=PPL PE=1 SV=1 - [K7EKI8_HUMAN]	7.05036e-07	0	0.335302
O14896	Interferon regulatory factor 6 OS=Homo sapiens OX=9606 GN=IRF6 PE=1 SV=1 - [IRF6_HUMAN]	7.02763e-07	0	0.319302
O60888	Protein CutA OS=Homo sapiens OX=9606 GN=CUTA PE=1 SV=2 - [CUTA_HUMAN]	6.99599e-07	0	0.495025
Q96HC4	PDZ and LIM domain protein 5 OS=Homo sapiens OX=9606 GN=PDLIM5 PE=1 SV=5 - [PDLI5_HUMAN]	6.9321e-07	0	0.495025
Q9NSY2	StAR-related lipid transfer protein 5 OS=Homo sapiens OX=9606 GN=STARD5 PE=1 SV=2 - [STAR5_HUMAN]	6.9214e-07	0	0.495025
P61619	Protein transport protein Sec61 subunit alpha isoform 1 OS=Homo sapiens OX=9606 GN=SEC61A1 PE=1 SV=2 - [S61A1_HUMAN]	6.87041e-07	0	0.349225
P49588	Alanine--tRNA ligase, cytoplasmic OS=Homo sapiens OX=9606 GN=AARS PE=1 SV=2 - [SYAC_HUMAN]	6.80773e-07	0	0.344418
P53621	Coatomer subunit alpha OS=Homo sapiens OX=9606 GN=COPA PE=1 SV=2 - [COPA_HUMAN]	6.64236e-07	0	0.495025
P61225	Ras-related protein Rap-2b OS=Homo sapiens OX=9606 GN=RAP2B PE=1 SV=1 - [RAP2B_HUMAN]	6.61972e-07	0	0.495025
Q8N1Q8	Acyl-coenzyme A thioesterase THEM5 OS=Homo sapiens OX=9606 GN=THEM5 PE=1 SV=2 - [ACO15_HUMAN]	6.60463e-07	0	0.495025
Q9Y678	Coatomer subunit gamma-1 OS=Homo sapiens OX=9606 GN=COPG1 PE=1 SV=1 - [COPG1_HUMAN]	6.59039e-07	0	0.357401
Q7L9L4	MOB kinase activator 1B OS=Homo sapiens OX=9606 GN=MOB1B PE=1 SV=3 - [MOB1B_HUMAN]	6.55219e-07	0	0.495025
Q16864	V-type proton ATPase subunit F OS=Homo sapiens OX=9606 GN=ATP6V1F PE=1 SV=2 - [VATF_HUMAN]	6.53454e-07	0	0.415332
E7EX73	Eukaryotic translation initiation factor 4 gamma 1 OS=Homo sapiens OX=9606 GN=EIF4G1 PE=1 SV=1 - [E7EX73_HUMAN]	6.38423e-07	0	0.446521
A0A0U1RRM8	Fermitin family homolog 2 (Fragment) OS=Homo sapiens OX=9606 GN=FERMT2 PE=1 SV=1 - [A0A0U1RRM8_HUMAN]	6.35152e-07	0	0.495025
Q8IVN8	Somatomedin-B and thrombospondin type-1 domain-containing protein OS=Homo sapiens OX=9606 GN=SBSPON PE=1 SV=2 - [SBSPO_HUMAN]	6.32427e-07	0	0.495025
Q14914	Prostaglandin reductase 1 OS=Homo sapiens OX=9606 GN=PTGR1 PE=1 SV=2 - [PTGR1_HUMAN]	6.16019e-07	0	0.303785
P10619	Lysosomal protective protein OS=Homo sapiens OX=9606 GN=CTSA PE=1 SV=2 - [PPGB_HUMAN]	6.13049e-07	0	0.495025
O14980	Exportin-1 OS=Homo sapiens OX=9606 GN=XPO1 PE=1 SV=1 - [XPO1_HUMAN]	6.10599e-07	0	0.495025
A6NJA2	Ubiquitin carboxyl-terminal hydrolase 14 OS=Homo sapiens OX=9606 GN=USP14 PE=1 SV=2 - [A6NJA2_HUMAN]	6.07687e-07	0	0.495025
Q5QPE2	Protein transport protein Sec23B (Fragment) OS=Homo sapiens OX=9606 GN=SEC23B PE=1 SV=1 - [Q5QPE2_HUMAN]	6.04908e-07	0	0.373913
Q9Y3U8	60S ribosomal protein L36 OS=Homo sapiens OX=9606 GN=RPL36 PE=1 SV=3 - [RL36_HUMAN]	6.01262e-07	0	0.495025
P06748	Nucleophosmin OS=Homo sapiens OX=9606 GN=NPM1 PE=1 SV=2 - [NPM_HUMAN]	5.9825e-07	1.47889e+06	0.495025	0.495025
P40763	Signal transducer and activator of transcription 3 OS=Homo sapiens OX=9606 GN=STAT3 PE=1 SV=2 - [STAT3_HUMAN]	5.9311e-07	0	0.495025
P53396	ATP-citrate synthase OS=Homo sapiens OX=9606 GN=ACLY PE=1 SV=3 - [ACLY_HUMAN]	5.92692e-07	0	0.495025
P29972	Aquaporin-1 OS=Homo sapiens OX=9606 GN=AQP1 PE=1 SV=3 - [AQP1_HUMAN]	5.82778e-07	877776	0.342934	0.28995
Q9NSD9	Phenylalanine--tRNA ligase beta subunit OS=Homo sapiens OX=9606 GN=FARSB PE=1 SV=3 - [SYFB_HUMAN]	5.77683e-07	0	0.329934
B4DE93	NADH dehydrogenase [ubiquinone] flavoprotein 1, mitochondrial OS=Homo sapiens OX=9606 GN=NDUFV1 PE=1 SV=1 - [B4DE93_HUMAN]	5.76665e-07	0	0.495025
P20073	Annexin A7 OS=Homo sapiens OX=9606 GN=ANXA7 PE=1 SV=3 - [ANXA7_HUMAN]	5.75574e-07	444633	0.495025	0.495025
A0A087WYC1	Heat shock 70 kDa protein 4 OS=Homo sapiens OX=9606 GN=HSPA4 PE=1 SV=1 - [A0A087WYC1_HUMAN]	5.75214e-07	0	0.414266
Q8WWI5	Choline transporter-like protein 1 OS=Homo sapiens OX=9606 GN=SLC44A1 PE=1 SV=1 - [CTL1_HUMAN]	5.73206e-07	0	0.495025
A0A0D9SFS3	2-oxoglutarate dehydrogenase, mitochondrial OS=Homo sapiens OX=9606 GN=OGDH PE=1 SV=1 - [A0A0D9SFS3_HUMAN]	5.73177e-07	0	0.495025
Q9BSJ8	Extended synaptotagmin-1 OS=Homo sapiens OX=9606 GN=ESYT1 PE=1 SV=1 - [ESYT1_HUMAN]	5.6971e-07	0	0.495025
A8MXL6	Protein SEC13 homolog OS=Homo sapiens OX=9606 GN=SEC13 PE=1 SV=1 - [A8MXL6_HUMAN]	5.67343e-07	0	0.229899
A0A087WYB4	Stomatin-like protein 2, mitochondrial OS=Homo sapiens OX=9606 GN=STOML2 PE=1 SV=1 - [A0A087WYB4_HUMAN]	5.66763e-07	0	0.495025
Q12846	Syntaxin-4 OS=Homo sapiens OX=9606 GN=STX4 PE=1 SV=2 - [STX4_HUMAN]	5.61339e-07	0	0.382374
A0A0G2JQT1	Cytoplasmic FMR1-interacting protein 1 (Fragment) OS=Homo sapiens OX=9606 GN=CYFIP1 PE=1 SV=4 - [A0A0G2JQT1_HUMAN]	5.58162e-07	0	0.378634
P09601	Heme oxygenase 1 OS=Homo sapiens OX=9606 GN=HMOX1 PE=1 SV=1 - [HMOX1_HUMAN]	5.5095e-07	304386	0.361067	0.495025
O75342	Arachidonate 12-lipoxygenase, 12R-type OS=Homo sapiens OX=9606 GN=ALOX12B PE=1 SV=1 - [LX12B_HUMAN]	5.50598e-07	0	0.495025
B6VEX4	Abl interactor 1 OS=Homo sapiens OX=9606 GN=ABI1 PE=1 SV=1 - [B6VEX4_HUMAN]	5.4001e-07	0	0.348901
P67870	Casein kinase II subunit beta OS=Homo sapiens OX=9606 GN=CSNK2B PE=1 SV=1 - [CSK2B_HUMAN]	5.37305e-07	0	0.244279
A0A087X296	Prostaglandin G/H synthase 1 OS=Homo sapiens OX=9606 GN=PTGS1 PE=1 SV=1 - [A0A087X296_HUMAN]	5.19005e-07	0	0.495025
F5GYQ2	Multifunctional methyltransferase subunit TRM112-like protein OS=Homo sapiens OX=9606 GN=TRMT112 PE=1 SV=1 - [F5GYQ2_HUMAN]	5.13035e-07	0	0.42927
E9PP73	Coatomer subunit beta (Fragment) OS=Homo sapiens OX=9606 GN=COPB1 PE=1 SV=8 - [E9PP73_HUMAN]	5.08155e-07	0	0.357167
Q8WUF5	RelA-associated inhibitor OS=Homo sapiens OX=9606 GN=PPP1R13L PE=1 SV=4 - [IASPP_HUMAN]	5.07439e-07	0	0.322627
Q9UNH7	Sorting nexin-6 OS=Homo sapiens OX=9606 GN=SNX6 PE=1 SV=1 - [SNX6_HUMAN]	5.06233e-07	0	0.495025
P40261	Nicotinamide N-methyltransferase OS=Homo sapiens OX=9606 GN=NNMT PE=1 SV=1 - [NNMT_HUMAN]	4.91419e-07	0	0.31855
Q9UHY7	Enolase-phosphatase E1 OS=Homo sapiens OX=9606 GN=ENOPH1 PE=1 SV=1 - [ENOPH_HUMAN]	4.85143e-07	0	0.408916
J3KTJ8	60S ribosomal protein L26 (Fragment) OS=Homo sapiens OX=9606 GN=RPL26 PE=4 SV=8 - [J3KTJ8_HUMAN]	4.83292e-07	0	0.495025
Q9Y617	Phosphoserine aminotransferase OS=Homo sapiens OX=9606 GN=PSAT1 PE=1 SV=2 - [SERC_HUMAN]	4.8234e-07	0	0.495025
P11177	Pyruvate dehydrogenase E1 component subunit beta, mitochondrial OS=Homo sapiens OX=9606 GN=PDHB PE=1 SV=3 - [ODPB_HUMAN]	4.79195e-07	0	0.289944
O75489	NADH dehydrogenase [ubiquinone] iron-sulfur protein 3, mitochondrial OS=Homo sapiens OX=9606 GN=NDUFS3 PE=1 SV=1 - [NDUS3_HUMAN]	4.71938e-07	0	0.367469
P31939	Bifunctional purine biosynthesis protein PURH OS=Homo sapiens OX=9606 GN=ATIC PE=1 SV=3 - [PUR9_HUMAN]	4.71342e-07	0	0.329461
P41250	Glycine--tRNA ligase OS=Homo sapiens OX=9606 GN=GARS PE=1 SV=3 - [GARS_HUMAN]	4.71168e-07	0	0.282673
C4AM86	Keratin, type I cuticular Ha5 OS=Homo sapiens OX=9606 GN=KRT35 PE=1 SV=1 - [C4AM86_HUMAN]	4.63371e-07	0	0.495025
Q14525	Keratin, type I cuticular Ha3-II OS=Homo sapiens OX=9606 GN=KRT33B PE=1 SV=3 - [KT33B_HUMAN]	4.63371e-07	1.52713e+06	0.495025	0.28833
Q15323	Keratin, type I cuticular Ha1 OS=Homo sapiens OX=9606 GN=KRT31 PE=1 SV=3 - [K1H1_HUMAN]	4.63371e-07	1.52713e+06	0.495025	0.28833
O76013	Keratin, type I cuticular Ha6 OS=Homo sapiens OX=9606 GN=KRT36 PE=1 SV=1 - [KRT36_HUMAN]	4.63371e-07	0	0.495025
E5RJ09	Erlin-2 (Fragment) OS=Homo sapiens OX=9606 GN=ERLIN2 PE=1 SV=1 - [E5RJ09_HUMAN]	4.62434e-07	0	0.322579
Q01082	Spectrin beta chain, non-erythrocytic 1 OS=Homo sapiens OX=9606 GN=SPTBN1 PE=1 SV=2 - [SPTB2_HUMAN]	4.58341e-07	206379	0.244887	0.495025
Q9NQR4	Omega-amidase NIT2 OS=Homo sapiens OX=9606 GN=NIT2 PE=1 SV=1 - [NIT2_HUMAN]	4.57123e-07	0	0.396652
P14625	Endoplasmin OS=Homo sapiens OX=9606 GN=HSP90B1 PE=1 SV=1 - [ENPL_HUMAN]	4.56345e-07	2.84009e+06	0.219842	0.257986
I3L1P8	Mitochondrial 2-oxoglutarate/malate carrier protein (Fragment) OS=Homo sapiens OX=9606 GN=SLC25A11 PE=1 SV=1 - [I3L1P8_HUMAN]	4.54845e-07	0	0.495025
P30046	D-dopachrome decarboxylase OS=Homo sapiens OX=9606 GN=DDT PE=1 SV=3 - [DOPD_HUMAN]	4.54212e-07	0	0.318787
E5RGU4	Eukaryotic translation initiation factor 3 subunit H (Fragment) OS=Homo sapiens OX=9606 GN=EIF3H PE=1 SV=1 - [E5RGU4_HUMAN]	4.53948e-07	0	0.2257
F5H796	Diablo homolog, mitochondrial (Fragment) OS=Homo sapiens OX=9606 GN=DIABLO PE=1 SV=8 - [F5H796_HUMAN]	4.52863e-07	0	0.225726
Q01813	ATP-dependent 6-phosphofructokinase, platelet type OS=Homo sapiens OX=9606 GN=PFKP PE=1 SV=2 - [PFKAP_HUMAN]	4.52508e-07	0	0.495025
Q08211	ATP-dependent RNA helicase A OS=Homo sapiens OX=9606 GN=DHX9 PE=1 SV=4 - [DHX9_HUMAN]	4.4778e-07	0	0.30894
Q99714	3-hydroxyacyl-CoA dehydrogenase type-2 OS=Homo sapiens OX=9606 GN=HSD17B10 PE=1 SV=3 - [HCD2_HUMAN]	4.47353e-07	0	0.495025
O43809	Cleavage and polyadenylation specificity factor subunit 5 OS=Homo sapiens OX=9606 GN=NUDT21 PE=1 SV=1 - [CPSF5_HUMAN]	4.44686e-07	0	0.38742
A0A140TA32	Complement C4-A OS=Homo sapiens OX=9606 GN=C4A PE=1 SV=1 - [A0A140TA32_HUMAN]	4.39464e-07	502425	0.23107	0.495025
Q5H9A7	Metalloproteinase inhibitor 1 OS=Homo sapiens OX=9606 GN=TIMP1 PE=1 SV=1 - [Q5H9A7_HUMAN]	4.37132e-07	0	0.247551
Q99961	Endophilin-A2 OS=Homo sapiens OX=9606 GN=SH3GL1 PE=1 SV=1 - [SH3G1_HUMAN]	4.37011e-07	0	0.495025
P35606	Coatomer subunit beta' OS=Homo sapiens OX=9606 GN=COPB2 PE=1 SV=2 - [COPB2_HUMAN]	4.36288e-07	0	0.495025
A0A087WUQ6	Glutathione peroxidase OS=Homo sapiens OX=9606 GN=GPX1 PE=1 SV=1 - [A0A087WUQ6_HUMAN]	4.3581e-07	0	0.495025
P23381	Tryptophan--tRNA ligase, cytoplasmic OS=Homo sapiens OX=9606 GN=WARS PE=1 SV=2 - [SYWC_HUMAN]	4.32115e-07	0	0.348557
P13716	Delta-aminolevulinic acid dehydratase OS=Homo sapiens OX=9606 GN=ALAD PE=1 SV=1 - [HEM2_HUMAN]	4.31449e-07	0	0.495025
A0A087WTP3	Far upstream element-binding protein 2 OS=Homo sapiens OX=9606 GN=KHSRP PE=1 SV=1 - [A0A087WTP3_HUMAN]	4.29788e-07	0	0.495025
P14314	Glucosidase 2 subunit beta OS=Homo sapiens OX=9606 GN=PRKCSH PE=1 SV=2 - [GLU2B_HUMAN]	4.26817e-07	0	0.220601
Q05707	Collagen alpha-1(XIV) chain OS=Homo sapiens OX=9606 GN=COL14A1 PE=1 SV=3 - [COEA1_HUMAN]	4.26582e-07	0	0.36822
P35749	Myosin-11 OS=Homo sapiens OX=9606 GN=MYH11 PE=1 SV=3 - [MYH11_HUMAN]	4.25035e-07	796380	0.277675	0.495025
Q9Y262	Eukaryotic translation initiation factor 3 subunit L OS=Homo sapiens OX=9606 GN=EIF3L PE=1 SV=1 - [EIF3L_HUMAN]	4.22397e-07	0	0.333221
H0YHL1	Dynactin subunit 2 (Fragment) OS=Homo sapiens OX=9606 GN=DCTN2 PE=1 SV=1 - [H0YHL1_HUMAN]	4.20186e-07	0	0.35861
B7Z3Z9	Long-chain-fatty-acid--CoA ligase 1 OS=Homo sapiens OX=9606 GN=ACSL1 PE=1 SV=1 - [B7Z3Z9_HUMAN]	4.16981e-07	0	0.495025
F5GWE5	Phosphatidylinositol transfer protein alpha isoform OS=Homo sapiens OX=9606 GN=PITPNA PE=1 SV=1 - [F5GWE5_HUMAN]	4.13814e-07	0	0.495025
H0YKS8	Lactadherin (Fragment) OS=Homo sapiens OX=9606 GN=MFGE8 PE=1 SV=1 - [H0YKS8_HUMAN]	4.09416e-07	1.12183e+06	0.495025	0.495025
H3BLU7	Aflatoxin B1 aldehyde reductase member 2 (Fragment) OS=Homo sapiens OX=9606 GN=AKR7A2 PE=1 SV=1 - [H3BLU7_HUMAN]	4.09098e-07	0	0.396646
F8W1K5	Protein canopy homolog 2 (Fragment) OS=Homo sapiens OX=9606 GN=CNPY2 PE=1 SV=1 - [F8W1K5_HUMAN]	4.05059e-07	0	0.163199
P10253	Lysosomal alpha-glucosidase OS=Homo sapiens OX=9606 GN=GAA PE=1 SV=4 - [LYAG_HUMAN]	3.97066e-07	0	0.495025
P53007	Tricarboxylate transport protein, mitochondrial OS=Homo sapiens OX=9606 GN=SLC25A1 PE=1 SV=2 - [TXTP_HUMAN]	3.93169e-07	0	0.495025
Q9HC38	Glyoxalase domain-containing protein 4 OS=Homo sapiens OX=9606 GN=GLOD4 PE=1 SV=1 - [GLOD4_HUMAN]	3.92461e-07	0	0.25423
P28838	Cytosol aminopeptidase OS=Homo sapiens OX=9606 GN=LAP3 PE=1 SV=3 - [AMPL_HUMAN]	3.90669e-07	0	0.315153
P62195	26S proteasome regulatory subunit 8 OS=Homo sapiens OX=9606 GN=PSMC5 PE=1 SV=1 - [PRS8_HUMAN]	3.90355e-07	0	0.495025
Q13283	Ras GTPase-activating protein-binding protein 1 OS=Homo sapiens OX=9606 GN=G3BP1 PE=1 SV=1 - [G3BP1_HUMAN]	3.90177e-07	0	0.495025
A0A087X253	AP complex subunit beta OS=Homo sapiens OX=9606 GN=AP2B1 PE=1 SV=1 - [A0A087X253_HUMAN]	3.89068e-07	0	0.352029
Q8IVF2	Protein AHNAK2 OS=Homo sapiens OX=9606 GN=AHNAK2 PE=1 SV=2 - [AHNK2_HUMAN]	3.88342e-07	0	0.495025
Q15404	Ras suppressor protein 1 OS=Homo sapiens OX=9606 GN=RSU1 PE=1 SV=3 - [RSU1_HUMAN]	3.87198e-07	0	0.495025
P50552	Vasodilator-stimulated phosphoprotein OS=Homo sapiens OX=9606 GN=VASP PE=1 SV=3 - [VASP_HUMAN]	3.86058e-07	0	0.495025
P27816	Microtubule-associated protein 4 OS=Homo sapiens OX=9606 GN=MAP4 PE=1 SV=3 - [MAP4_HUMAN]	3.85532e-07	0	0.495025
Q9Y287	Integral membrane protein 2B OS=Homo sapiens OX=9606 GN=ITM2B PE=1 SV=1 - [ITM2B_HUMAN]	3.85138e-07	0	0.364063
J3KNJ2	Eukaryotic translation initiation factor 3 subunit M (Fragment) OS=Homo sapiens OX=9606 GN=EIF3M PE=1 SV=1 - [J3KNJ2_HUMAN]	3.83569e-07	0	0.329653
P16615	Sarcoplasmic/endoplasmic reticulum calcium ATPase 2 OS=Homo sapiens OX=9606 GN=ATP2A2 PE=1 SV=1 - [AT2A2_HUMAN]	3.82091e-07	0	0.495025
A0A087WZF1	Lipoma-preferred partner OS=Homo sapiens OX=9606 GN=LPP PE=1 SV=1 - [A0A087WZF1_HUMAN]	3.77243e-07	0	0.297259
Q5XKP0	MICOS complex subunit MIC13 OS=Homo sapiens OX=9606 GN=MIC13 PE=1 SV=1 - [MIC13_HUMAN]	3.75942e-07	0	0.423583
A0A1W2PQS1	26S proteasome regulatory subunit 7 OS=Homo sapiens OX=9606 GN=PSMC2 PE=1 SV=1 - [A0A1W2PQS1_HUMAN]	3.75757e-07	0	0.35356
Q9UFN0	Protein NipSnap homolog 3A OS=Homo sapiens OX=9606 GN=NIPSNAP3A PE=1 SV=2 - [NPS3A_HUMAN]	3.7532e-07	0	0.379154
Q13200	26S proteasome non-ATPase regulatory subunit 2 OS=Homo sapiens OX=9606 GN=PSMD2 PE=1 SV=3 - [PSMD2_HUMAN]	3.75033e-07	121592	0.377606	0.495025
Q9UHD8	Septin-9 OS=Homo sapiens OX=9606 GN=SEPT9 PE=1 SV=2 - [SEPT9_HUMAN]	3.74001e-07	0	0.495025
E5RHS5	Eukaryotic translation initiation factor 3 subunit E (Fragment) OS=Homo sapiens OX=9606 GN=EIF3E PE=1 SV=1 - [E5RHS5_HUMAN]	3.73843e-07	0	0.352135
Q9UK45	U6 snRNA-associated Sm-like protein LSm7 OS=Homo sapiens OX=9606 GN=LSM7 PE=1 SV=1 - [LSM7_HUMAN]	3.71355e-07	0	0.439204
P09488	Glutathione S-transferase Mu 1 OS=Homo sapiens OX=9606 GN=GSTM1 PE=1 SV=3 - [GSTM1_HUMAN]	3.68912e-07	189463	0.311311	0.495025
Q15067	Peroxisomal acyl-coenzyme A oxidase 1 OS=Homo sapiens OX=9606 GN=ACOX1 PE=1 SV=3 - [ACOX1_HUMAN]	3.65763e-07	0	0.411157
A0A0A0MTB9	Retinol-binding protein 1 OS=Homo sapiens OX=9606 GN=RBP1 PE=1 SV=1 - [A0A0A0MTB9_HUMAN]	3.62756e-07	0	0.356646
O75396	Vesicle-trafficking protein SEC22b OS=Homo sapiens OX=9606 GN=SEC22B PE=1 SV=4 - [SC22B_HUMAN]	3.61249e-07	0	0.495025
Q02790	Peptidyl-prolyl cis-trans isomerase FKBP4 OS=Homo sapiens OX=9606 GN=FKBP4 PE=1 SV=3 - [FKBP4_HUMAN]	3.58751e-07	0	0.495025
B1AKP7	TAR DNA-binding protein 43 OS=Homo sapiens OX=9606 GN=TARDBP PE=1 SV=1 - [B1AKP7_HUMAN]	3.58668e-07	0	0.28939
P15104	Glutamine synthetase OS=Homo sapiens OX=9606 GN=GLUL PE=1 SV=4 - [GLNA_HUMAN]	3.55217e-07	0	0.495025
Q6NVY1	3-hydroxyisobutyryl-CoA hydrolase, mitochondrial OS=Homo sapiens OX=9606 GN=HIBCH PE=1 SV=2 - [HIBCH_HUMAN]	3.54989e-07	0	0.265757
P50570	Dynamin-2 OS=Homo sapiens OX=9606 GN=DNM2 PE=1 SV=2 - [DYN2_HUMAN]	3.54601e-07	0	0.495025
P53004	Biliverdin reductase A OS=Homo sapiens OX=9606 GN=BLVRA PE=1 SV=2 - [BIEA_HUMAN]	3.52034e-07	0	0.495025
O00231	26S proteasome non-ATPase regulatory subunit 11 OS=Homo sapiens OX=9606 GN=PSMD11 PE=1 SV=3 - [PSD11_HUMAN]	3.4916e-07	0	0.321964
O43813	LanC-like protein 1 OS=Homo sapiens OX=9606 GN=LANCL1 PE=1 SV=1 - [LANC1_HUMAN]	3.49106e-07	0	0.240986
C9JTK6	Obg-like ATPase 1 (Fragment) OS=Homo sapiens OX=9606 GN=OLA1 PE=1 SV=1 - [C9JTK6_HUMAN]	3.49103e-07	0	0.367893
P55884	Eukaryotic translation initiation factor 3 subunit B OS=Homo sapiens OX=9606 GN=EIF3B PE=1 SV=3 - [EIF3B_HUMAN]	3.45054e-07	0	0.416078
Q8NCW5	NAD(P)H-hydrate epimerase OS=Homo sapiens OX=9606 GN=NAXE PE=1 SV=2 - [NNRE_HUMAN]	3.36906e-07	0	0.365141
Q14019	Coactosin-like protein OS=Homo sapiens OX=9606 GN=COTL1 PE=1 SV=3 - [COTL1_HUMAN]	3.3477e-07	0	0.495025
H0Y532	Selenium-binding protein 1 (Fragment) OS=Homo sapiens OX=9606 GN=SELENBP1 PE=1 SV=8 - [H0Y532_HUMAN]	3.34128e-07	0	0.495025
Q15046	Lysine--tRNA ligase OS=Homo sapiens OX=9606 GN=KARS PE=1 SV=3 - [SYK_HUMAN]	3.33153e-07	0	0.365452
Q10567	AP-1 complex subunit beta-1 OS=Homo sapiens OX=9606 GN=AP1B1 PE=1 SV=2 - [AP1B1_HUMAN]	3.31978e-07	0	0.374322
Q9NYL9	Tropomodulin-3 OS=Homo sapiens OX=9606 GN=TMOD3 PE=1 SV=1 - [TMOD3_HUMAN]	3.31645e-07	0	0.495025
J3KTM9	Importin subunit beta-1 (Fragment) OS=Homo sapiens OX=9606 GN=KPNB1 PE=1 SV=1 - [J3KTM9_HUMAN]	3.30148e-07	0	0.430281
D6R938	Calcium/calmodulin-dependent protein kinase (CaM kinase) II delta, isoform CRA_e OS=Homo sapiens OX=9606 GN=CAMK2D PE=1 SV=1 - [D6R938_HUMAN]	3.26955e-07	0	0.401861
Q9Y2Q3	Glutathione S-transferase kappa 1 OS=Homo sapiens OX=9606 GN=GSTK1 PE=1 SV=3 - [GSTK1_HUMAN]	3.25891e-07	0	0.495025
P48729	Casein kinase I isoform alpha OS=Homo sapiens OX=9606 GN=CSNK1A1 PE=1 SV=2 - [KC1A_HUMAN]	3.25654e-07	0	0.32014
C9JC03	EH domain-containing protein 1 (Fragment) OS=Homo sapiens OX=9606 GN=EHD1 PE=1 SV=1 - [C9JC03_HUMAN]	3.22304e-07	0	0.368149
H7BXV5	Collagen alpha-1(XVIII) chain (Fragment) OS=Homo sapiens OX=9606 GN=COL18A1 PE=1 SV=1 - [H7BXV5_HUMAN]	3.21294e-07	1.34241e+06	0.35096	0.280773
P10301	Ras-related protein R-Ras OS=Homo sapiens OX=9606 GN=RRAS PE=1 SV=1 - [RRAS_HUMAN]	3.20849e-07	0	0.326274
Q96C19	EF-hand domain-containing protein D2 OS=Homo sapiens OX=9606 GN=EFHD2 PE=1 SV=1 - [EFHD2_HUMAN]	3.17942e-07	0	0.361009
Q16836	Hydroxyacyl-coenzyme A dehydrogenase, mitochondrial OS=Homo sapiens OX=9606 GN=HADH PE=1 SV=3 - [HCDH_HUMAN]	3.17773e-07	0	0.384477
E9PN51	NADH dehydrogenase [ubiquinone] iron-sulfur protein 8, mitochondrial (Fragment) OS=Homo sapiens OX=9606 GN=NDUFS8 PE=1 SV=1 - [E9PN51_HUMAN]	3.14996e-07	0	0.392457
Q16666	Gamma-interferon-inducible protein 16 OS=Homo sapiens OX=9606 GN=IFI16 PE=1 SV=3 - [IF16_HUMAN]	3.13467e-07	0	0.35611
A0A087X2G1	ATP-dependent RNA helicase DDX1 OS=Homo sapiens OX=9606 GN=DDX1 PE=1 SV=1 - [A0A087X2G1_HUMAN]	3.1318e-07	0	0.297613
E5RIP1	40S ribosomal protein S20 OS=Homo sapiens OX=9606 GN=RPS20 PE=1 SV=1 - [E5RIP1_HUMAN]	3.10925e-07	0	0.269766
P0CG04	Immunoglobulin lambda constant 1 OS=Homo sapiens OX=9606 GN=IGLC1 PE=1 SV=1 - [IGLC1_HUMAN]	3.08721e-07	0	0.304038
P20933	N(4)-(beta-N-acetylglucosaminyl)-L-asparaginase OS=Homo sapiens OX=9606 GN=AGA PE=1 SV=2 - [ASPG_HUMAN]	3.03729e-07	218952	0.495025	0.495025
O76003	Glutaredoxin-3 OS=Homo sapiens OX=9606 GN=GLRX3 PE=1 SV=2 - [GLRX3_HUMAN]	3.00504e-07	0	0.262742
Q92876	Kallikrein-6 OS=Homo sapiens OX=9606 GN=KLK6 PE=1 SV=1 - [KLK6_HUMAN]	3.00431e-07	0	0.3017
O94919	Endonuclease domain-containing 1 protein OS=Homo sapiens OX=9606 GN=ENDOD1 PE=1 SV=2 - [ENDD1_HUMAN]	2.9786e-07	0	0.345634
Q9UJU6	Drebrin-like protein OS=Homo sapiens OX=9606 GN=DBNL PE=1 SV=1 - [DBNL_HUMAN]	2.97131e-07	0	0.273394
O95168	NADH dehydrogenase [ubiquinone] 1 beta subcomplex subunit 4 OS=Homo sapiens OX=9606 GN=NDUFB4 PE=1 SV=3 - [NDUB4_HUMAN]	2.96723e-07	493912	0.353626	0.495025
O00232	26S proteasome non-ATPase regulatory subunit 12 OS=Homo sapiens OX=9606 GN=PSMD12 PE=1 SV=3 - [PSD12_HUMAN]	2.95294e-07	0	0.369858
P13861	cAMP-dependent protein kinase type II-alpha regulatory subunit OS=Homo sapiens OX=9606 GN=PRKAR2A PE=1 SV=2 - [KAP2_HUMAN]	2.93759e-07	0	0.263186
Q15056	Eukaryotic translation initiation factor 4H OS=Homo sapiens OX=9606 GN=EIF4H PE=1 SV=5 - [IF4H_HUMAN]	2.91526e-07	0	0.253352
Q96KP4	Cytosolic non-specific dipeptidase OS=Homo sapiens OX=9606 GN=CNDP2 PE=1 SV=2 - [CNDP2_HUMAN]	2.90431e-07	0	0.495025
Q5JXI8	Four and a half LIM domains protein 1 (Fragment) OS=Homo sapiens OX=9606 GN=FHL1 PE=1 SV=1 - [Q5JXI8_HUMAN]	2.90356e-07	0	0.280084
P25685	DnaJ homolog subfamily B member 1 OS=Homo sapiens OX=9606 GN=DNAJB1 PE=1 SV=4 - [DNJB1_HUMAN]	2.88257e-07	0	0.288648
P42025	Beta-centractin OS=Homo sapiens OX=9606 GN=ACTR1B PE=1 SV=1 - [ACTY_HUMAN]	2.86781e-07	0	0.261954
M0R0K9	Transcription intermediary factor 1-beta (Fragment) OS=Homo sapiens OX=9606 GN=TRIM28 PE=1 SV=1 - [M0R0K9_HUMAN]	2.85889e-07	0	0.495025
P61086	Ubiquitin-conjugating enzyme E2 K OS=Homo sapiens OX=9606 GN=UBE2K PE=1 SV=3 - [UBE2K_HUMAN]	2.84176e-07	0	0.406729
P36871	Phosphoglucomutase-1 OS=Homo sapiens OX=9606 GN=PGM1 PE=1 SV=3 - [PGM1_HUMAN]	2.81636e-07	0	0.380969
S4R3Q6	Vacuolar protein sorting-associated protein 26A OS=Homo sapiens OX=9606 GN=VPS26A PE=1 SV=1 - [S4R3Q6_HUMAN]	2.79755e-07	0	0.495025
O15020	Spectrin beta chain, non-erythrocytic 2 OS=Homo sapiens OX=9606 GN=SPTBN2 PE=1 SV=3 - [SPTN2_HUMAN]	2.7722e-07	0	0.442884
D6RFM5	Succinate dehydrogenase [ubiquinone] flavoprotein subunit, mitochondrial OS=Homo sapiens OX=9606 GN=SDHA PE=1 SV=1 - [D6RFM5_HUMAN]	2.75069e-07	0	0.365498
Q12904	Aminoacyl tRNA synthase complex-interacting multifunctional protein 1 OS=Homo sapiens OX=9606 GN=AIMP1 PE=1 SV=2 - [AIMP1_HUMAN]	2.74406e-07	0	0.35265
Q9BW30	Tubulin polymerization-promoting protein family member 3 OS=Homo sapiens OX=9606 GN=TPPP3 PE=1 SV=1 - [TPPP3_HUMAN]	2.73949e-07	0	0.242483
Q9UNM6	26S proteasome non-ATPase regulatory subunit 13 OS=Homo sapiens OX=9606 GN=PSMD13 PE=1 SV=2 - [PSD13_HUMAN]	2.7364e-07	0	0.320204
O75506	Heat shock factor-binding protein 1 OS=Homo sapiens OX=9606 GN=HSBP1 PE=1 SV=1 - [HSBP1_HUMAN]	2.73631e-07	0	0.252452
Q96LJ7	Dehydrogenase/reductase SDR family member 1 OS=Homo sapiens OX=9606 GN=DHRS1 PE=1 SV=1 - [DHRS1_HUMAN]	2.72077e-07	0	0.397422
P28074	Proteasome subunit beta type-5 OS=Homo sapiens OX=9606 GN=PSMB5 PE=1 SV=3 - [PSB5_HUMAN]	2.71962e-07	0	0.368785
Q969X1	Protein lifeguard 3 OS=Homo sapiens OX=9606 GN=TMBIM1 PE=1 SV=2 - [LFG3_HUMAN]	2.71647e-07	0	0.495025
Q92882	Osteoclast-stimulating factor 1 OS=Homo sapiens OX=9606 GN=OSTF1 PE=1 SV=2 - [OSTF1_HUMAN]	2.71384e-07	0	0.206973
F8VZY9	Keratin, type I cytoskeletal 18 OS=Homo sapiens OX=9606 GN=KRT18 PE=1 SV=1 - [F8VZY9_HUMAN]	2.70763e-07	0	0.157941
G3V540	Serine hydroxymethyltransferase, mitochondrial OS=Homo sapiens OX=9606 GN=SHMT2 PE=1 SV=1 - [G3V540_HUMAN]	2.6928e-07	0	0.391879
Q86VP6	Cullin-associated NEDD8-dissociated protein 1 OS=Homo sapiens OX=9606 GN=CAND1 PE=1 SV=2 - [CAND1_HUMAN]	2.68362e-07	0	0.303026
O95833	Chloride intracellular channel protein 3 OS=Homo sapiens OX=9606 GN=CLIC3 PE=1 SV=2 - [CLIC3_HUMAN]	2.68236e-07	0	0.297595
Q96L46	Calpain small subunit 2 OS=Homo sapiens OX=9606 GN=CAPNS2 PE=2 SV=2 - [CPNS2_HUMAN]	2.66648e-07	591572	0.11885	0.495025
P08253	72 kDa type IV collagenase OS=Homo sapiens OX=9606 GN=MMP2 PE=1 SV=2 - [MMP2_HUMAN]	2.62258e-07	0	0.359901
D6RGI3	Septin 11, isoform CRA_b OS=Homo sapiens OX=9606 GN=SEPT11 PE=1 SV=1 - [D6RGI3_HUMAN]	2.61715e-07	0	0.495025
Q9H3Z4	DnaJ homolog subfamily C member 5 OS=Homo sapiens OX=9606 GN=DNAJC5 PE=1 SV=1 - [DNJC5_HUMAN]	2.60805e-07	0	0.495025
Q7KZF4	Staphylococcal nuclease domain-containing protein 1 OS=Homo sapiens OX=9606 GN=SND1 PE=1 SV=1 - [SND1_HUMAN]	2.60429e-07	0	0.495025
P62191	26S proteasome regulatory subunit 4 OS=Homo sapiens OX=9606 GN=PSMC1 PE=1 SV=1 - [PRS4_HUMAN]	2.5935e-07	0	0.398989
O75131	Copine-3 OS=Homo sapiens OX=9606 GN=CPNE3 PE=1 SV=1 - [CPNE3_HUMAN]	2.58637e-07	0	0.495025
A0A087WXX8	Succinate dehydrogenase [ubiquinone] iron-sulfur subunit, mitochondrial (Fragment) OS=Homo sapiens OX=9606 GN=SDHB PE=1 SV=1 - [A0A087WXX8_HUMAN]	2.58615e-07	292201	0.495025
P62333	26S proteasome regulatory subunit 10B OS=Homo sapiens OX=9606 GN=PSMC6 PE=1 SV=1 - [PRS10_HUMAN]	2.56643e-07	0	0.369208
F8VS81	Twinfilin-1 (Fragment) OS=Homo sapiens OX=9606 GN=TWF1 PE=1 SV=1 - [F8VS81_HUMAN]	2.54296e-07	0	0.307534
Q9C075	Keratin, type I cytoskeletal 23 OS=Homo sapiens OX=9606 GN=KRT23 PE=1 SV=2 - [K1C23_HUMAN]	2.54039e-07	0	0.170081
P13804	Electron transfer flavoprotein subunit alpha, mitochondrial OS=Homo sapiens OX=9606 GN=ETFA PE=1 SV=1 - [ETFA_HUMAN]	2.53627e-07	0	0.397668
P30153	Serine/threonine-protein phosphatase 2A 65 kDa regulatory subunit A alpha isoform OS=Homo sapiens OX=9606 GN=PPP2R1A PE=1 SV=4 - [2AAA_HUMAN]	2.53092e-07	0	0.355806
P23246	Splicing factor, proline- and glutamine-rich OS=Homo sapiens OX=9606 GN=SFPQ PE=1 SV=2 - [SFPQ_HUMAN]	2.52991e-07	0	0.320572
Q15691	Microtubule-associated protein RP/EB family member 1 OS=Homo sapiens OX=9606 GN=MAPRE1 PE=1 SV=3 - [MARE1_HUMAN]	2.52547e-07	0	0.307172
P23141	Liver carboxylesterase 1 OS=Homo sapiens OX=9606 GN=CES1 PE=1 SV=2 - [EST1_HUMAN]	2.52484e-07	0	0.495025
P23634	Plasma membrane calcium-transporting ATPase 4 OS=Homo sapiens OX=9606 GN=ATP2B4 PE=1 SV=2 - [AT2B4_HUMAN]	2.52412e-07	0	0.356296
P27824	Calnexin OS=Homo sapiens OX=9606 GN=CANX PE=1 SV=2 - [CALX_HUMAN]	2.52203e-07	0	0.308688
Q9Y6N5	Sulfide:quinone oxidoreductase, mitochondrial OS=Homo sapiens OX=9606 GN=SQOR PE=1 SV=1 - [SQOR_HUMAN]	2.50095e-07	0	0.374466
B5MC21	Interleukin-6 OS=Homo sapiens OX=9606 GN=IL6 PE=1 SV=1 - [B5MC21_HUMAN]	2.49163e-07	441680	0.389529	0.495025
Q5T8U5	Surfeit 4 OS=Homo sapiens OX=9606 GN=SURF4 PE=1 SV=1 - [Q5T8U5_HUMAN]	2.47907e-07	380206	0.349593	0.495025
P22234	Multifunctional protein ADE2 OS=Homo sapiens OX=9606 GN=PAICS PE=1 SV=3 - [PUR6_HUMAN]	2.46238e-07	0	0.337185
A6PVX3	26S proteasome non-ATPase regulatory subunit 4 (Fragment) OS=Homo sapiens OX=9606 GN=PSMD4 PE=1 SV=1 - [A6PVX3_HUMAN]	2.45781e-07	0	0.23432
P62760	Visinin-like protein 1 OS=Homo sapiens OX=9606 GN=VSNL1 PE=1 SV=2 - [VISL1_HUMAN]	2.45407e-07	0	0.308891
O00487	26S proteasome non-ATPase regulatory subunit 14 OS=Homo sapiens OX=9606 GN=PSMD14 PE=1 SV=1 - [PSDE_HUMAN]	2.449e-07	87600.3	0.438722	0.495025
L0R6Q1	SLC35A4 upstream open reading frame protein OS=Homo sapiens OX=9606 GN=SLC35A4 PE=3 SV=1 - [S35U4_HUMAN]	2.44647e-07	0	0.495025
C9J0K6	Sorcin OS=Homo sapiens OX=9606 GN=SRI PE=1 SV=1 - [C9J0K6_HUMAN]	2.42925e-07	0	0.299207
P14543	Nidogen-1 OS=Homo sapiens OX=9606 GN=NID1 PE=1 SV=3 - [NID1_HUMAN]	2.41642e-07	0	0.270252
A0A087X1J7	Glutathione peroxidase OS=Homo sapiens OX=9606 GN=GPX3 PE=1 SV=1 - [A0A087X1J7_HUMAN]	2.41218e-07	0	0.495025
Q9UBQ5	Eukaryotic translation initiation factor 3 subunit K OS=Homo sapiens OX=9606 GN=EIF3K PE=1 SV=1 - [EIF3K_HUMAN]	2.40597e-07	0	0.495025
E9PNW4	CD59 glycoprotein OS=Homo sapiens OX=9606 GN=CD59 PE=1 SV=1 - [E9PNW4_HUMAN]	2.3967e-07	0	0.0852815
K7EJR3	26S proteasome non-ATPase regulatory subunit 8 (Fragment) OS=Homo sapiens OX=9606 GN=PSMD8 PE=1 SV=8 - [K7EJR3_HUMAN]	2.39434e-07	0	0.402737
Q9BWJ5	Splicing factor 3B subunit 5 OS=Homo sapiens OX=9606 GN=SF3B5 PE=1 SV=1 - [SF3B5_HUMAN]	2.38722e-07	0	0.495025
C9JZR2	Catenin delta-1 OS=Homo sapiens OX=9606 GN=CTNND1 PE=1 SV=2 - [C9JZR2_HUMAN]	2.36875e-07	0	0.288254
Q00577	Transcriptional activator protein Pur-alpha OS=Homo sapiens OX=9606 GN=PURA PE=1 SV=2 - [PURA_HUMAN]	2.35944e-07	0	0.366444
O00303	Eukaryotic translation initiation factor 3 subunit F OS=Homo sapiens OX=9606 GN=EIF3F PE=1 SV=1 - [EIF3F_HUMAN]	2.34985e-07	138080	0.293427	0.495025
P30536	Translocator protein OS=Homo sapiens OX=9606 GN=TSPO PE=1 SV=3 - [TSPO_HUMAN]	2.34619e-07	0	0.495025
Q5URX0	Beta-hexosaminidase subunit beta OS=Homo sapiens OX=9606 GN=HEL-248 PE=1 SV=1 - [Q5URX0_HUMAN]	2.3458e-07	0	0.309381
P24666	Low molecular weight phosphotyrosine protein phosphatase OS=Homo sapiens OX=9606 GN=ACP1 PE=1 SV=3 - [PPAC_HUMAN]	2.32596e-07	0	0.342957
P54136	Arginine--tRNA ligase, cytoplasmic OS=Homo sapiens OX=9606 GN=RARS PE=1 SV=2 - [SYRC_HUMAN]	2.31851e-07	0	0.450256
Q9UJ70	N-acetyl-D-glucosamine kinase OS=Homo sapiens OX=9606 GN=NAGK PE=1 SV=4 - [NAGK_HUMAN]	2.31401e-07	0	0.315579
C9JMC5	Aldehyde dehydrogenase, dimeric NADP-preferring (Fragment) OS=Homo sapiens OX=9606 GN=ALDH3A1 PE=1 SV=1 - [C9JMC5_HUMAN]	2.30676e-07	0	0.295753
Q9H4A4	Aminopeptidase B OS=Homo sapiens OX=9606 GN=RNPEP PE=1 SV=2 - [AMPB_HUMAN]	2.29752e-07	0	0.290579
P41091	Eukaryotic translation initiation factor 2 subunit 3 OS=Homo sapiens OX=9606 GN=EIF2S3 PE=1 SV=3 - [IF2G_HUMAN]	2.26561e-07	0	0.495025
O00151	PDZ and LIM domain protein 1 OS=Homo sapiens OX=9606 GN=PDLIM1 PE=1 SV=4 - [PDLI1_HUMAN]	2.23339e-07	0	0.495025
Q5VTU3	Dynein light chain Tctex-type 1 OS=Homo sapiens OX=9606 GN=DYNLT1 PE=1 SV=1 - [Q5VTU3_HUMAN]	2.22242e-07	0	0.351657
P50995	Annexin A11 OS=Homo sapiens OX=9606 GN=ANXA11 PE=1 SV=1 - [ANX11_HUMAN]	2.19556e-07	578485	0.334427	0.495025
A0A1B0GUA1	Alpha-aminoadipic semialdehyde dehydrogenase OS=Homo sapiens OX=9606 GN=ALDH7A1 PE=1 SV=1 - [A0A1B0GUA1_HUMAN]	2.19546e-07	0	0.351464
Q07666	KH domain-containing, RNA-binding, signal transduction-associated protein 1 OS=Homo sapiens OX=9606 GN=KHDRBS1 PE=1 SV=1 - [KHDR1_HUMAN]	2.19099e-07	0	0.331847
P00492	Hypoxanthine-guanine phosphoribosyltransferase OS=Homo sapiens OX=9606 GN=HPRT1 PE=1 SV=2 - [HPRT_HUMAN]	2.18598e-07	0	0.30778
P21281	V-type proton ATPase subunit B, brain isoform OS=Homo sapiens OX=9606 GN=ATP6V1B2 PE=1 SV=3 - [VATB2_HUMAN]	2.18069e-07	0	0.330786
O75351	Vacuolar protein sorting-associated protein 4B OS=Homo sapiens OX=9606 GN=VPS4B PE=1 SV=2 - [VPS4B_HUMAN]	2.18046e-07	0	0.289443
Q13185	Chromobox protein homolog 3 OS=Homo sapiens OX=9606 GN=CBX3 PE=1 SV=4 - [CBX3_HUMAN]	2.17515e-07	0	0.109041
P14550	Alcohol dehydrogenase [NADP(+)] OS=Homo sapiens OX=9606 GN=AKR1A1 PE=1 SV=3 - [AK1A1_HUMAN]	2.17496e-07	0	0.358755
P49748	Very long-chain specific acyl-CoA dehydrogenase, mitochondrial OS=Homo sapiens OX=9606 GN=ACADVL PE=1 SV=1 - [ACADV_HUMAN]	2.10551e-07	449854	0.361231	0.495025
Q9UBQ7	Glyoxylate reductase/hydroxypyruvate reductase OS=Homo sapiens OX=9606 GN=GRHPR PE=1 SV=1 - [GRHPR_HUMAN]	2.05679e-07	0	0.411226
P01111	GTPase NRas OS=Homo sapiens OX=9606 GN=NRAS PE=1 SV=1 - [RASN_HUMAN]	2.03715e-07	0	0.331278
P62851	40S ribosomal protein S25 OS=Homo sapiens OX=9606 GN=RPS25 PE=1 SV=1 - [RS25_HUMAN]	2.03202e-07	0	0.495025
Q9UL46	Proteasome activator complex subunit 2 OS=Homo sapiens OX=9606 GN=PSME2 PE=1 SV=4 - [PSME2_HUMAN]	2.0294e-07	0	0.341373
Q9BQB6	Vitamin K epoxide reductase complex subunit 1 OS=Homo sapiens OX=9606 GN=VKORC1 PE=1 SV=1 - [VKOR1_HUMAN]	1.98615e-07	0	0.29433
H7C378	26S proteasome non-ATPase regulatory subunit 1 (Fragment) OS=Homo sapiens OX=9606 GN=PSMD1 PE=1 SV=1 - [H7C378_HUMAN]	1.98014e-07	0	0.385451
P35579	Myosin-9 OS=Homo sapiens OX=9606 GN=MYH9 PE=1 SV=4 - [MYH9_HUMAN]	1.97905e-07	759655	0.21394	0.261795
Q13347	Eukaryotic translation initiation factor 3 subunit I OS=Homo sapiens OX=9606 GN=EIF3I PE=1 SV=1 - [EIF3I_HUMAN]	1.97724e-07	0	0.495025
P43034	Platelet-activating factor acetylhydrolase IB subunit alpha OS=Homo sapiens OX=9606 GN=PAFAH1B1 PE=1 SV=2 - [LIS1_HUMAN]	1.95945e-07	219367	0.329554	0.495025
P55327	Tumor protein D52 OS=Homo sapiens OX=9606 GN=TPD52 PE=1 SV=2 - [TPD52_HUMAN]	1.94369e-07	0	0.38827
Q9NWV4	UPF0587 protein C1orf123 OS=Homo sapiens OX=9606 GN=C1orf123 PE=1 SV=1 - [CA123_HUMAN]	1.93944e-07	0	0.370871
Q15233	Non-POU domain-containing octamer-binding protein OS=Homo sapiens OX=9606 GN=NONO PE=1 SV=4 - [NONO_HUMAN]	1.93785e-07	261613	0.355624	0.495025
F5GYN4	Ubiquitin thioesterase OTUB1 OS=Homo sapiens OX=9606 GN=OTUB1 PE=1 SV=1 - [F5GYN4_HUMAN]	1.93743e-07	0	0.336649
P14868	Aspartate--tRNA ligase, cytoplasmic OS=Homo sapiens OX=9606 GN=DARS PE=1 SV=2 - [SYDC_HUMAN]	1.93413e-07	0	0.383679
P19367	Hexokinase-1 OS=Homo sapiens OX=9606 GN=HK1 PE=1 SV=3 - [HXK1_HUMAN]	1.93362e-07	384062	0.30869	0.495025
Q6NUJ1	Proactivator polypeptide-like 1 OS=Homo sapiens OX=9606 GN=PSAPL1 PE=2 SV=2 - [SAPL1_HUMAN]	1.92643e-07	1.4679e+06	0.340578	0.495025
Q9Y3I0	tRNA-splicing ligase RtcB homolog OS=Homo sapiens OX=9606 GN=RTCB PE=1 SV=1 - [RTCB_HUMAN]	1.92398e-07	0	0.388194
Q95IE3	HLA class II histocompatibility antigen, DRB1-12 beta chain OS=Homo sapiens OX=9606 GN=HLA-DRB1 PE=1 SV=1 - [2B1C_HUMAN]	1.92252e-07	1.19028e+06	0.362193	0.495025
P55263	Adenosine kinase OS=Homo sapiens OX=9606 GN=ADK PE=1 SV=2 - [ADK_HUMAN]	1.9183e-07	0	0.382437
Q96G03	Phosphoglucomutase-2 OS=Homo sapiens OX=9606 GN=PGM2 PE=1 SV=4 - [PGM2_HUMAN]	1.89905e-07	0	0.495025
P07954	Fumarate hydratase, mitochondrial OS=Homo sapiens OX=9606 GN=FH PE=1 SV=3 - [FUMH_HUMAN]	1.89467e-07	0	0.375188
Q07960	Rho GTPase-activating protein 1 OS=Homo sapiens OX=9606 GN=ARHGAP1 PE=1 SV=1 - [RHG01_HUMAN]	1.87107e-07	0	0.348768
H0YJS4	Eukaryotic translation initiation factor 2 subunit 1 (Fragment) OS=Homo sapiens OX=9606 GN=EIF2S1 PE=1 SV=1 - [H0YJS4_HUMAN]	1.86501e-07	0	0.404547
M0R248	Delta(3,5)-Delta(2,4)-dienoyl-CoA isomerase, mitochondrial (Fragment) OS=Homo sapiens OX=9606 GN=ECH1 PE=1 SV=1 - [M0R248_HUMAN]	1.84984e-07	749656	0.323008	0.495025
B4DY09	Interleukin enhancer-binding factor 2 OS=Homo sapiens OX=9606 GN=ILF2 PE=1 SV=1 - [B4DY09_HUMAN]	1.84824e-07	0	0.335668
Q9UNZ2	NSFL1 cofactor p47 OS=Homo sapiens OX=9606 GN=NSFL1C PE=1 SV=2 - [NSF1C_HUMAN]	1.84185e-07	0	0.366667
P11166	Solute carrier family 2, facilitated glucose transporter member 1 OS=Homo sapiens OX=9606 GN=SLC2A1 PE=1 SV=2 - [GTR1_HUMAN]	1.841e-07	0	0.32149
P24752	Acetyl-CoA acetyltransferase, mitochondrial OS=Homo sapiens OX=9606 GN=ACAT1 PE=1 SV=1 - [THIL_HUMAN]	1.83415e-07	269798	0.405483	0.495025
Q5T985	Inter-alpha-trypsin inhibitor heavy chain H2 OS=Homo sapiens OX=9606 GN=ITIH2 PE=1 SV=1 - [Q5T985_HUMAN]	1.82328e-07	2.74716e+06	0.495025	0.495025
E9PR70	Serpin H1 (Fragment) OS=Homo sapiens OX=9606 GN=SERPINH1 PE=1 SV=1 - [E9PR70_HUMAN]	1.8183e-07	645793	0.165503	0.289382
P05090	Apolipoprotein D OS=Homo sapiens OX=9606 GN=APOD PE=1 SV=1 - [APOD_HUMAN]	1.81784e-07	0	0.495025
P28062	Proteasome subunit beta type-8 OS=Homo sapiens OX=9606 GN=PSMB8 PE=1 SV=3 - [PSB8_HUMAN]	1.80555e-07	468893	0.267541	0.495025
K7EM09	Transmembrane protein 205 (Fragment) OS=Homo sapiens OX=9606 GN=TMEM205 PE=1 SV=1 - [K7EM09_HUMAN]	1.79965e-07	0	0.495025
R4GNH3	26S proteasome regulatory subunit 6A OS=Homo sapiens OX=9606 GN=PSMC3 PE=1 SV=1 - [R4GNH3_HUMAN]	1.79566e-07	0	0.337894
P11233	Ras-related protein Ral-A OS=Homo sapiens OX=9606 GN=RALA PE=1 SV=1 - [RALA_HUMAN]	1.79105e-07	0	0.371357
P05023	Sodium/potassium-transporting ATPase subunit alpha-1 OS=Homo sapiens OX=9606 GN=ATP1A1 PE=1 SV=1 - [AT1A1_HUMAN]	1.78341e-07	0	0.367991
H0YG71	Heme-binding protein 1 (Fragment) OS=Homo sapiens OX=9606 GN=HEBP1 PE=1 SV=1 - [H0YG71_HUMAN]	1.76935e-07	0	0.495025
Q92817	Envoplakin OS=Homo sapiens OX=9606 GN=EVPL PE=1 SV=3 - [EVPL_HUMAN]	1.76367e-07	0	0.341914
P41567	Eukaryotic translation initiation factor 1 OS=Homo sapiens OX=9606 GN=EIF1 PE=1 SV=1 - [EIF1_HUMAN]	1.75288e-07	0	0.362662
P09960	Leukotriene A-4 hydrolase OS=Homo sapiens OX=9606 GN=LTA4H PE=1 SV=2 - [LKHA4_HUMAN]	1.7496e-07	0	0.353616
Q9HB71	Calcyclin-binding protein OS=Homo sapiens OX=9606 GN=CACYBP PE=1 SV=2 - [CYBP_HUMAN]	1.73084e-07	0	0.336687
P54727	UV excision repair protein RAD23 homolog B OS=Homo sapiens OX=9606 GN=RAD23B PE=1 SV=1 - [RD23B_HUMAN]	1.71363e-07	0	0.357266
O43242	26S proteasome non-ATPase regulatory subunit 3 OS=Homo sapiens OX=9606 GN=PSMD3 PE=1 SV=2 - [PSMD3_HUMAN]	1.7062e-07	0	0.395422
O75635	Serpin B7 OS=Homo sapiens OX=9606 GN=SERPINB7 PE=1 SV=1 - [SPB7_HUMAN]	1.67743e-07	1.17689e+06	0.339891	0.495025
Q96QK1	Vacuolar protein sorting-associated protein 35 OS=Homo sapiens OX=9606 GN=VPS35 PE=1 SV=2 - [VPS35_HUMAN]	1.6753e-07	0	0.336562
P11766	Alcohol dehydrogenase class-3 OS=Homo sapiens OX=9606 GN=ADH5 PE=1 SV=4 - [ADHX_HUMAN]	1.65971e-07	0	0.290793
Q9Y446	Plakophilin-3 OS=Homo sapiens OX=9606 GN=PKP3 PE=1 SV=1 - [PKP3_HUMAN]	1.65705e-07	0	0.371474
P40227	T-complex protein 1 subunit zeta OS=Homo sapiens OX=9606 GN=CCT6A PE=1 SV=3 - [TCPZ_HUMAN]	1.65445e-07	159559	0.342761	0.495025
P63279	SUMO-conjugating enzyme UBC9 OS=Homo sapiens OX=9606 GN=UBE2I PE=1 SV=1 - [UBC9_HUMAN]	1.65294e-07	0	0.495025
Q14574	Desmocollin-3 OS=Homo sapiens OX=9606 GN=DSC3 PE=1 SV=3 - [DSC3_HUMAN]	1.64612e-07	0	0.0745364
P00568	Adenylate kinase isoenzyme 1 OS=Homo sapiens OX=9606 GN=AK1 PE=1 SV=3 - [KAD1_HUMAN]	1.64232e-07	0	0.330987
Q9NZD2	Glycolipid transfer protein OS=Homo sapiens OX=9606 GN=GLTP PE=1 SV=3 - [GLTP_HUMAN]	1.63822e-07	0	0.36681
Q14195	Dihydropyrimidinase-related protein 3 OS=Homo sapiens OX=9606 GN=DPYSL3 PE=1 SV=1 - [DPYL3_HUMAN]	1.63501e-07	0	0.357361
S4R3B5	Protein transport protein Sec61 subunit beta OS=Homo sapiens OX=9606 GN=SEC61B PE=1 SV=1 - [S4R3B5_HUMAN]	1.62969e-07	0	0.223498
A0A087WYS1	UTP--glucose-1-phosphate uridylyltransferase OS=Homo sapiens OX=9606 GN=UGP2 PE=1 SV=1 - [A0A087WYS1_HUMAN]	1.62932e-07	0	0.346067
P49257	Protein ERGIC-53 OS=Homo sapiens OX=9606 GN=LMAN1 PE=1 SV=2 - [LMAN1_HUMAN]	1.62707e-07	0	0.495025
E9PN17	ATP synthase membrane subunit g OS=Homo sapiens OX=9606 GN=ATP5MG PE=1 SV=1 - [E9PN17_HUMAN]	1.62674e-07	0	0.257906
A0A087WTT1	Polyadenylate-binding protein OS=Homo sapiens OX=9606 GN=PABPC1 PE=1 SV=1 - [A0A087WTT1_HUMAN]	1.62246e-07	0	0.327541
P17858	ATP-dependent 6-phosphofructokinase, liver type OS=Homo sapiens OX=9606 GN=PFKL PE=1 SV=6 - [PFKAL_HUMAN]	1.59796e-07	0	0.388559
P43686	26S proteasome regulatory subunit 6B OS=Homo sapiens OX=9606 GN=PSMC4 PE=1 SV=2 - [PRS6B_HUMAN]	1.5965e-07	0	0.290886
Q99798	Aconitate hydratase, mitochondrial OS=Homo sapiens OX=9606 GN=ACO2 PE=1 SV=2 - [ACON_HUMAN]	1.59257e-07	0	0.410177
P29966	Myristoylated alanine-rich C-kinase substrate OS=Homo sapiens OX=9606 GN=MARCKS PE=1 SV=4 - [MARCS_HUMAN]	1.58508e-07	812857	0.224765	0.495025
P27695	DNA-(apurinic or apyrimidinic site) lyase OS=Homo sapiens OX=9606 GN=APEX1 PE=1 SV=2 - [APEX1_HUMAN]	1.58362e-07	0	0.231644
P49591	Serine--tRNA ligase, cytoplasmic OS=Homo sapiens OX=9606 GN=SARS PE=1 SV=3 - [SYSC_HUMAN]	1.55713e-07	0	0.42576
P28300	Protein-lysine 6-oxidase OS=Homo sapiens OX=9606 GN=LOX PE=1 SV=2 - [LYOX_HUMAN]	1.54857e-07	759805	0.403157	0.495025
Q9UIJ7	GTP:AMP phosphotransferase AK3, mitochondrial OS=Homo sapiens OX=9606 GN=AK3 PE=1 SV=4 - [KAD3_HUMAN]	1.5247e-07	184118	0.346791	0.495025
E9PCX2	Aldose reductase OS=Homo sapiens OX=9606 GN=AKR1B1 PE=1 SV=1 - [E9PCX2_HUMAN]	1.5209e-07	0	0.337584
Q6DD88	Atlastin-3 OS=Homo sapiens OX=9606 GN=ATL3 PE=1 SV=1 - [ATLA3_HUMAN]	1.51422e-07	0	0.359587
A0A1B0GV93	Very-long-chain 3-oxoacyl-CoA reductase OS=Homo sapiens OX=9606 GN=HSD17B12 PE=1 SV=1 - [A0A1B0GV93_HUMAN]	1.51147e-07	0	0.331334
Q96TA1	Niban-like protein 1 OS=Homo sapiens OX=9606 GN=FAM129B PE=1 SV=3 - [NIBL1_HUMAN]	1.50056e-07	0	0.357491
B7Z5J4	Carboxypeptidase A4 OS=Homo sapiens OX=9606 GN=CPA4 PE=1 SV=1 - [B7Z5J4_HUMAN]	1.49301e-07	0	0.337826
P14735	Insulin-degrading enzyme OS=Homo sapiens OX=9606 GN=IDE PE=1 SV=4 - [IDE_HUMAN]	1.49282e-07	0	0.0755177
K7ER96	Thioredoxin-like protein 1 (Fragment) OS=Homo sapiens OX=9606 GN=TXNL1 PE=1 SV=1 - [K7ER96_HUMAN]	1.48927e-07	0	0.495025
E7ER27	Peroxisomal multifunctional enzyme type 2 OS=Homo sapiens OX=9606 GN=HSD17B4 PE=1 SV=3 - [E7ER27_HUMAN]	1.47607e-07	0	0.345476
P35237	Serpin B6 OS=Homo sapiens OX=9606 GN=SERPINB6 PE=1 SV=3 - [SPB6_HUMAN]	1.47048e-07	0	0.387803
Q9C002	Normal mucosa of esophagus-specific gene 1 protein OS=Homo sapiens OX=9606 GN=NMES1 PE=2 SV=1 - [NMES1_HUMAN]	1.46969e-07	0	0.495025
F5H6P7	Protein mago nashi homolog 2 OS=Homo sapiens OX=9606 GN=MAGOHB PE=4 SV=1 - [F5H6P7_HUMAN]	1.46809e-07	0	0.495025
O75368	SH3 domain-binding glutamic acid-rich-like protein OS=Homo sapiens OX=9606 GN=SH3BGRL PE=1 SV=1 - [SH3L1_HUMAN]	1.46414e-07	586742	0.350699	0.495025
P30040	Endoplasmic reticulum resident protein 29 OS=Homo sapiens OX=9606 GN=ERP29 PE=1 SV=4 - [ERP29_HUMAN]	1.4516e-07	0	0.227503
P51808	Dynein light chain Tctex-type 3 OS=Homo sapiens OX=9606 GN=DYNLT3 PE=1 SV=1 - [DYLT3_HUMAN]	1.43939e-07	0	0.439611
P61163	Alpha-centractin OS=Homo sapiens OX=9606 GN=ACTR1A PE=1 SV=1 - [ACTZ_HUMAN]	1.43621e-07	0	0.408771
P49189	4-trimethylaminobutyraldehyde dehydrogenase OS=Homo sapiens OX=9606 GN=ALDH9A1 PE=1 SV=3 - [AL9A1_HUMAN]	1.42854e-07	0	0.373721
Q9NP97	Dynein light chain roadblock-type 1 OS=Homo sapiens OX=9606 GN=DYNLRB1 PE=1 SV=3 - [DLRB1_HUMAN]	1.41572e-07	0	0.254682
P22307	Non-specific lipid-transfer protein OS=Homo sapiens OX=9606 GN=SCP2 PE=1 SV=2 - [NLTP_HUMAN]	1.40804e-07	0	0.17201
P55000	Secreted Ly-6/uPAR-related protein 1 OS=Homo sapiens OX=9606 GN=SLURP1 PE=1 SV=2 - [SLUR1_HUMAN]	1.40654e-07	0	0.0693802
P02649	Apolipoprotein E OS=Homo sapiens OX=9606 GN=APOE PE=1 SV=1 - [APOE_HUMAN]	1.40364e-07	882955	0.324133	0.495025
G3V1A1	60S ribosomal protein L8 OS=Homo sapiens OX=9606 GN=RPL8 PE=1 SV=1 - [G3V1A1_HUMAN]	1.40364e-07	0	0.61418	0.272228
B4DUR8	T-complex protein 1 subunit gamma OS=Homo sapiens OX=9606 GN=CCT3 PE=1 SV=1 - [B4DUR8_HUMAN]	1.39853e-07	0	0.40497
O43399	Tumor protein D54 OS=Homo sapiens OX=9606 GN=TPD52L2 PE=1 SV=2 - [TPD54_HUMAN]	1.39632e-07	0	0.204146
A0A0C4DGS1	Dolichyl-diphosphooligosaccharide--protein glycosyltransferase 48 kDa subunit OS=Homo sapiens OX=9606 GN=DDOST PE=1 SV=1 - [A0A0C4DGS1_HUMAN]	1.37697e-07	2.29026e+06	0.495025	0.226911
Q9Y3B3	Transmembrane emp24 domain-containing protein 7 OS=Homo sapiens OX=9606 GN=TMED7 PE=1 SV=2 - [TMED7_HUMAN]	1.37149e-07	1.76897e+06	0.141934	0.495025
O00483	Cytochrome c oxidase subunit NDUFA4 OS=Homo sapiens OX=9606 GN=NDUFA4 PE=1 SV=1 - [NDUA4_HUMAN]	1.37055e-07	0	0.420443
P25786	Proteasome subunit alpha type-1 OS=Homo sapiens OX=9606 GN=PSMA1 PE=1 SV=1 - [PSA1_HUMAN]	1.36884e-07	0	0.495025
A6NCQ0	ADP-sugar pyrophosphatase OS=Homo sapiens OX=9606 GN=NUDT5 PE=1 SV=1 - [A6NCQ0_HUMAN]	1.36838e-07	0	0.260782
P52597	Heterogeneous nuclear ribonucleoprotein F OS=Homo sapiens OX=9606 GN=HNRNPF PE=1 SV=3 - [HNRPF_HUMAN]	1.36403e-07	0	0.386842
Q8IW75	Serpin A12 OS=Homo sapiens OX=9606 GN=SERPINA12 PE=1 SV=1 - [SPA12_HUMAN]	1.36334e-07	0	0.233878
H0YHL7	Coronin-1C (Fragment) OS=Homo sapiens OX=9606 GN=CORO1C PE=1 SV=1 - [H0YHL7_HUMAN]	1.36157e-07	0	0.37781
Q9NR31	GTP-binding protein SAR1a OS=Homo sapiens OX=9606 GN=SAR1A PE=1 SV=1 - [SAR1A_HUMAN]	1.34371e-07	0	0.436577
Q9ULZ3	Apoptosis-associated speck-like protein containing a CARD OS=Homo sapiens OX=9606 GN=PYCARD PE=1 SV=2 - [ASC_HUMAN]	1.33569e-07	0	0.288415
Q9BRX8	Redox-regulatory protein FAM213A OS=Homo sapiens OX=9606 GN=FAM213A PE=1 SV=3 - [F213A_HUMAN]	1.33406e-07	0	0.324598
P38606	V-type proton ATPase catalytic subunit A OS=Homo sapiens OX=9606 GN=ATP6V1A PE=1 SV=2 - [VATA_HUMAN]	1.33259e-07	0	0.370427
P00505	Aspartate aminotransferase, mitochondrial OS=Homo sapiens OX=9606 GN=GOT2 PE=1 SV=3 - [AATM_HUMAN]	1.33255e-07	0	0.328384
J3QRD1	Fatty aldehyde dehydrogenase OS=Homo sapiens OX=9606 GN=ALDH3A2 PE=1 SV=1 - [J3QRD1_HUMAN]	1.31483e-07	0	0.391949
O95336	6-phosphogluconolactonase OS=Homo sapiens OX=9606 GN=PGLS PE=1 SV=2 - [6PGL_HUMAN]	1.3034e-07	0	0.495025
O00204	Sulfotransferase family cytosolic 2B member 1 OS=Homo sapiens OX=9606 GN=SULT2B1 PE=1 SV=2 - [ST2B1_HUMAN]	1.30207e-07	0	0.304135
P61020	Ras-related protein Rab-5B OS=Homo sapiens OX=9606 GN=RAB5B PE=1 SV=1 - [RAB5B_HUMAN]	1.29888e-07	0	0.42078
P54920	Alpha-soluble NSF attachment protein OS=Homo sapiens OX=9606 GN=NAPA PE=1 SV=3 - [SNAA_HUMAN]	1.29667e-07	0	0.341155
P68402	Platelet-activating factor acetylhydrolase IB subunit beta OS=Homo sapiens OX=9606 GN=PAFAH1B2 PE=1 SV=1 - [PA1B2_HUMAN]	1.29615e-07	296883	0.335034	0.495025
Q86Y82	Syntaxin-12 OS=Homo sapiens OX=9606 GN=STX12 PE=1 SV=1 - [STX12_HUMAN]	1.29344e-07	0	0.450104
P30084	Enoyl-CoA hydratase, mitochondrial OS=Homo sapiens OX=9606 GN=ECHS1 PE=1 SV=4 - [ECHM_HUMAN]	1.2867e-07	454174	0.281886	0.495025
P50991	T-complex protein 1 subunit delta OS=Homo sapiens OX=9606 GN=CCT4 PE=1 SV=4 - [TCPD_HUMAN]	1.28329e-07	0	0.390139
F8VY04	Adenylate kinase 2, mitochondrial OS=Homo sapiens OX=9606 GN=AK2 PE=1 SV=1 - [F8VY04_HUMAN]	1.28014e-07	0	0.373413
Q14116	Interleukin-18 OS=Homo sapiens OX=9606 GN=IL18 PE=1 SV=1 - [IL18_HUMAN]	1.27103e-07	0	0.196522
P23526	Adenosylhomocysteinase OS=Homo sapiens OX=9606 GN=AHCY PE=1 SV=4 - [SAHH_HUMAN]	1.26469e-07	0	0.350699
Q9UIV8	Serpin B13 OS=Homo sapiens OX=9606 GN=SERPINB13 PE=1 SV=2 - [SPB13_HUMAN]	1.25077e-07	0	0.372898
E9PEX6	Dihydrolipoyl dehydrogenase OS=Homo sapiens OX=9606 GN=DLD PE=1 SV=1 - [E9PEX6_HUMAN]	1.2432e-07	264751	0.39494
Q49AN9	SNRPG protein OS=Homo sapiens OX=9606 GN=SNRPG PE=1 SV=1 - [Q49AN9_HUMAN]	1.23966e-07	0	0.0932414
G3V2V8	Epididymal secretory protein E1 (Fragment) OS=Homo sapiens OX=9606 GN=NPC2 PE=1 SV=1 - [G3V2V8_HUMAN]	1.22867e-07	0	0.351598
A0A286YF22	D-3-phosphoglycerate dehydrogenase OS=Homo sapiens OX=9606 GN=PHGDH PE=1 SV=1 - [A0A286YF22_HUMAN]	1.2202e-07	0	0.355816
D3YTB1	60S ribosomal protein L32 (Fragment) OS=Homo sapiens OX=9606 GN=RPL32 PE=1 SV=1 - [D3YTB1_HUMAN]	1.21801e-07	0	0.253958
O75915	PRA1 family protein 3 OS=Homo sapiens OX=9606 GN=ARL6IP5 PE=1 SV=1 - [PRAF3_HUMAN]	1.20103e-07	1.63073e+06	0.369288	0.219979
P07195	L-lactate dehydrogenase B chain OS=Homo sapiens OX=9606 GN=LDHB PE=1 SV=2 - [LDHB_HUMAN]	1.19883e-07	0	0.359892
E7ENZ3	T-complex protein 1 subunit epsilon OS=Homo sapiens OX=9606 GN=CCT5 PE=1 SV=1 - [E7ENZ3_HUMAN]	1.19473e-07	0	0.314652
P14324	Farnesyl pyrophosphate synthase OS=Homo sapiens OX=9606 GN=FDPS PE=1 SV=4 - [FPPS_HUMAN]	1.19149e-07	0	0.270488
P54709	Sodium/potassium-transporting ATPase subunit beta-3 OS=Homo sapiens OX=9606 GN=ATP1B3 PE=1 SV=1 - [AT1B3_HUMAN]	1.18742e-07	2.26839e+06	0.428904	0.495025
Q6ZVX7	F-box only protein 50 OS=Homo sapiens OX=9606 GN=NCCRP1 PE=1 SV=1 - [FBX50_HUMAN]	1.18479e-07	0	0.105279
D6R9P3	Heterogeneous nuclear ribonucleoprotein A/B OS=Homo sapiens OX=9606 GN=HNRNPAB PE=1 SV=1 - [D6R9P3_HUMAN]	1.18207e-07	0	0.0567198
Q06323	Proteasome activator complex subunit 1 OS=Homo sapiens OX=9606 GN=PSME1 PE=1 SV=1 - [PSME1_HUMAN]	1.17831e-07	423592	0.320076	0.495025
O75348	V-type proton ATPase subunit G 1 OS=Homo sapiens OX=9606 GN=ATP6V1G1 PE=1 SV=3 - [VATG1_HUMAN]	1.17627e-07	0	0.264512
Q9Y696	Chloride intracellular channel protein 4 OS=Homo sapiens OX=9606 GN=CLIC4 PE=1 SV=4 - [CLIC4_HUMAN]	1.17217e-07	0	0.305611
Q9Y5Z4	Heme-binding protein 2 OS=Homo sapiens OX=9606 GN=HEBP2 PE=1 SV=1 - [HEBP2_HUMAN]	1.17164e-07	433827	0.180466	0.495025
P62753	40S ribosomal protein S6 OS=Homo sapiens OX=9606 GN=RPS6 PE=1 SV=1 - [RS6_HUMAN]	1.16984e-07	0	0.0456339
C9JYN0	Synaptophysin-like protein 1 OS=Homo sapiens OX=9606 GN=SYPL1 PE=1 SV=1 - [C9JYN0_HUMAN]	1.16437e-07	3.77092e+06	0.166371	0.343439
P48735	Isocitrate dehydrogenase [NADP], mitochondrial OS=Homo sapiens OX=9606 GN=IDH2 PE=1 SV=2 - [IDHP_HUMAN]	1.16249e-07	0	0.337297
Q15843	NEDD8 OS=Homo sapiens OX=9606 GN=NEDD8 PE=1 SV=1 - [NEDD8_HUMAN]	1.15347e-07	0	0.405263
H7C3I1	Hsc70-interacting protein (Fragment) OS=Homo sapiens OX=9606 GN=ST13 PE=1 SV=1 - [H7C3I1_HUMAN]	1.14438e-07	0	0.240091
Q9NVJ2	ADP-ribosylation factor-like protein 8B OS=Homo sapiens OX=9606 GN=ARL8B PE=1 SV=1 - [ARL8B_HUMAN]	1.14397e-07	0	0.308442
P01861	Immunoglobulin heavy constant gamma 4 OS=Homo sapiens OX=9606 GN=IGHG4 PE=1 SV=1 - [IGHG4_HUMAN]	1.14251e-07	4.26647e+06	0.223143	0.349753
Q9NZ01	Very-long-chain enoyl-CoA reductase OS=Homo sapiens OX=9606 GN=TECR PE=1 SV=1 - [TECR_HUMAN]	1.14145e-07	0	0.34923
P62714	Serine/threonine-protein phosphatase 2A catalytic subunit beta isoform OS=Homo sapiens OX=9606 GN=PPP2CB PE=1 SV=1 - [PP2AB_HUMAN]	1.13078e-07	0	0.336411
P04843	Dolichyl-diphosphooligosaccharide--protein glycosyltransferase subunit 1 OS=Homo sapiens OX=9606 GN=RPN1 PE=1 SV=1 - [RPN1_HUMAN]	1.12701e-07	941179	0.343422	0.36006
P31930	Cytochrome b-c1 complex subunit 1, mitochondrial OS=Homo sapiens OX=9606 GN=UQCRC1 PE=1 SV=3 - [QCR1_HUMAN]	1.12167e-07	0	0.380009
P22735	Protein-glutamine gamma-glutamyltransferase K OS=Homo sapiens OX=9606 GN=TGM1 PE=1 SV=4 - [TGM1_HUMAN]	1.11736e-07	0	0.336503
Q16555	Dihydropyrimidinase-related protein 2 OS=Homo sapiens OX=9606 GN=DPYSL2 PE=1 SV=1 - [DPYL2_HUMAN]	1.11565e-07	0	0.347375
P20290	Transcription factor BTF3 OS=Homo sapiens OX=9606 GN=BTF3 PE=1 SV=1 - [BTF3_HUMAN]	1.11093e-07	0	0.427174
Q969G5	Caveolae-associated protein 3 OS=Homo sapiens OX=9606 GN=CAVIN3 PE=1 SV=3 - [CAVN3_HUMAN]	1.09112e-07	0	0.365534
P36957	Dihydrolipoyllysine-residue succinyltransferase component of 2-oxoglutarate dehydrogenase complex, mitochondrial OS=Homo sapiens OX=9606 GN=DLST PE=1 SV=4 - [ODO2_HUMAN]	1.09011e-07	0	0.357766
Q9UGL9	Cysteine-rich C-terminal protein 1 OS=Homo sapiens OX=9606 GN=CRCT1 PE=1 SV=1 - [CRCT1_HUMAN]	1.08371e-07	0	0.364188
Q9UHG3	Prenylcysteine oxidase 1 OS=Homo sapiens OX=9606 GN=PCYOX1 PE=1 SV=3 - [PCYOX_HUMAN]	1.0804e-07	1.64218e+06	0.376046	0.326655
E5RHP7	Carbonic anhydrase 1 (Fragment) OS=Homo sapiens OX=9606 GN=CA1 PE=1 SV=1 - [E5RHP7_HUMAN]	1.07058e-07	190523	0.495025	0.495025
A0A0U1RRE1	Septin-7 (Fragment) OS=Homo sapiens OX=9606 GN=SEPT7 PE=1 SV=1 - [A0A0U1RRE1_HUMAN]	1.06936e-07	0	0.325218
P55795	Heterogeneous nuclear ribonucleoprotein H2 OS=Homo sapiens OX=9606 GN=HNRNPH2 PE=1 SV=1 - [HNRH2_HUMAN]	1.06223e-07	633985	0.222719	0.495025
Q8WVV4	Protein POF1B OS=Homo sapiens OX=9606 GN=POF1B PE=1 SV=3 - [POF1B_HUMAN]	1.0528e-07	0	0.100778
E9PCY7	Heterogeneous nuclear ribonucleoprotein H OS=Homo sapiens OX=9606 GN=HNRNPH1 PE=1 SV=1 - [E9PCY7_HUMAN]	1.05101e-07	633985	0.314031	0.495025
P07741	Adenine phosphoribosyltransferase OS=Homo sapiens OX=9606 GN=APRT PE=1 SV=2 - [APT_HUMAN]	1.04965e-07	0	0.393664
F5H6Q0	Rho GDP-dissociation inhibitor 2 (Fragment) OS=Homo sapiens OX=9606 GN=ARHGDIB PE=1 SV=1 - [F5H6Q0_HUMAN]	1.04773e-07	0	0.334227
A0A087X0X3	Heterogeneous nuclear ribonucleoprotein M OS=Homo sapiens OX=9606 GN=HNRNPM PE=1 SV=1 - [A0A087X0X3_HUMAN]	1.04149e-07	0	0.454313
O00264	Membrane-associated progesterone receptor component 1 OS=Homo sapiens OX=9606 GN=PGRMC1 PE=1 SV=3 - [PGRC1_HUMAN]	1.03688e-07	888987	0.231149	0.495025
P05091	Aldehyde dehydrogenase, mitochondrial OS=Homo sapiens OX=9606 GN=ALDH2 PE=1 SV=2 - [ALDH2_HUMAN]	1.03367e-07	509161	0.365933	0.495025
P50990	T-complex protein 1 subunit theta OS=Homo sapiens OX=9606 GN=CCT8 PE=1 SV=4 - [TCPQ_HUMAN]	1.02811e-07	0	0.377488
P52209	6-phosphogluconate dehydrogenase, decarboxylating OS=Homo sapiens OX=9606 GN=PGD PE=1 SV=3 - [6PGD_HUMAN]	1.02751e-07	131225	0.407342	0.495025
P51571	Translocon-associated protein subunit delta OS=Homo sapiens OX=9606 GN=SSR4 PE=1 SV=1 - [SSRD_HUMAN]	1.0273e-07	4.06931e+06	0.345342	0.299832
K7ERI8	Uncharacterized protein OS=Homo sapiens OX=9606 PE=4 SV=1 - [K7ERI8_HUMAN]	1.02683e-07	0	0.495025
Q14764	Major vault protein OS=Homo sapiens OX=9606 GN=MVP PE=1 SV=4 - [MVP_HUMAN]	1.02612e-07	760579	0.378999	0.275336
P04632	Calpain small subunit 1 OS=Homo sapiens OX=9606 GN=CAPNS1 PE=1 SV=1 - [CPNS1_HUMAN]	1.02146e-07	763050	0.329333	0.495025
P04271	Protein S100-B OS=Homo sapiens OX=9606 GN=S100B PE=1 SV=2 - [S100B_HUMAN]	1.01842e-07	1.56559e+06	0.438413	0.495025
P07099	Epoxide hydrolase 1 OS=Homo sapiens OX=9606 GN=EPHX1 PE=1 SV=1 - [HYEP_HUMAN]	1.01069e-07	1.38106e+06	0.336645	0.495025
P62873	Guanine nucleotide-binding protein G(I)/G(S)/G(T) subunit beta-1 OS=Homo sapiens OX=9606 GN=GNB1 PE=1 SV=3 - [GBB1_HUMAN]	9.93241e-08	1.4995e+06	0.304065	0.495025
P20618	Proteasome subunit beta type-1 OS=Homo sapiens OX=9606 GN=PSMB1 PE=1 SV=2 - [PSB1_HUMAN]	9.88922e-08	758795	0.185142	0.495025
A0A1W2PNV4	Uncharacterized protein OS=Homo sapiens OX=9606 PE=4 SV=1 - [A0A1W2PNV4_HUMAN]	9.854e-08	0	0.3593
Q04941	Proteolipid protein 2 OS=Homo sapiens OX=9606 GN=PLP2 PE=1 SV=1 - [PLP2_HUMAN]	9.84852e-08	996501	0.299999	0.449588
P24539	ATP synthase F(0) complex subunit B1, mitochondrial OS=Homo sapiens OX=9606 GN=ATP5F1 PE=1 SV=2 - [AT5F1_HUMAN]	9.8422e-08	0	0.312856
P56537	Eukaryotic translation initiation factor 6 OS=Homo sapiens OX=9606 GN=EIF6 PE=1 SV=1 - [IF6_HUMAN]	9.76538e-08	0	0.373963
P55769	NHP2-like protein 1 OS=Homo sapiens OX=9606 GN=SNU13 PE=1 SV=3 - [NH2L1_HUMAN]	9.74735e-08	0	0.229494
P51636	Caveolin-2 OS=Homo sapiens OX=9606 GN=CAV2 PE=1 SV=2 - [CAV2_HUMAN]	9.71902e-08	1.5294e+06	0.332862	0.263565
Q9UHA4	Ragulator complex protein LAMTOR3 OS=Homo sapiens OX=9606 GN=LAMTOR3 PE=1 SV=1 - [LTOR3_HUMAN]	9.64296e-08	0	0.415166
P35754	Glutaredoxin-1 OS=Homo sapiens OX=9606 GN=GLRX PE=1 SV=2 - [GLRX1_HUMAN]	9.62889e-08	0	0.188541
E7EP32	Guanine nucleotide-binding protein G(I)/G(S)/G(T) subunit beta-2 OS=Homo sapiens OX=9606 GN=GNB2 PE=1 SV=1 - [E7EP32_HUMAN]	9.61956e-08	1.4995e+06	0.351368	0.495025
A0A087X0D5	Pro-cathepsin H OS=Homo sapiens OX=9606 GN=CTSH PE=1 SV=1 - [A0A087X0D5_HUMAN]	9.59703e-08	1.39534e+06	0.13943	0.495025
Q15019	Septin-2 OS=Homo sapiens OX=9606 GN=SEPT2 PE=1 SV=1 - [SEPT2_HUMAN]	9.56319e-08	1.09136e+06	0.350923	0.266789
Q9NRX4	14 kDa phosphohistidine phosphatase OS=Homo sapiens OX=9606 GN=PHPT1 PE=1 SV=1 - [PHP14_HUMAN]	9.53312e-08	0	0.474905
P00488	Coagulation factor XIII A chain OS=Homo sapiens OX=9606 GN=F13A1 PE=1 SV=4 - [F13A_HUMAN]	9.51661e-08	498403	0.332577	0.495025
P17900	Ganglioside GM2 activator OS=Homo sapiens OX=9606 GN=GM2A PE=1 SV=4 - [SAP3_HUMAN]	9.51008e-08	878476	0.227186	0.420782
O43390	Heterogeneous nuclear ribonucleoprotein R OS=Homo sapiens OX=9606 GN=HNRNPR PE=1 SV=1 - [HNRPR_HUMAN]	9.4947e-08	0	0.361219
P51991	Heterogeneous nuclear ribonucleoprotein A3 OS=Homo sapiens OX=9606 GN=HNRNPA3 PE=1 SV=2 - [ROA3_HUMAN]	9.40419e-08	0	0.04037
Q9UBQ0	Vacuolar protein sorting-associated protein 29 OS=Homo sapiens OX=9606 GN=VPS29 PE=1 SV=1 - [VPS29_HUMAN]	9.4e-08	0	0.449532
Q92747	Actin-related protein 2/3 complex subunit 1A OS=Homo sapiens OX=9606 GN=ARPC1A PE=2 SV=2 - [ARC1A_HUMAN]	9.39666e-08	0	0.368423
P08254	Stromelysin-1 OS=Homo sapiens OX=9606 GN=MMP3 PE=1 SV=2 - [MMP3_HUMAN]	9.33901e-08	0	0.405566
P31150	Rab GDP dissociation inhibitor alpha OS=Homo sapiens OX=9606 GN=GDI1 PE=1 SV=2 - [GDIA_HUMAN]	9.32731e-08	0	0.372645
P05089	Arginase-1 OS=Homo sapiens OX=9606 GN=ARG1 PE=1 SV=2 - [ARGI1_HUMAN]	9.31493e-08	583335	0.105522	0.495025
P63092	Guanine nucleotide-binding protein G(s) subunit alpha isoforms short OS=Homo sapiens OX=9606 GN=GNAS PE=1 SV=1 - [GNAS2_HUMAN]	9.26164e-08	1.20104e+06	0.495025	0.495025
P42357	Histidine ammonia-lyase OS=Homo sapiens OX=9606 GN=HAL PE=1 SV=1 - [HUTH_HUMAN]	9.15123e-08	661206	0.255026	0.495025
Q5T749	Keratinocyte proline-rich protein OS=Homo sapiens OX=9606 GN=KPRP PE=1 SV=1 - [KPRP_HUMAN]	9.11967e-08	0	0.495025
P00966	Argininosuccinate synthase OS=Homo sapiens OX=9606 GN=ASS1 PE=1 SV=2 - [ASSY_HUMAN]	9.09419e-08	0	0.318814
Q3ZCW2	Galectin-related protein OS=Homo sapiens OX=9606 GN=LGALSL PE=1 SV=2 - [LEGL_HUMAN]	9.08585e-08	0	0.229468
P08574	Cytochrome c1, heme protein, mitochondrial OS=Homo sapiens OX=9606 GN=CYC1 PE=1 SV=3 - [CY1_HUMAN]	9.04565e-08	1.49785e+06	0.360969	0.495025
P53634	Dipeptidyl peptidase 1 OS=Homo sapiens OX=9606 GN=CTSC PE=1 SV=2 - [CATC_HUMAN]	8.99064e-08	833743	0.247096	0.495025
F8W7Q4	Protein FAM162A OS=Homo sapiens OX=9606 GN=FAM162A PE=1 SV=1 - [F8W7Q4_HUMAN]	8.59075e-08	879552	0.207803	0.495025
P00325	Alcohol dehydrogenase 1B OS=Homo sapiens OX=9606 GN=ADH1B PE=1 SV=2 - [ADH1B_HUMAN]	8.58686e-08	2.1639e+06	0.401918	0.252792
H7C3M2	60S ribosomal protein L3 (Fragment) OS=Homo sapiens OX=9606 GN=RPL3 PE=1 SV=1 - [H7C3M2_HUMAN]	8.56649e-08	0	0.324352
Q9P0L0	Vesicle-associated membrane protein-associated protein A OS=Homo sapiens OX=9606 GN=VAPA PE=1 SV=3 - [VAPA_HUMAN]	8.55288e-08	0	0.347945
P62136	Serine/threonine-protein phosphatase PP1-alpha catalytic subunit OS=Homo sapiens OX=9606 GN=PPP1CA PE=1 SV=1 - [PP1A_HUMAN]	8.55028e-08	0	0.35352
P62140	Serine/threonine-protein phosphatase PP1-beta catalytic subunit OS=Homo sapiens OX=9606 GN=PPP1CB PE=1 SV=3 - [PP1B_HUMAN]	8.53989e-08	0	0.353702
P68036	Ubiquitin-conjugating enzyme E2 L3 OS=Homo sapiens OX=9606 GN=UBE2L3 PE=1 SV=1 - [UB2L3_HUMAN]	8.49434e-08	0	0.227828
A0A0C4DGI3	Citrate synthase OS=Homo sapiens OX=9606 GN=CS PE=1 SV=1 - [A0A0C4DGI3_HUMAN]	8.4475e-08	696533	0.31683	0.495025
O75083	WD repeat-containing protein 1 OS=Homo sapiens OX=9606 GN=WDR1 PE=1 SV=4 - [WDR1_HUMAN]	8.39223e-08	0	0.289142
Q15363	Transmembrane emp24 domain-containing protein 2 OS=Homo sapiens OX=9606 GN=TMED2 PE=1 SV=1 - [TMED2_HUMAN]	8.38928e-08	1.47053e+06	0.300778	0.495025
F5GZQ3	Trifunctional enzyme subunit beta, mitochondrial OS=Homo sapiens OX=9606 GN=HADHB PE=1 SV=1 - [F5GZQ3_HUMAN]	8.30529e-08	464516	0.375198	0.495025
M0QXF7	Myeloid-derived growth factor (Fragment) OS=Homo sapiens OX=9606 GN=MYDGF PE=1 SV=1 - [M0QXF7_HUMAN]	8.2916e-08	0	0.495025
P30085	UMP-CMP kinase OS=Homo sapiens OX=9606 GN=CMPK1 PE=1 SV=3 - [KCY_HUMAN]	8.24441e-08	0	0.102753
P62841	40S ribosomal protein S15 OS=Homo sapiens OX=9606 GN=RPS15 PE=1 SV=2 - [RS15_HUMAN]	8.17514e-08	913713	0.0754696	0.495025
P78371	T-complex protein 1 subunit beta OS=Homo sapiens OX=9606 GN=CCT2 PE=1 SV=4 - [TCPB_HUMAN]	8.11536e-08	0	0.441746
P10768	S-formylglutathione hydrolase OS=Homo sapiens OX=9606 GN=ESD PE=1 SV=2 - [ESTD_HUMAN]	8.08396e-08	0	0.312059
Q15181	Inorganic pyrophosphatase OS=Homo sapiens OX=9606 GN=PPA1 PE=1 SV=2 - [IPYR_HUMAN]	8.02252e-08	0	0.293842
H0YFA4	Cysteine-rich protein 2 (Fragment) OS=Homo sapiens OX=9606 GN=CRIP2 PE=1 SV=1 - [H0YFA4_HUMAN]	7.98372e-08	0	0.379449
E5RHG8	Elongin-C (Fragment) OS=Homo sapiens OX=9606 GN=ELOC PE=1 SV=1 - [E5RHG8_HUMAN]	7.97652e-08	0	0.254325
Q15828	Cystatin-M OS=Homo sapiens OX=9606 GN=CST6 PE=1 SV=1 - [CYTM_HUMAN]	7.94218e-08	0	0.145136
Q04837	Single-stranded DNA-binding protein, mitochondrial OS=Homo sapiens OX=9606 GN=SSBP1 PE=1 SV=1 - [SSBP_HUMAN]	7.92409e-08	0	0.161067
Q15836	Vesicle-associated membrane protein 3 OS=Homo sapiens OX=9606 GN=VAMP3 PE=1 SV=3 - [VAMP3_HUMAN]	7.91163e-08	1.1863e+06	0.223045	0.495025
Q5T750	Skin-specific protein 32 OS=Homo sapiens OX=9606 GN=XP32 PE=1 SV=1 - [XP32_HUMAN]	7.88433e-08	0	0.495025
P78417	Glutathione S-transferase omega-1 OS=Homo sapiens OX=9606 GN=GSTO1 PE=1 SV=2 - [GSTO1_HUMAN]	7.86363e-08	0	0.354574
Q14134	Tripartite motif-containing protein 29 OS=Homo sapiens OX=9606 GN=TRIM29 PE=1 SV=2 - [TRI29_HUMAN]	7.84992e-08	269794	0.308446	0.495025
H3BNK3	Acyl carrier protein (Fragment) OS=Homo sapiens OX=9606 GN=NDUFAB1 PE=1 SV=1 - [H3BNK3_HUMAN]	7.84827e-08	0	0.258293
J3QLI9	Small nuclear ribonucleoprotein Sm D1 OS=Homo sapiens OX=9606 GN=SNRPD1 PE=1 SV=1 - [J3QLI9_HUMAN]	7.83068e-08	378218	0.396714	0.331297
Q7Z7G0	Target of Nesh-SH3 OS=Homo sapiens OX=9606 GN=ABI3BP PE=1 SV=1 - [TARSH_HUMAN]	7.79506e-08	0	0.327868
O60506	Heterogeneous nuclear ribonucleoprotein Q OS=Homo sapiens OX=9606 GN=SYNCRIP PE=1 SV=2 - [HNRPQ_HUMAN]	7.78347e-08	0	0.36008
P21266	Glutathione S-transferase Mu 3 OS=Homo sapiens OX=9606 GN=GSTM3 PE=1 SV=3 - [GSTM3_HUMAN]	7.76367e-08	720787	0.281907	0.495025
P62316	Small nuclear ribonucleoprotein Sm D2 OS=Homo sapiens OX=9606 GN=SNRPD2 PE=1 SV=1 - [SMD2_HUMAN]	7.75404e-08	0	0.247676
P60953	Cell division control protein 42 homolog OS=Homo sapiens OX=9606 GN=CDC42 PE=1 SV=2 - [CDC42_HUMAN]	7.65491e-08	1.08866e+06	0.285584	0.30972
P27105	Erythrocyte band 7 integral membrane protein OS=Homo sapiens OX=9606 GN=STOM PE=1 SV=3 - [STOM_HUMAN]	7.62126e-08	1.7251e+06	0.359287	0.299342
O15173	Membrane-associated progesterone receptor component 2 OS=Homo sapiens OX=9606 GN=PGRMC2 PE=1 SV=1 - [PGRC2_HUMAN]	7.6086e-08	1.1473e+06	0.249892	0.495025
P00491	Purine nucleoside phosphorylase OS=Homo sapiens OX=9606 GN=PNP PE=1 SV=2 - [PNPH_HUMAN]	7.57352e-08	0	0.353857
P62330	ADP-ribosylation factor 6 OS=Homo sapiens OX=9606 GN=ARF6 PE=1 SV=2 - [ARF6_HUMAN]	7.47121e-08	0	0.314585
P08754	Guanine nucleotide-binding protein G(k) subunit alpha OS=Homo sapiens OX=9606 GN=GNAI3 PE=1 SV=3 - [GNAI3_HUMAN]	7.46079e-08	1.20104e+06	0.411745	0.495025
Q9HAV0	Guanine nucleotide-binding protein subunit beta-4 OS=Homo sapiens OX=9606 GN=GNB4 PE=1 SV=3 - [GBB4_HUMAN]	7.42378e-08	1.4995e+06	0.246415	0.495025
O60664	Perilipin-3 OS=Homo sapiens OX=9606 GN=PLIN3 PE=1 SV=3 - [PLIN3_HUMAN]	7.4173e-08	0	0.398614
P12277	Creatine kinase B-type OS=Homo sapiens OX=9606 GN=CKB PE=1 SV=1 - [KCRB_HUMAN]	7.41574e-08	800917	0.323373	0.495025
C9JFR7	Cytochrome c (Fragment) OS=Homo sapiens OX=9606 GN=CYCS PE=1 SV=1 - [C9JFR7_HUMAN]	7.40125e-08	1.61577e+06	0.115095	0.495025
Q15121	Astrocytic phosphoprotein PEA-15 OS=Homo sapiens OX=9606 GN=PEA15 PE=1 SV=2 - [PEA15_HUMAN]	7.3907e-08	868882	0.211119	0.495025
P05120	Plasminogen activator inhibitor 2 OS=Homo sapiens OX=9606 GN=SERPINB2 PE=1 SV=2 - [PAI2_HUMAN]	7.34026e-08	0	0.383585
P49773	Histidine triad nucleotide-binding protein 1 OS=Homo sapiens OX=9606 GN=HINT1 PE=1 SV=2 - [HINT1_HUMAN]	7.302e-08	0	0.27204
M0QXS5	Heterogeneous nuclear ribonucleoprotein L (Fragment) OS=Homo sapiens OX=9606 GN=HNRNPL PE=1 SV=1 - [M0QXS5_HUMAN]	7.29894e-08	0	0.357924
P47755	F-actin-capping protein subunit alpha-2 OS=Homo sapiens OX=9606 GN=CAPZA2 PE=1 SV=3 - [CAZA2_HUMAN]	7.23911e-08	0	0.406192
P04899	Guanine nucleotide-binding protein G(i) subunit alpha-2 OS=Homo sapiens OX=9606 GN=GNAI2 PE=1 SV=3 - [GNAI2_HUMAN]	7.23603e-08	1.20104e+06	0.412142	0.495025
P63096	Guanine nucleotide-binding protein G(i) subunit alpha-1 OS=Homo sapiens OX=9606 GN=GNAI1 PE=1 SV=2 - [GNAI1_HUMAN]	7.23278e-08	1.20104e+06	0.34171	0.495025
Q8WVC2	40S ribosomal protein S21 OS=Homo sapiens OX=9606 GN=RPS21 PE=1 SV=1 - [Q8WVC2_HUMAN]	7.1831e-08	0	0.271962
O14880	Microsomal glutathione S-transferase 3 OS=Homo sapiens OX=9606 GN=MGST3 PE=1 SV=1 - [MGST3_HUMAN]	7.15736e-08	964298	0.263121	0.495025
M0R3D6	60S ribosomal protein L18a (Fragment) OS=Homo sapiens OX=9606 GN=RPL18A PE=1 SV=1 - [M0R3D6_HUMAN]	7.04973e-08	0	0.0490698
P20340	Ras-related protein Rab-6A OS=Homo sapiens OX=9606 GN=RAB6A PE=1 SV=3 - [RAB6A_HUMAN]	6.97881e-08	3.04528e+06	0.132353	0.495025
P61970	Nuclear transport factor 2 OS=Homo sapiens OX=9606 GN=NUTF2 PE=1 SV=1 - [NTF2_HUMAN]	6.93513e-08	792896	0.233541	0.495025
P62241	40S ribosomal protein S8 OS=Homo sapiens OX=9606 GN=RPS8 PE=1 SV=2 - [RS8_HUMAN]	6.91705e-08	1.36909e+06	0.0904824	0.495025
P52895	Aldo-keto reductase family 1 member C2 OS=Homo sapiens OX=9606 GN=AKR1C2 PE=1 SV=3 - [AK1C2_HUMAN]	6.90631e-08	2.14918e+06	0.422418	0.259229
Q04828	Aldo-keto reductase family 1 member C1 OS=Homo sapiens OX=9606 GN=AKR1C1 PE=1 SV=1 - [AK1C1_HUMAN]	6.90631e-08	2.14918e+06	0.422418	0.259229
P00403	Cytochrome c oxidase subunit 2 OS=Homo sapiens OX=9606 GN=MT-CO2 PE=1 SV=1 - [COX2_HUMAN]	6.86016e-08	1.05626e+06	0.32557	0.495025
O75947	ATP synthase subunit d, mitochondrial OS=Homo sapiens OX=9606 GN=ATP5H PE=1 SV=3 - [ATP5H_HUMAN]	6.85982e-08	587987	0.244115	0.495025
P26373	60S ribosomal protein L13 OS=Homo sapiens OX=9606 GN=RPL13 PE=1 SV=4 - [RL13_HUMAN]	6.85388e-08	0	0.108043
P25788	Proteasome subunit alpha type-3 OS=Homo sapiens OX=9606 GN=PSMA3 PE=1 SV=2 - [PSA3_HUMAN]	6.83403e-08	1.5772e+06	0.258144	0.495025
P80188	Neutrophil gelatinase-associated lipocalin OS=Homo sapiens OX=9606 GN=LCN2 PE=1 SV=2 - [NGAL_HUMAN]	6.82067e-08	0	0.30258
P15880	40S ribosomal protein S2 OS=Homo sapiens OX=9606 GN=RPS2 PE=1 SV=2 - [RS2_HUMAN]	6.80195e-08	0	0.30965
Q13404	Ubiquitin-conjugating enzyme E2 variant 1 OS=Homo sapiens OX=9606 GN=UBE2V1 PE=1 SV=2 - [UB2V1_HUMAN]	6.7214e-08	0	0.0230194
Q9BPX5	Actin-related protein 2/3 complex subunit 5-like protein OS=Homo sapiens OX=9606 GN=ARPC5L PE=1 SV=1 - [ARP5L_HUMAN]	6.69831e-08	0	0.34754
J3KMX5	40S ribosomal protein S13 OS=Homo sapiens OX=9606 GN=RPS13 PE=1 SV=1 - [J3KMX5_HUMAN]	6.68775e-08	1.45019e+06	0.187727	0.495025
Q99536	Synaptic vesicle membrane protein VAT-1 homolog OS=Homo sapiens OX=9606 GN=VAT1 PE=1 SV=2 - [VAT1_HUMAN]	6.68529e-08	1.01611e+06	0.401498	0.495025
P55083	Microfibril-associated glycoprotein 4 OS=Homo sapiens OX=9606 GN=MFAP4 PE=1 SV=2 - [MFAP4_HUMAN]	6.66462e-08	9.13266e+06	0.0908849	0.495025
Q13838	Spliceosome RNA helicase DDX39B OS=Homo sapiens OX=9606 GN=DDX39B PE=1 SV=1 - [DX39B_HUMAN]	6.64773e-08	0	0.317031
P49458	Signal recognition particle 9 kDa protein OS=Homo sapiens OX=9606 GN=SRP9 PE=1 SV=2 - [SRP09_HUMAN]	6.61364e-08	0	0.238486
P21964	Catechol O-methyltransferase OS=Homo sapiens OX=9606 GN=COMT PE=1 SV=2 - [COMT_HUMAN]	6.61001e-08	0	0.313343
Q07065	Cytoskeleton-associated protein 4 OS=Homo sapiens OX=9606 GN=CKAP4 PE=1 SV=2 - [CKAP4_HUMAN]	6.54706e-08	753950	0.373682	0.495025
F8VR50	Actin-related protein 2/3 complex subunit 3 (Fragment) OS=Homo sapiens OX=9606 GN=ARPC3 PE=1 SV=1 - [F8VR50_HUMAN]	6.51702e-08	0	0.168413
H0YMA1	Proteasome subunit alpha type (Fragment) OS=Homo sapiens OX=9606 GN=PSMA4 PE=1 SV=1 - [H0YMA1_HUMAN]	6.4158e-08	2.30798e+06	0.260519	0.219208
P56385	ATP synthase subunit e, mitochondrial OS=Homo sapiens OX=9606 GN=ATP5I PE=1 SV=2 - [ATP5I_HUMAN]	6.39488e-08	0	0.283529
Q5W0X3	Peptidylprolyl isomerase OS=Homo sapiens OX=9606 GN=FKBP1A PE=1 SV=1 - [Q5W0X3_HUMAN]	6.35504e-08	1.38924e+06	0.446983	0.495025
O95716	Ras-related protein Rab-3D OS=Homo sapiens OX=9606 GN=RAB3D PE=1 SV=1 - [RAB3D_HUMAN]	6.33528e-08	3.04528e+06	0.320972	0.495025
Q9BTV4	Transmembrane protein 43 OS=Homo sapiens OX=9606 GN=TMEM43 PE=1 SV=1 - [TMM43_HUMAN]	6.16653e-08	2.84001e+06	0.395918	0.23502
P20930	Filaggrin OS=Homo sapiens OX=9606 GN=FLG PE=1 SV=3 - [FILA_HUMAN]	6.10548e-08	0	0.495025
P62834	Ras-related protein Rap-1A OS=Homo sapiens OX=9606 GN=RAP1A PE=1 SV=1 - [RAP1A_HUMAN]	6.03778e-08	1.25903e+06	0.246889	0.495025
H0YA96	Heterogeneous nuclear ribonucleoprotein D0 (Fragment) OS=Homo sapiens OX=9606 GN=HNRNPD PE=1 SV=1 - [H0YA96_HUMAN]	6.00129e-08	0	0.0958328
Q16658	Fascin OS=Homo sapiens OX=9606 GN=FSCN1 PE=1 SV=3 - [FSCN1_HUMAN]	5.98164e-08	0	0.353583
P40121	Macrophage-capping protein OS=Homo sapiens OX=9606 GN=CAPG PE=1 SV=2 - [CAPG_HUMAN]	5.93168e-08	908326	0.360962	0.495025
E9PJK1	Tetraspanin OS=Homo sapiens OX=9606 GN=CD81 PE=1 SV=1 - [E9PJK1_HUMAN]	5.87253e-08	7.22578e+06	0.431301	0.236137
Q14210	Lymphocyte antigen 6D OS=Homo sapiens OX=9606 GN=LY6D PE=1 SV=1 - [LY6D_HUMAN]	5.86908e-08	0	0.201913
O43240	Kallikrein-10 OS=Homo sapiens OX=9606 GN=KLK10 PE=1 SV=3 - [KLK10_HUMAN]	5.84584e-08	0	0.286595
P62304	Small nuclear ribonucleoprotein E OS=Homo sapiens OX=9606 GN=SNRPE PE=1 SV=1 - [RUXE_HUMAN]	5.81458e-08	0	0.255741
P48047	ATP synthase subunit O, mitochondrial OS=Homo sapiens OX=9606 GN=ATP5O PE=1 SV=1 - [ATPO_HUMAN]	5.77862e-08	1.38331e+06	0.337374	0.495025
P61353	60S ribosomal protein L27 OS=Homo sapiens OX=9606 GN=RPL27 PE=1 SV=2 - [RL27_HUMAN]	5.74229e-08	2.40011e+06	0.304538	0.279357
P63000	Ras-related C3 botulinum toxin substrate 1 OS=Homo sapiens OX=9606 GN=RAC1 PE=1 SV=1 - [RAC1_HUMAN]	5.73146e-08	1.04565e+06	0.212294	0.495025
Q08554	Desmocollin-1 OS=Homo sapiens OX=9606 GN=DSC1 PE=1 SV=2 - [DSC1_HUMAN]	5.66494e-08	0	0.281321
C9JXB8	60S ribosomal protein L24 OS=Homo sapiens OX=9606 GN=RPL24 PE=1 SV=1 - [C9JXB8_HUMAN]	5.62145e-08	0	0.136389
P36578	60S ribosomal protein L4 OS=Homo sapiens OX=9606 GN=RPL4 PE=1 SV=5 - [RL4_HUMAN]	5.61475e-08	0	0.301632
P46777	60S ribosomal protein L5 OS=Homo sapiens OX=9606 GN=RPL5 PE=1 SV=3 - [RL5_HUMAN]	5.58897e-08	0	0.146826
Q9UHQ9	NADH-cytochrome b5 reductase 1 OS=Homo sapiens OX=9606 GN=CYB5R1 PE=1 SV=1 - [NB5R1_HUMAN]	5.50599e-08	0	0.369647
P18510	Interleukin-1 receptor antagonist protein OS=Homo sapiens OX=9606 GN=IL1RN PE=1 SV=1 - [IL1RA_HUMAN]	5.48301e-08	0	0.257565
P51149	Ras-related protein Rab-7a OS=Homo sapiens OX=9606 GN=RAB7A PE=1 SV=1 - [RAB7A_HUMAN]	5.45923e-08	904576	0.288906	0.495025
S4R3N1	HSPE1-MOB4 readthrough OS=Homo sapiens OX=9606 GN=HSPE1-MOB4 PE=3 SV=1 - [S4R3N1_HUMAN]	5.44951e-08	2.84906e+06	0.270391	0.291909
Q04760	Lactoylglutathione lyase OS=Homo sapiens OX=9606 GN=GLO1 PE=1 SV=4 - [LGUL_HUMAN]	5.44312e-08	814715	0.323246	0.495025
J3KT73	60S ribosomal protein L38 OS=Homo sapiens OX=9606 GN=RPL38 PE=1 SV=1 - [J3KT73_HUMAN]	5.34846e-08	0	0.159481
P26038	Moesin OS=Homo sapiens OX=9606 GN=MSN PE=1 SV=3 - [MOES_HUMAN]	5.29977e-08	2.01658e+06	0.252467	0.495025
P62701	40S ribosomal protein S4, X isoform OS=Homo sapiens OX=9606 GN=RPS4X PE=1 SV=2 - [RS4X_HUMAN]	5.29928e-08	0	0.294285
P07919	Cytochrome b-c1 complex subunit 6, mitochondrial OS=Homo sapiens OX=9606 GN=UQCRH PE=1 SV=2 - [QCR6_HUMAN]	5.18869e-08	3.16417e+06	0.156048	0.495025
P62829	60S ribosomal protein L23 OS=Homo sapiens OX=9606 GN=RPL23 PE=1 SV=1 - [RL23_HUMAN]	5.18859e-08	0	0.191204
P00387	NADH-cytochrome b5 reductase 3 OS=Homo sapiens OX=9606 GN=CYB5R3 PE=1 SV=3 - [NB5R3_HUMAN]	5.12979e-08	622621	0.358414	0.495025
P03956	Interstitial collagenase OS=Homo sapiens OX=9606 GN=MMP1 PE=1 SV=3 - [MMP1_HUMAN]	5.10741e-08	0	0.347353
P61224	Ras-related protein Rap-1b OS=Homo sapiens OX=9606 GN=RAP1B PE=1 SV=1 - [RAP1B_HUMAN]	5.06015e-08	1.25903e+06	0.270638	0.495025
C9JM14	B-cell receptor-associated protein 31 (Fragment) OS=Homo sapiens OX=9606 GN=BCAP31 PE=1 SV=1 - [C9JM14_HUMAN]	5.03839e-08	0	0.201527
P61088	Ubiquitin-conjugating enzyme E2 N OS=Homo sapiens OX=9606 GN=UBE2N PE=1 SV=1 - [UBE2N_HUMAN]	5.0216e-08	1.86158e+06	0.218651	0.257018
P49862	Kallikrein-7 OS=Homo sapiens OX=9606 GN=KLK7 PE=1 SV=1 - [KLK7_HUMAN]	5.00595e-08	0	0.129315
P13796	Plastin-2 OS=Homo sapiens OX=9606 GN=LCP1 PE=1 SV=6 - [PLSL_HUMAN]	5.0037e-08	1.33944e+06	0.341907	0.495025
F8VVM2	Phosphate carrier protein, mitochondrial OS=Homo sapiens OX=9606 GN=SLC25A3 PE=1 SV=1 - [F8VVM2_HUMAN]	4.96578e-08	1.20986e+06	0.368749	0.495025
P51911	Calponin-1 OS=Homo sapiens OX=9606 GN=CNN1 PE=1 SV=2 - [CNN1_HUMAN]	4.96527e-08	6.75296e+06	0.29894	0.405928
P40925	Malate dehydrogenase, cytoplasmic OS=Homo sapiens OX=9606 GN=MDH1 PE=1 SV=4 - [MDHC_HUMAN]	4.92295e-08	850136	0.334457	0.495025
E7EPB3	60S ribosomal protein L14 OS=Homo sapiens OX=9606 GN=RPL14 PE=1 SV=1 - [E7EPB3_HUMAN]	4.86962e-08	1.63389e+06	0.213183	0.495025
Q9UDW1	Cytochrome b-c1 complex subunit 9 OS=Homo sapiens OX=9606 GN=UQCR10 PE=1 SV=3 - [QCR9_HUMAN]	4.80274e-08	1.91381e+06	0.336238	0.495025
Q9Y2V2	Calcium-regulated heat-stable protein 1 OS=Homo sapiens OX=9606 GN=CARHSP1 PE=1 SV=2 - [CHSP1_HUMAN]	4.78554e-08	0	0.252442
P12235	ADP/ATP translocase 1 OS=Homo sapiens OX=9606 GN=SLC25A4 PE=1 SV=4 - [ADT1_HUMAN]	4.78518e-08	7.38788e+06	0.3256	0.278812
P12532	Creatine kinase U-type, mitochondrial OS=Homo sapiens OX=9606 GN=CKMT1A PE=1 SV=1 - [KCRU_HUMAN]	4.7739e-08	697163	0.359889	0.495025
P43490	Nicotinamide phosphoribosyltransferase OS=Homo sapiens OX=9606 GN=NAMPT PE=1 SV=1 - [NAMPT_HUMAN]	4.74832e-08	0	0.325221
G3V1B3	60S ribosomal protein L21 OS=Homo sapiens OX=9606 GN=RPL21 PE=1 SV=1 - [G3V1B3_HUMAN]	4.65224e-08	0	0.173529
Q5VT79	Annexin A8-like protein 1 OS=Homo sapiens OX=9606 GN=ANXA8L1 PE=2 SV=2 - [AXA81_HUMAN]	4.59368e-08	0	0.232276
P13928	Annexin A8 OS=Homo sapiens OX=9606 GN=ANXA8 PE=1 SV=3 - [ANXA8_HUMAN]	4.59368e-08	0	0.232276
P38919	Eukaryotic initiation factor 4A-III OS=Homo sapiens OX=9606 GN=EIF4A3 PE=1 SV=4 - [IF4A3_HUMAN]	4.58421e-08	0	0.353824
P06744	Glucose-6-phosphate isomerase OS=Homo sapiens OX=9606 GN=GPI PE=1 SV=4 - [G6PI_HUMAN]	4.56372e-08	371229	0.376132	0.495025
C9JGI3	Thymidine phosphorylase (Fragment) OS=Homo sapiens OX=9606 GN=TYMP PE=1 SV=1 - [C9JGI3_HUMAN]	4.51586e-08	0	0.365239
X6RFL8	Ras-related protein Rab-14 (Fragment) OS=Homo sapiens OX=9606 GN=RAB14 PE=1 SV=1 - [X6RFL8_HUMAN]	4.4409e-08	3.04528e+06	0.134116	0.495025
P58546	Myotrophin OS=Homo sapiens OX=9606 GN=MTPN PE=1 SV=2 - [MTPN_HUMAN]	4.43507e-08	0	0.203829
F8VZJ2	Nascent polypeptide-associated complex subunit alpha OS=Homo sapiens OX=9606 GN=NACA PE=1 SV=1 - [F8VZJ2_HUMAN]	4.40826e-08	0	0.17345
Q9BPY8	Homeodomain-only protein OS=Homo sapiens OX=9606 GN=HOPX PE=1 SV=1 - [HOP_HUMAN]	4.36377e-08	0	0.181543
P08708	40S ribosomal protein S17 OS=Homo sapiens OX=9606 GN=RPS17 PE=1 SV=2 - [RS17_HUMAN]	4.35501e-08	1.00114e+06	0.126259	0.495025
Q5JR07	Rho-related GTP-binding protein RhoC (Fragment) OS=Homo sapiens OX=9606 GN=RHOC PE=1 SV=1 - [Q5JR07_HUMAN]	4.34826e-08	1.49269e+06	0.326976	0.243423
Q71DI3	Histone H3.2 OS=Homo sapiens OX=9606 GN=HIST2H3A PE=1 SV=3 - [H32_HUMAN]	4.2681e-08	0	0.12636
X1WI28	60S ribosomal protein L10 (Fragment) OS=Homo sapiens OX=9606 GN=RPL10 PE=1 SV=7 - [X1WI28_HUMAN]	4.26244e-08	0	0.260242
E9PJD9	60S ribosomal protein L27a OS=Homo sapiens OX=9606 GN=RPL27A PE=1 SV=1 - [E9PJD9_HUMAN]	4.14533e-08	2.64675e+06	0.0862991	0.339283
P61586	Transforming protein RhoA OS=Homo sapiens OX=9606 GN=RHOA PE=1 SV=1 - [RHOA_HUMAN]	4.124e-08	1.88923e+06	0.289743	0.219802
P52907	F-actin-capping protein subunit alpha-1 OS=Homo sapiens OX=9606 GN=CAPZA1 PE=1 SV=3 - [CAZA1_HUMAN]	3.8654e-08	851928	0.282384	0.495025
M0R210	40S ribosomal protein S16 OS=Homo sapiens OX=9606 GN=RPS16 PE=1 SV=1 - [M0R210_HUMAN]	3.83161e-08	2.10429e+06	0.0189066	0.495025
P00367	Glutamate dehydrogenase 1, mitochondrial OS=Homo sapiens OX=9606 GN=GLUD1 PE=1 SV=2 - [DHE3_HUMAN]	3.8089e-08	1.86439e+06	0.334494	0.23619
P20674	Cytochrome c oxidase subunit 5A, mitochondrial OS=Homo sapiens OX=9606 GN=COX5A PE=1 SV=2 - [COX5A_HUMAN]	3.79419e-08	1.70896e+06	0.297466	0.495025
P30044	Peroxiredoxin-5, mitochondrial OS=Homo sapiens OX=9606 GN=PRDX5 PE=1 SV=4 - [PRDX5_HUMAN]	3.78757e-08	1.90382e+06	0.288055	0.272618
E9PK01	Elongation factor 1-delta (Fragment) OS=Homo sapiens OX=9606 GN=EEF1D PE=1 SV=1 - [E9PK01_HUMAN]	3.77803e-08	1.15906e+06	0.376134	0.495025
A6NNI4	Tetraspanin OS=Homo sapiens OX=9606 GN=CD9 PE=1 SV=1 - [A6NNI4_HUMAN]	3.75998e-08	4.97239e+06	0.44876	0.340116
P15090	Fatty acid-binding protein, adipocyte OS=Homo sapiens OX=9606 GN=FABP4 PE=1 SV=3 - [FABP4_HUMAN]	3.7584e-08	0	0.33966
P61978	Heterogeneous nuclear ribonucleoprotein K OS=Homo sapiens OX=9606 GN=HNRNPK PE=1 SV=1 - [HNRPK_HUMAN]	3.65943e-08	1.49509e+06	0.3098	0.316839
H3BN98	Uncharacterized protein (Fragment) OS=Homo sapiens OX=9606 PE=4 SV=2 - [H3BN98_HUMAN]	3.63292e-08	0	0.318605
E7EQV9	Ribosomal protein L15 (Fragment) OS=Homo sapiens OX=9606 GN=RPL15 PE=1 SV=1 - [E7EQV9_HUMAN]	3.61301e-08	0	0.227451
P62269	40S ribosomal protein S18 OS=Homo sapiens OX=9606 GN=RPS18 PE=1 SV=3 - [RS18_HUMAN]	3.58298e-08	0	0.276995
P12236	ADP/ATP translocase 3 OS=Homo sapiens OX=9606 GN=SLC25A6 PE=1 SV=4 - [ADT3_HUMAN]	3.5103e-08	7.38788e+06	0.350363	0.278812
P30050	60S ribosomal protein L12 OS=Homo sapiens OX=9606 GN=RPL12 PE=1 SV=1 - [RL12_HUMAN]	3.41789e-08	0	0.281349
Q9UBI6	Guanine nucleotide-binding protein G(I)/G(S)/G(O) subunit gamma-12 OS=Homo sapiens OX=9606 GN=GNG12 PE=1 SV=3 - [GBG12_HUMAN]	3.38716e-08	2.85763e+06	0.284787	0.322619
P30041	Peroxiredoxin-6 OS=Homo sapiens OX=9606 GN=PRDX6 PE=1 SV=3 - [PRDX6_HUMAN]	3.3094e-08	2.36391e+06	0.292323	0.285516
Q5TEC6	Histone H3 OS=Homo sapiens OX=9606 GN=HIST2H3PS2 PE=1 SV=1 - [Q5TEC6_HUMAN]	3.28162e-08	7.52297e+06	0.411833	0.495025
Q9BYD5	Cornifelin OS=Homo sapiens OX=9606 GN=CNFN PE=1 SV=2 - [CNFN_HUMAN]	3.28124e-08	0	0.325615
O75828	Carbonyl reductase [NADPH] 3 OS=Homo sapiens OX=9606 GN=CBR3 PE=1 SV=3 - [CBR3_HUMAN]	3.26411e-08	998844	0.333865	0.495025
A0A087WXM6	60S ribosomal protein L17 (Fragment) OS=Homo sapiens OX=9606 GN=RPL17 PE=3 SV=1 - [A0A087WXM6_HUMAN]	3.21347e-08	0	0.251013
F8W6I7	Heterogeneous nuclear ribonucleoprotein A1 OS=Homo sapiens OX=9606 GN=HNRNPA1 PE=1 SV=2 - [F8W6I7_HUMAN]	3.19341e-08	2.66374e+06	0.0982714	0.396287
C9J9K3	40S ribosomal protein SA (Fragment) OS=Homo sapiens OX=9606 GN=RPSA PE=1 SV=8 - [C9J9K3_HUMAN]	3.11295e-08	883323	0.325221	0.495025
P61604	10 kDa heat shock protein, mitochondrial OS=Homo sapiens OX=9606 GN=HSPE1 PE=1 SV=2 - [CH10_HUMAN]	3.10909e-08	3.4266e+06	0.241578	0.325907
O00299	Chloride intracellular channel protein 1 OS=Homo sapiens OX=9606 GN=CLIC1 PE=1 SV=4 - [CLIC1_HUMAN]	3.10037e-08	1.21559e+06	0.272904	0.495025
Q9NZ45	CDGSH iron-sulfur domain-containing protein 1 OS=Homo sapiens OX=9606 GN=CISD1 PE=1 SV=1 - [CISD1_HUMAN]	3.0528e-08	2.77161e+06	0.262121	0.268648
P09972	Fructose-bisphosphate aldolase C OS=Homo sapiens OX=9606 GN=ALDOC PE=1 SV=2 - [ALDOC_HUMAN]	3.03256e-08	1.49841e+06	0.333412	0.323084
P60981	Destrin OS=Homo sapiens OX=9606 GN=DSTN PE=1 SV=3 - [DEST_HUMAN]	3.01638e-08	2.36702e+06	0.0522984	0.495025
Q96FJ2	Dynein light chain 2, cytoplasmic OS=Homo sapiens OX=9606 GN=DYNLL2 PE=1 SV=1 - [DYL2_HUMAN]	2.99647e-08	1.70245e+06	0.0593149	0.495025
P63244	Receptor of activated protein C kinase 1 OS=Homo sapiens OX=9606 GN=RACK1 PE=1 SV=3 - [RACK1_HUMAN]	2.9884e-08	450329	0.268359	0.495025
P35321	Cornifin-A OS=Homo sapiens OX=9606 GN=SPRR1A PE=1 SV=2 - [SPR1A_HUMAN]	2.95294e-08	0	0.181553
Q86WV2	COX4I1 protein OS=Homo sapiens OX=9606 GN=COX4I1 PE=1 SV=1 - [Q86WV2_HUMAN]	2.88017e-08	2.75455e+06	0.283139	0.495025
P61026	Ras-related protein Rab-10 OS=Homo sapiens OX=9606 GN=RAB10 PE=1 SV=1 - [RAB10_HUMAN]	2.77875e-08	2.85432e+06	0.191179	0.256395
P02452	Collagen alpha-1(I) chain OS=Homo sapiens OX=9606 GN=COL1A1 PE=1 SV=5 - [CO1A1_HUMAN]	2.73214e-08	4.22425e+06	0.1972	0.495025
P62913	60S ribosomal protein L11 OS=Homo sapiens OX=9606 GN=RPL11 PE=1 SV=2 - [RL11_HUMAN]	2.71663e-08	0	0.160728
P62263	40S ribosomal protein S14 OS=Homo sapiens OX=9606 GN=RPS14 PE=1 SV=3 - [RS14_HUMAN]	2.70384e-08	0	0.202153
P61247	40S ribosomal protein S3a OS=Homo sapiens OX=9606 GN=RPS3A PE=1 SV=2 - [RS3A_HUMAN]	2.643e-08	0	0.303359
P23284	Peptidyl-prolyl cis-trans isomerase B OS=Homo sapiens OX=9606 GN=PPIB PE=1 SV=2 - [PPIB_HUMAN]	2.58458e-08	2.50288e+06	0.265379	0.495025
Q92597	Protein NDRG1 OS=Homo sapiens OX=9606 GN=NDRG1 PE=1 SV=1 - [NDRG1_HUMAN]	2.49657e-08	0	0.282969
Q99497	Protein/nucleic acid deglycase DJ-1 OS=Homo sapiens OX=9606 GN=PARK7 PE=1 SV=2 - [PARK7_HUMAN]	2.4714e-08	3.37442e+06	0.317102	0.22742
P24534	Elongation factor 1-beta OS=Homo sapiens OX=9606 GN=EEF1B2 PE=1 SV=3 - [EF1B_HUMAN]	2.44797e-08	1.72141e+06	0.224838	0.495025
O15511	Actin-related protein 2/3 complex subunit 5 OS=Homo sapiens OX=9606 GN=ARPC5 PE=1 SV=3 - [ARPC5_HUMAN]	2.43463e-08	0	0.391323
P62906	60S ribosomal protein L10a OS=Homo sapiens OX=9606 GN=RPL10A PE=1 SV=2 - [RL10A_HUMAN]	2.37134e-08	0	0.345617
P62244	40S ribosomal protein S15a OS=Homo sapiens OX=9606 GN=RPS15A PE=1 SV=2 - [RS15A_HUMAN]	2.35882e-08	0	0.245072
F5H018	GTP-binding nuclear protein Ran (Fragment) OS=Homo sapiens OX=9606 GN=RAN PE=1 SV=8 - [F5H018_HUMAN]	2.30962e-08	1.99585e+06	0.270979	0.495025
Q9H299	SH3 domain-binding glutamic acid-rich-like protein 3 OS=Homo sapiens OX=9606 GN=SH3BGRL3 PE=1 SV=1 - [SH3L3_HUMAN]	2.17299e-08	0	0.279906
P16152	Carbonyl reductase [NADPH] 1 OS=Homo sapiens OX=9606 GN=CBR1 PE=1 SV=3 - [CBR1_HUMAN]	2.10189e-08	998844	0.319214	0.495025
P61769	Beta-2-microglobulin OS=Homo sapiens OX=9606 GN=B2M PE=1 SV=1 - [B2MG_HUMAN]	2.02514e-08	0	0.150622
Q96FX8	p53 apoptosis effector related to PMP-22 OS=Homo sapiens OX=9606 GN=PERP PE=2 SV=1 - [PERP_HUMAN]	2.02351e-08	2.22946e+06	0.454165	0.495025
Q14956	Transmembrane glycoprotein NMB OS=Homo sapiens OX=9606 GN=GPNMB PE=1 SV=2 - [GPNMB_HUMAN]	1.98448e-08	3.26552e+06	0.193143	0.495025
P25398	40S ribosomal protein S12 OS=Homo sapiens OX=9606 GN=RPS12 PE=1 SV=3 - [RS12_HUMAN]	1.95813e-08	1.38218e+06	0.245887	0.495025
P22528	Cornifin-B OS=Homo sapiens OX=9606 GN=SPRR1B PE=1 SV=2 - [SPR1B_HUMAN]	1.93538e-08	0	0.145799
P07108	Acyl-CoA-binding protein OS=Homo sapiens OX=9606 GN=DBI PE=1 SV=2 - [ACBP_HUMAN]	1.90931e-08	0	0.263714
P21291	Cysteine and glycine-rich protein 1 OS=Homo sapiens OX=9606 GN=CSRP1 PE=1 SV=3 - [CSRP1_HUMAN]	1.82648e-08	1.28907e+07	0.288817	0.394704
F5H157	Ras-related protein Rab-35 (Fragment) OS=Homo sapiens OX=9606 GN=RAB35 PE=1 SV=1 - [F5H157_HUMAN]	1.81985e-08	3.04528e+06	0.283743	0.495025
P13693	Translationally-controlled tumor protein OS=Homo sapiens OX=9606 GN=TPT1 PE=1 SV=1 - [TCTP_HUMAN]	1.73462e-08	0	0.327537
Q32Q12	Nucleoside diphosphate kinase OS=Homo sapiens OX=9606 GN=NME1-NME2 PE=1 SV=1 - [Q32Q12_HUMAN]	1.65794e-08	6.00224e+06	0.261551	0.495025
P26447	Protein S100-A4 OS=Homo sapiens OX=9606 GN=S100A4 PE=1 SV=1 - [S10A4_HUMAN]	1.5145e-08	0	0.225639
X6RJP6	Transgelin-2 (Fragment) OS=Homo sapiens OX=9606 GN=TAGLN2 PE=1 SV=1 - [X6RJP6_HUMAN]	1.4497e-08	3.78934e+06	0.273445	0.345307
P63167	Dynein light chain 1, cytoplasmic OS=Homo sapiens OX=9606 GN=DYNLL1 PE=1 SV=1 - [DYL1_HUMAN]	1.38515e-08	5.07414e+06	0.133873	0.270972
P14174	Macrophage migration inhibitory factor OS=Homo sapiens OX=9606 GN=MIF PE=1 SV=4 - [MIF_HUMAN]	1.3207e-08	1.15324e+07	0.130479	0.286993
P29034	Protein S100-A2 OS=Homo sapiens OX=9606 GN=S100A2 PE=1 SV=3 - [S10A2_HUMAN]	1.16549e-08	2.38379e+06	0.282201	0.495025
O43790	Keratin, type II cuticular Hb6 OS=Homo sapiens OX=9606 GN=KRT86 PE=1 SV=1 - [KRT86_HUMAN]	1.15431e-08	0	0.495025
P78385	Keratin, type II cuticular Hb3 OS=Homo sapiens OX=9606 GN=KRT83 PE=1 SV=2 - [KRT83_HUMAN]	1.15431e-08	0	0.495025
Q9NSB4	Keratin, type II cuticular Hb2 OS=Homo sapiens OX=9606 GN=KRT82 PE=1 SV=3 - [KRT82_HUMAN]	1.15431e-08	0	0.495025
P68431	Histone H3.1 OS=Homo sapiens OX=9606 GN=HIST1H3A PE=1 SV=2 - [H31_HUMAN]	7.10266e-09	0	0.2256
Q3SY84	Keratin, type II cytoskeletal 71 OS=Homo sapiens OX=9606 GN=KRT71 PE=1 SV=3 - [K2C71_HUMAN]	6.04455e-09	2.26e+06	0.223478	0.495025
K7EK07	Histone H3 (Fragment) OS=Homo sapiens OX=9606 GN=H3F3B PE=1 SV=1 - [K7EK07_HUMAN]	4.65432e-09	1.24256e+07	0.483748	0.290232
Q9NSB2	Keratin, type II cuticular Hb4 OS=Homo sapiens OX=9606 GN=KRT84 PE=2 SV=2 - [KRT84_HUMAN]	3.21422e-09	2.26e+06	0.013417	0.495025
P55060	Exportin-2 OS=Homo sapiens OX=9606 GN=CSE1L PE=1 SV=3 - [XPO2_HUMAN]	1.61179e-09	0	0.221807
Q00610	Clathrin heavy chain 1 OS=Homo sapiens OX=9606 GN=CLTC PE=1 SV=5 - [CLH1_HUMAN]	0		0.234826
Q13813	Spectrin alpha chain, non-erythrocytic 1 OS=Homo sapiens OX=9606 GN=SPTAN1 PE=1 SV=3 - [SPTN1_HUMAN]	0		0.257475
P62424	60S ribosomal protein L7a OS=Homo sapiens OX=9606 GN=RPL7A PE=1 SV=2 - [RL7A_HUMAN]	0		0.250716
Q15149	Plectin OS=Homo sapiens OX=9606 GN=PLEC PE=1 SV=3 - [PLEC_HUMAN]	0		0.243966
Q02878	60S ribosomal protein L6 OS=Homo sapiens OX=9606 GN=RPL6 PE=1 SV=3 - [RL6_HUMAN]	0		0.292209
Q60FE5	Filamin-A OS=Homo sapiens OX=9606 GN=FLNA PE=1 SV=1 - [Q60FE5_HUMAN]	0		0.313309
E9PK47	Alpha-1,4 glucan phosphorylase OS=Homo sapiens OX=9606 GN=PYGL PE=1 SV=1 - [E9PK47_HUMAN]	0		0.319794
P13639	Elongation factor 2 OS=Homo sapiens OX=9606 GN=EEF2 PE=1 SV=4 - [EF2_HUMAN]	0		0.306264
Q9BUF5	Tubulin beta-6 chain OS=Homo sapiens OX=9606 GN=TUBB6 PE=1 SV=1 - [TBB6_HUMAN]	0		0.323793
P11216	Glycogen phosphorylase, brain form OS=Homo sapiens OX=9606 GN=PYGB PE=1 SV=5 - [PYGB_HUMAN]	0		0.324255
P40939	Trifunctional enzyme subunit alpha, mitochondrial OS=Homo sapiens OX=9606 GN=HADHA PE=1 SV=2 - [ECHA_HUMAN]	0		0.330134
P00558	Phosphoglycerate kinase 1 OS=Homo sapiens OX=9606 GN=PGK1 PE=1 SV=3 - [PGK1_HUMAN]	0		0.32448
P07237	Protein disulfide-isomerase OS=Homo sapiens OX=9606 GN=P4HB PE=1 SV=3 - [PDIA1_HUMAN]	0		0.333114
P61158	Actin-related protein 3 OS=Homo sapiens OX=9606 GN=ACTR3 PE=1 SV=3 - [ARP3_HUMAN]	0		0.335368
P18206	Vinculin OS=Homo sapiens OX=9606 GN=VCL PE=1 SV=4 - [VINC_HUMAN]	0		0.335645
P13489	Ribonuclease inhibitor OS=Homo sapiens OX=9606 GN=RNH1 PE=1 SV=2 - [RINI_HUMAN]	0		0.341159
P13797	Plastin-3 OS=Homo sapiens OX=9606 GN=PLS3 PE=1 SV=4 - [PLST_HUMAN]	0		0.344801
P22314	Ubiquitin-like modifier-activating enzyme 1 OS=Homo sapiens OX=9606 GN=UBA1 PE=1 SV=3 - [UBA1_HUMAN]	0		0.345332
B1AHC9	X-ray repair cross-complementing protein 6 OS=Homo sapiens OX=9606 GN=XRCC6 PE=1 SV=1 - [B1AHC9_HUMAN]	0		0.346758
P50395	Rab GDP dissociation inhibitor beta OS=Homo sapiens OX=9606 GN=GDI2 PE=1 SV=2 - [GDIB_HUMAN]	0		0.352241
P68371	Tubulin beta-4B chain OS=Homo sapiens OX=9606 GN=TUBB4B PE=1 SV=1 - [TBB4B_HUMAN]	0		0.34473
Q13885	Tubulin beta-2A chain OS=Homo sapiens OX=9606 GN=TUBB2A PE=1 SV=1 - [TBB2A_HUMAN]	0		0.34473
Q8WUM4	Programmed cell death 6-interacting protein OS=Homo sapiens OX=9606 GN=PDCD6IP PE=1 SV=1 - [PDC6I_HUMAN]	0		0.360671
Q9Y490	Talin-1 OS=Homo sapiens OX=9606 GN=TLN1 PE=1 SV=3 - [TLN1_HUMAN]	0		0.361029
P07437	Tubulin beta chain OS=Homo sapiens OX=9606 GN=TUBB PE=1 SV=2 - [TBB5_HUMAN]	0		0.34473
P17987	T-complex protein 1 subunit alpha OS=Homo sapiens OX=9606 GN=TCP1 PE=1 SV=1 - [TCPA_HUMAN]	0		0.365769
Q14697	Neutral alpha-glucosidase AB OS=Homo sapiens OX=9606 GN=GANAB PE=1 SV=3 - [GANAB_HUMAN]	0		0.367427
Q13835	Plakophilin-1 OS=Homo sapiens OX=9606 GN=PKP1 PE=1 SV=2 - [PKP1_HUMAN]	0		0.28673
Q14204	Cytoplasmic dynein 1 heavy chain 1 OS=Homo sapiens OX=9606 GN=DYNC1H1 PE=1 SV=5 - [DYHC1_HUMAN]	0		0.384435
P49327	Fatty acid synthase OS=Homo sapiens OX=9606 GN=FASN PE=1 SV=3 - [FAS_HUMAN]	0		0.411124
P35221	Catenin alpha-1 OS=Homo sapiens OX=9606 GN=CTNNA1 PE=1 SV=1 - [CTNA1_HUMAN]	0		0.414762
Q99832	T-complex protein 1 subunit eta OS=Homo sapiens OX=9606 GN=CCT7 PE=1 SV=2 - [TCPH_HUMAN]	0		0.423096
Q08188	Protein-glutamine gamma-glutamyltransferase E OS=Homo sapiens OX=9606 GN=TGM3 PE=1 SV=4 - [TGM3_HUMAN]	0		0.293946
P78386	Keratin, type II cuticular Hb5 OS=Homo sapiens OX=9606 GN=KRT85 PE=1 SV=1 - [KRT85_HUMAN]	0		0.495025
Q02413	Desmoglein-1 OS=Homo sapiens OX=9606 GN=DSG1 PE=1 SV=2 - [DSG1_HUMAN]	0		0.461164
Q8N1N4	Keratin, type II cytoskeletal 78 OS=Homo sapiens OX=9606 GN=KRT78 PE=1 SV=2 - [K2C78_HUMAN]	0		0.495025
P04040	Catalase OS=Homo sapiens OX=9606 GN=CAT PE=1 SV=3 - [CATA_HUMAN]	0		0.326571

## Sheet: Sheet2
Key to columns and sample names
Column heading contains	Sample name
A	NC61
B	NC62
C	NC63
D	MS61
E	MS62
F	MS63
G	MSOA1
H	MSOA2
I	MSOA3
J	NCOA1
K	NCOA2
